# Supplementary material for: SDMtoolbox 2.0: the next generation Python-based GIS toolkit for landscape genetic, biogeographic and species distribution model analyses
Source: PeerJ. 2017 Dec 5;5:e4095. doi: 10.7717/peerj.4095 (PMC5721907; doi:10.7717/peerj.4095)
Supplement: Supplemental Information 1 — Read ’readme.txt’ and user guide for installation. [file peerj-05-4095-s001.zip]

Archive with 165 entries (161 files):
- SDMtoolbox10_1to5/
- SDMtoolbox10_1to5/.prj
- SDMtoolbox10_1to5/info/
- SDMtoolbox10_1to5/info/arc.dir
- SDMtoolbox10_1to5/info/arc0000.dat
- SDMtoolbox10_1to5/info/arc0000.nit
- SDMtoolbox10_1to5/info/arc0001.dat
- SDMtoolbox10_1to5/info/arc0001.nit
- SDMtoolbox10_1to5/info/arc0002.dat
- SDMtoolbox10_1to5/info/arc0002.nit
- SDMtoolbox10_1to5/info/arc0003.dat
- SDMtoolbox10_1to5/info/arc0003.nit
- SDMtoolbox10_1to5/info/arc0004.dat
- SDMtoolbox10_1to5/info/arc0004.nit
- SDMtoolbox10_1to5/info/arc0005.dat
- SDMtoolbox10_1to5/info/arc0005.nit
- SDMtoolbox10_1to5/info/arc0006.dat
- SDMtoolbox10_1to5/info/arc0006.nit
- SDMtoolbox10_1to5/info/arc0007.dat
- SDMtoolbox10_1to5/info/arc0007.nit
- SDMtoolbox10_1to5/info/arc0008.dat
- SDMtoolbox10_1to5/info/arc0008.nit
- SDMtoolbox10_1to5/info/arc0009.dat
- SDMtoolbox10_1to5/info/arc0009.nit
- SDMtoolbox10_1to5/info/arc0010.dat
- SDMtoolbox10_1to5/info/arc0010.nit
- SDMtoolbox10_1to5/info/arc0011.dat
- SDMtoolbox10_1to5/info/arc0011.nit
- SDMtoolbox10_1to5/info/arc0012.dat
- SDMtoolbox10_1to5/info/arc0012.nit
- SDMtoolbox10_1to5/info/arc0013.dat
- SDMtoolbox10_1to5/info/arc0013.nit
- SDMtoolbox10_1to5/info/arc0014.dat
- SDMtoolbox10_1to5/info/arc0014.nit
- SDMtoolbox10_1to5/info/arc0015.dat
- SDMtoolbox10_1to5/info/arc0015.nit
- SDMtoolbox10_1to5/info/arc0016.dat
- SDMtoolbox10_1to5/info/arc0016.nit
- SDMtoolbox10_1to5/info/arc0017.dat
- SDMtoolbox10_1to5/info/arc0017.nit
- SDMtoolbox10_1to5/info/arc0018.dat
- SDMtoolbox10_1to5/info/arc0018.nit
- SDMtoolbox10_1to5/info/arc0019.dat
- SDMtoolbox10_1to5/info/arc0019.nit
- SDMtoolbox10_1to5/info/arc0020.dat
- SDMtoolbox10_1to5/info/arc0020.nit
- SDMtoolbox10_1to5/info/arc0021.dat
- SDMtoolbox10_1to5/info/arc0021.nit
- SDMtoolbox10_1to5/info/arc0022.dat
- SDMtoolbox10_1to5/info/arc0022.nit
- SDMtoolbox10_1to5/info/arc0023.dat
- SDMtoolbox10_1to5/info/arc0023.nit
- SDMtoolbox10_1to5/info/arc0024.dat
- SDMtoolbox10_1to5/info/arc0024.nit
- SDMtoolbox10_1to5/info/arc0025.dat
- SDMtoolbox10_1to5/info/arc0025.nit
- SDMtoolbox10_1to5/info/arc0026.dat
- SDMtoolbox10_1to5/info/arc0026.nit
- SDMtoolbox10_1to5/info/arc0027.dat
- SDMtoolbox10_1to5/info/arc0027.nit
- SDMtoolbox10_1to5/info/arc0028.dat
- SDMtoolbox10_1to5/info/arc0028.nit
- SDMtoolbox10_1to5/info/arc0029.dat
- SDMtoolbox10_1to5/info/arc0029.nit
- SDMtoolbox10_1to5/info/arc0030.dat
- SDMtoolbox10_1to5/info/arc0030.nit
- SDMtoolbox10_1to5/info/arc0031.dat
- SDMtoolbox10_1to5/info/arc0031.nit
- SDMtoolbox10_1to5/info/arc0032.dat
- SDMtoolbox10_1to5/info/arc0032.nit
- SDMtoolbox10_1to5/info/arc0033.dat
- SDMtoolbox10_1to5/info/arc0033.nit
- SDMtoolbox10_1to5/info/arc0034.dat
- SDMtoolbox10_1to5/info/arc0034.nit
- SDMtoolbox10_1to5/info/arc0035.dat
- SDMtoolbox10_1to5/info/arc0035.nit
- SDMtoolbox10_1to5/info/arc0036.dat
- SDMtoolbox10_1to5/info/arc0036.nit
- SDMtoolbox10_1to5/info/arc0037.dat
- SDMtoolbox10_1to5/info/arc0037.nit
- SDMtoolbox10_1to5/info/arc0038.dat
- SDMtoolbox10_1to5/info/arc0038.nit
- SDMtoolbox10_1to5/info/arc0039.dat
- SDMtoolbox10_1to5/info/arc0039.nit
- SDMtoolbox10_1to5/info/arc0040.dat
- SDMtoolbox10_1to5/info/arc0040.nit
- SDMtoolbox10_1to5/log
- SDMtoolbox10_1to5/README.txt
- SDMtoolbox10_1to5/Scripts/
- SDMtoolbox10_1to5/Scripts/.prj
- SDMtoolbox10_1to5/Scripts/001.zip
- SDMtoolbox10_1to5/Scripts/002.zip
- SDMtoolbox10_1to5/Scripts/003.zip
- SDMtoolbox10_1to5/Scripts/004.zip
- SDMtoolbox10_1to5/Scripts/005.zip
- SDMtoolbox10_1to5/Scripts/Base.xsl
- SDMtoolbox10_1to5/Scripts/BGR.lyr
- SDMtoolbox10_1to5/Scripts/Biodiversity.xsl
- SDMtoolbox10_1to5/Scripts/Biodiversity_hex_ras.xsl
- SDMtoolbox10_1to5/Scripts/Biodiversity_points.xsl
- SDMtoolbox10_1to5/Scripts/Biodiversity_raster.xsl
- SDMtoolbox10_1to5/Scripts/Biodiversity_raster2_sl_nm.py
- SDMtoolbox10_1to5/Scripts/Biodiversity_raster2_sl_nm.pyc
- SDMtoolbox10_1to5/Scripts/Biodiversity_raster_sl_nm.py
- SDMtoolbox10_1to5/Scripts/Biodiversity_raster_sl_nm.pyc
- SDMtoolbox10_1to5/Scripts/biodviersity_hex_.py
- SDMtoolbox10_1to5/Scripts/bMCPf.py
- SDMtoolbox10_1to5/Scripts/bMCPf.pyc
- SDMtoolbox10_1to5/Scripts/bRCHf.py
- SDMtoolbox10_1to5/Scripts/bRCHf.pyc
- SDMtoolbox10_1to5/Scripts/BRG.lyr
- SDMtoolbox10_1to5/Scripts/centroid_lines.lyr
- SDMtoolbox10_1to5/Scripts/Centroid_Lines2.lyr
- SDMtoolbox10_1to5/Scripts/ClipBinaryMods_gen.xsl
- SDMtoolbox10_1to5/Scripts/ClipContMods_gen.xsl
- SDMtoolbox10_1to5/Scripts/CWE.lyr
- SDMtoolbox10_1to5/Scripts/DisChange.xsl
- SDMtoolbox10_1to5/Scripts/DisChange2.xsl
- SDMtoolbox10_1to5/Scripts/DisChange_Centroid.xsl
- SDMtoolbox10_1to5/Scripts/GBR.lyr
- SDMtoolbox10_1to5/Scripts/GRB.lyr
- SDMtoolbox10_1to5/Scripts/Hex.xsl
- SDMtoolbox10_1to5/Scripts/info/
- SDMtoolbox10_1to5/Scripts/info/arc.dir
- SDMtoolbox10_1to5/Scripts/LeastCostCorridors.xsl
- SDMtoolbox10_1to5/Scripts/leastcostcorridors1_sl_nm.py
- SDMtoolbox10_1to5/Scripts/leastcostcorridors1_sl_nm.pyc
- SDMtoolbox10_1to5/Scripts/leastcostcorridors2_sl_nm.py
- SDMtoolbox10_1to5/Scripts/leastcostcorridors2_sl_nm.pyc
- SDMtoolbox10_1to5/Scripts/LeastCostPairwise.xsl
- SDMtoolbox10_1to5/Scripts/LimitFuture.xsl
- SDMtoolbox10_1to5/Scripts/LimitFuture2.xsl
- SDMtoolbox10_1to5/Scripts/Mask.xsl
- SDMtoolbox10_1to5/Scripts/MaxEnt.lyr
- SDMtoolbox10_1to5/Scripts/MaxEnt.pyc
- SDMtoolbox10_1to5/Scripts/Rarefy.py
- SDMtoolbox10_1to5/Scripts/Rarefy.pyc
- SDMtoolbox10_1to5/Scripts/Rarefy1.py
- SDMtoolbox10_1to5/Scripts/Rarefy1.pyc
- SDMtoolbox10_1to5/Scripts/Rarefy2.py
- SDMtoolbox10_1to5/Scripts/Rarefy2.pyc
- SDMtoolbox10_1to5/Scripts/Rarefy3.py
- SDMtoolbox10_1to5/Scripts/Rarefy3.pyc
- SDMtoolbox10_1to5/Scripts/Rarefy4.py
- SDMtoolbox10_1to5/Scripts/Rarefy4.pyc
- SDMtoolbox10_1to5/Scripts/Rareify.xsl
- SDMtoolbox10_1to5/Scripts/RBG.lyr
- SDMtoolbox10_1to5/Scripts/Resample.xsl
- SDMtoolbox10_1to5/Scripts/RGB.lyr
- SDMtoolbox10_1to5/Scripts/rME.pyc
- SDMtoolbox10_1to5/Scripts/rME4.pyc
- SDMtoolbox10_1to5/Scripts/rME4noT.pyc
- SDMtoolbox10_1to5/Scripts/rME4r.pyc
- SDMtoolbox10_1to5/Scripts/rME4rnoT.pyc
- SDMtoolbox10_1to5/Scripts/rME5.pyc
- SDMtoolbox10_1to5/Scripts/rME5noT.pyc
- SDMtoolbox10_1to5/Scripts/rME5r.pyc
- SDMtoolbox10_1to5/Scripts/rME5rnoT.pyc
- SDMtoolbox10_1to5/Scripts/rMEnoT.pyc
- SDMtoolbox10_1to5/Scripts/rMEr.pyc
- SDMtoolbox10_1to5/Scripts/rMErnoT.pyc
- SDMtoolbox10_1to5/Scripts/_MaxEnt.xsl
- SDMtoolbox10_1to5/Scripts/__init__.py
- SDMtoolbox10_1to5/Scripts/__init__.pyc
- SDMtoolbox10_1to5/SDM_Toolbox_v2.0_ArcMap10.X.tbx
