# Supplementary material for: SDMtoolbox 2.0: the next generation Python-based GIS toolkit for landscape genetic, biogeographic and species distribution model analyses
Source: PeerJ. 2017 Dec 5;5:e4095. doi: 10.7717/peerj.4095 (PMC5721907; doi:10.7717/peerj.4095)
Supplement: Supplemental Information 1 — Read ’readme.txt’ and user guide for installation. [file peerj-05-4095-s001.zip › SDMtoolbox10_1to5/info/arc0008.dat]

../t_t847/dblbnd.adf                                                            
