# Supplementary material for: SDMtoolbox 2.0: the next generation Python-based GIS toolkit for landscape genetic, biogeographic and species distribution model analyses
Source: PeerJ. 2017 Dec 5;5:e4095. doi: 10.7717/peerj.4095 (PMC5721907; doi:10.7717/peerj.4095)
Supplement: Supplemental Information 1 — Read ’readme.txt’ and user guide for installation. [file peerj-05-4095-s001.zip › SDMtoolbox10_1to5/log]

201403301930   0     1     0Jason C:\Users\Jason\Desktop\Maxent\outfiles\FURCIF~1\AB\BiasFile.asc = GRIDASCII ( C:\Users\Jason\Documents\ArcGIS\Default.gdb\Reclas
201403301930   0     1     0Jason C:\Users\Jason\Desktop\Maxent\outfiles\FURCIF~1\BC\BiasFile.asc = GRIDASCII ( C:\Users\Jason\Documents\ArcGIS\Default.gdb\Reclas
201403301930   0     2     0Jason C:\Users\Jason\Desktop\Maxent\outfiles\FURCIF~1\AC\BiasFile.asc = GRIDASCII ( C:\Users\Jason\Documents\ArcGIS\Default.gdb\Reclas
201403301931   0     1     0Jason C:\Users\Jason\Desktop\Maxent\outfiles\FURCIF~2\AB\BiasFile.asc = GRIDASCII ( C:\Users\Jason\Documents\ArcGIS\Default.gdb\Reclas
201403301931   0     1     0Jason C:\Users\Jason\Desktop\Maxent\outfiles\FURCIF~2\BC\BiasFile.asc = GRIDASCII ( C:\Users\Jason\Documents\ArcGIS\Default.gdb\Reclas
201403301931   0     1     0Jason C:\Users\Jason\Desktop\Maxent\outfiles\FURCIF~2\AC\BiasFile.asc = GRIDASCII ( C:\Users\Jason\Documents\ArcGIS\Default.gdb\Reclas
201403301937   0     2     0Jason C:\Users\Jason\Desktop\Maxent\outfiles\FURCIF~1\AB\BiasFile.asc = GRIDASCII ( C:\Users\Jason\Documents\ArcGIS\Default.gdb\Reclas
201403301937   0     1     0Jason C:\Users\Jason\Desktop\Maxent\outfiles\FURCIF~1\BC\BiasFile.asc = GRIDASCII ( C:\Users\Jason\Documents\ArcGIS\Default.gdb\Reclas
201403301937   0     2     0Jason C:\Users\Jason\Desktop\Maxent\outfiles\FURCIF~1\AC\BiasFile.asc = GRIDASCII ( C:\Users\Jason\Documents\ArcGIS\Default.gdb\Reclas
201403301937   0     1     0Jason C:\Users\Jason\Desktop\Maxent\outfiles\FURCIF~2\AB\BiasFile.asc = GRIDASCII ( C:\Users\Jason\Documents\ArcGIS\Default.gdb\Reclas
201403301937   0     1     0Jason C:\Users\Jason\Desktop\Maxent\outfiles\FURCIF~2\BC\BiasFile.asc = GRIDASCII ( C:\Users\Jason\Documents\ArcGIS\Default.gdb\Reclas
201403301937   0     1     0Jason C:\Users\Jason\Desktop\Maxent\outfiles\FURCIF~2\AC\BiasFile.asc = GRIDASCII ( C:\Users\Jason\Documents\ArcGIS\Default.gdb\Reclas
201403301950   0     2     0Jason C:\Users\Jason\Desktop\Maxent\outfiles\FURCIF~1\AB\BiasFile.asc = GRIDASCII ( C:\Users\Jason\Documents\ArcGIS\Default.gdb\Reclas
201403301951   0     1     0Jason C:\Users\Jason\Desktop\Maxent\outfiles\FURCIF~1\BC\BiasFile.asc = GRIDASCII ( C:\Users\Jason\Documents\ArcGIS\Default.gdb\Reclas
201403301951   0     1     0Jason C:\Users\Jason\Desktop\Maxent\outfiles\FURCIF~1\AC\BiasFile.asc = GRIDASCII ( C:\Users\Jason\Documents\ArcGIS\Default.gdb\Reclas
201403301951   0     1     0Jason C:\Users\Jason\Desktop\Maxent\outfiles\FURCIF~2\AB\BiasFile.asc = GRIDASCII ( C:\Users\Jason\Documents\ArcGIS\Default.gdb\Reclas
201403301951   0     1     0Jason C:\Users\Jason\Desktop\Maxent\outfiles\FURCIF~2\BC\BiasFile.asc = GRIDASCII ( C:\Users\Jason\Documents\ArcGIS\Default.gdb\Reclas
201403301951   0     2     0Jason C:\Users\Jason\Desktop\Maxent\outfiles\FURCIF~2\AC\BiasFile.asc = GRIDASCII ( C:\Users\Jason\Documents\ArcGIS\Default.gdb\Reclas
201403301954   0     2     0Jason C:\Users\Jason\Desktop\Maxent\outfiles\FURCIF~1\AB\BiasFile.asc = GRIDASCII ( C:\Users\Jason\Documents\ArcGIS\Default.gdb\Reclas
201403301954   0     1     0Jason C:\Users\Jason\Desktop\Maxent\outfiles\FURCIF~1\BC\BiasFile.asc = GRIDASCII ( C:\Users\Jason\Documents\ArcGIS\Default.gdb\Reclas
201403301954   0     2     0Jason C:\Users\Jason\Desktop\Maxent\outfiles\FURCIF~1\AC\BiasFile.asc = GRIDASCII ( C:\Users\Jason\Documents\ArcGIS\Default.gdb\Reclas
201403301955   0     2     0Jason C:\Users\Jason\Desktop\Maxent\outfiles\FURCIF~2\AB\BiasFile.asc = GRIDASCII ( C:\Users\Jason\Documents\ArcGIS\Default.gdb\Reclas
201403301955   0     2     0Jason C:\Users\Jason\Desktop\Maxent\outfiles\FURCIF~2\BC\BiasFile.asc = GRIDASCII ( C:\Users\Jason\Documents\ArcGIS\Default.gdb\Reclas
201403301955   0     1     0Jason C:\Users\Jason\Desktop\Maxent\outfiles\FURCIF~2\AC\BiasFile.asc = GRIDASCII ( C:\Users\Jason\Documents\ArcGIS\Default.gdb\Reclas
201403301958   0     1     0Jason C:\Users\Jason\Desktop\Maxent\outfiles\FURCIF~1\AB\BiasFile.asc = GRIDASCII ( C:\Users\Jason\Documents\ArcGIS\Default.gdb\Reclas
201403301958   0     1     0Jason C:\Users\Jason\Desktop\Maxent\outfiles\FURCIF~1\BC\BiasFile.asc = GRIDASCII ( C:\Users\Jason\Documents\ArcGIS\Default.gdb\Reclas
201403301958   0     2     0Jason C:\Users\Jason\Desktop\Maxent\outfiles\FURCIF~1\AC\BiasFile.asc = GRIDASCII ( C:\Users\Jason\Documents\ArcGIS\Default.gdb\Reclas
201403301959   0     1     0Jason C:\Users\Jason\Desktop\Maxent\outfiles\FURCIF~2\AB\BiasFile.asc = GRIDASCII ( C:\Users\Jason\Documents\ArcGIS\Default.gdb\Reclas
201403301959   0     1     0Jason C:\Users\Jason\Desktop\Maxent\outfiles\FURCIF~2\BC\BiasFile.asc = GRIDASCII ( C:\Users\Jason\Documents\ArcGIS\Default.gdb\Reclas
201403301959   0     1     0Jason C:\Users\Jason\Desktop\Maxent\outfiles\FURCIF~2\AC\BiasFile.asc = GRIDASCII ( C:\Users\Jason\Documents\ArcGIS\Default.gdb\Reclas
201403302000   0     1     0Jason C:\Users\Jason\Desktop\Maxent\outfiles\FURCIF~1\AB\BiasFile.asc = GRIDASCII ( C:\Users\Jason\Documents\ArcGIS\Default.gdb\Reclas
201403302000   0     2     0Jason C:\Users\Jason\Desktop\Maxent\outfiles\FURCIF~1\BC\BiasFile.asc = GRIDASCII ( C:\Users\Jason\Documents\ArcGIS\Default.gdb\Reclas
201403302000   0     2     0Jason C:\Users\Jason\Desktop\Maxent\outfiles\FURCIF~1\AC\BiasFile.asc = GRIDASCII ( C:\Users\Jason\Documents\ArcGIS\Default.gdb\Reclas
201403302000   0     1     0Jason C:\Users\Jason\Desktop\Maxent\outfiles\FURCIF~2\AB\BiasFile.asc = GRIDASCII ( C:\Users\Jason\Documents\ArcGIS\Default.gdb\Reclas
201403302000   0     1     0Jason C:\Users\Jason\Desktop\Maxent\outfiles\FURCIF~2\BC\BiasFile.asc = GRIDASCII ( C:\Users\Jason\Documents\ArcGIS\Default.gdb\Reclas
201403302000   0     1     0Jason C:\Users\Jason\Desktop\Maxent\outfiles\FURCIF~2\AC\BiasFile.asc = GRIDASCII ( C:\Users\Jason\Documents\ArcGIS\Default.gdb\Reclas
201403302005   0     1     0Jason C:\Users\Jason\Desktop\Maxent\outfiles\FURCIF~1\AB\BiasFile.asc = GRIDASCII ( C:\Users\Jason\Documents\ArcGIS\Default.gdb\Reclas
201403302005   0     1     0Jason C:\Users\Jason\Desktop\Maxent\outfiles\FURCIF~1\BC\BiasFile.asc = GRIDASCII ( C:\Users\Jason\Documents\ArcGIS\Default.gdb\Reclas
201403302005   0     2     0Jason C:\Users\Jason\Desktop\Maxent\outfiles\FURCIF~1\AC\BiasFile.asc = GRIDASCII ( C:\Users\Jason\Documents\ArcGIS\Default.gdb\Reclas
201403302005   0     2     0Jason C:\Users\Jason\Desktop\Maxent\outfiles\FURCIF~2\AB\BiasFile.asc = GRIDASCII ( C:\Users\Jason\Documents\ArcGIS\Default.gdb\Reclas
201403302005   0     1     0Jason C:\Users\Jason\Desktop\Maxent\outfiles\FURCIF~2\BC\BiasFile.asc = GRIDASCII ( C:\Users\Jason\Documents\ArcGIS\Default.gdb\Reclas
201403302006   1     1     0Jason C:\Users\Jason\Desktop\Maxent\outfiles\FURCIF~2\AC\BiasFile.asc = GRIDASCII ( C:\Users\Jason\Documents\ArcGIS\Default.gdb\Reclas
201403302008   0     1     0Jason C:\Users\Jason\Desktop\Maxent\outfiles\FURCIF~1\AB\BiasFile.asc = GRIDASCII ( C:\Users\Jason\Documents\ArcGIS\Default.gdb\Reclas
201403302009   0     1     0Jason C:\Users\Jason\Desktop\Maxent\outfiles\FURCIF~1\BC\BiasFile.asc = GRIDASCII ( C:\Users\Jason\Documents\ArcGIS\Default.gdb\Reclas
201403302009   0     2     0Jason C:\Users\Jason\Desktop\Maxent\outfiles\FURCIF~1\AC\BiasFile.asc = GRIDASCII ( C:\Users\Jason\Documents\ArcGIS\Default.gdb\Reclas
201403302009   0     1     0Jason C:\Users\Jason\Desktop\Maxent\outfiles\FURCIF~2\AB\BiasFile.asc = GRIDASCII ( C:\Users\Jason\Documents\ArcGIS\Default.gdb\Reclas
201403302009   0     1     0Jason C:\Users\Jason\Desktop\Maxent\outfiles\FURCIF~2\BC\BiasFile.asc = GRIDASCII ( C:\Users\Jason\Documents\ArcGIS\Default.gdb\Reclas
201403302009   0     2     0Jason C:\Users\Jason\Desktop\Maxent\outfiles\FURCIF~2\AC\BiasFile.asc = GRIDASCII ( C:\Users\Jason\Documents\ArcGIS\Default.gdb\Reclas
201403302014   0     2     0Jason C:\Users\Jason\Desktop\Maxent\outfiles\FURCIF~1\AB\BiasFile.asc = GRIDASCII ( C:\Users\Jason\Documents\ArcGIS\Default.gdb\Reclas
201403302015   1     2     0Jason C:\Users\Jason\Desktop\Maxent\outfiles\FURCIF~1\BC\BiasFile.asc = GRIDASCII ( C:\Users\Jason\Documents\ArcGIS\Default.gdb\Reclas
201403302015   0     1     0Jason C:\Users\Jason\Desktop\Maxent\outfiles\FURCIF~1\AC\BiasFile.asc = GRIDASCII ( C:\Users\Jason\Documents\ArcGIS\Default.gdb\Reclas
201403302015   0     1     0Jason C:\Users\Jason\Desktop\Maxent\outfiles\FURCIF~2\AB\BiasFile.asc = GRIDASCII ( C:\Users\Jason\Documents\ArcGIS\Default.gdb\Reclas
201403302015   0     1     0Jason C:\Users\Jason\Desktop\Maxent\outfiles\FURCIF~2\BC\BiasFile.asc = GRIDASCII ( C:\Users\Jason\Documents\ArcGIS\Default.gdb\Reclas
201403302015   0     1     0Jason C:\Users\Jason\Desktop\Maxent\outfiles\FURCIF~2\AC\BiasFile.asc = GRIDASCII ( C:\Users\Jason\Documents\ArcGIS\Default.gdb\Reclas
201403302022   0     1     0Jason C:\Users\Jason\Desktop\Maxent\outfiles\FURCIF~1\AB\BiasFile.asc = GRIDASCII ( C:\Users\Jason\Documents\ArcGIS\Default.gdb\Reclas
201403302022   0     2     0Jason C:\Users\Jason\Desktop\Maxent\outfiles\FURCIF~1\BC\BiasFile.asc = GRIDASCII ( C:\Users\Jason\Documents\ArcGIS\Default.gdb\Reclas
201403302022   0     2     0Jason C:\Users\Jason\Desktop\Maxent\outfiles\FURCIF~1\AC\BiasFile.asc = GRIDASCII ( C:\Users\Jason\Documents\ArcGIS\Default.gdb\Reclas
201403302022   0     2     0Jason C:\Users\Jason\Desktop\Maxent\outfiles\FURCIF~2\AB\BiasFile.asc = GRIDASCII ( C:\Users\Jason\Documents\ArcGIS\Default.gdb\Reclas
201403302022   0     1     0Jason C:\Users\Jason\Desktop\Maxent\outfiles\FURCIF~2\BC\BiasFile.asc = GRIDASCII ( C:\Users\Jason\Documents\ArcGIS\Default.gdb\Reclas
201403302022   0     2     0Jason C:\Users\Jason\Desktop\Maxent\outfiles\FURCIF~2\AC\BiasFile.asc = GRIDASCII ( C:\Users\Jason\Documents\ArcGIS\Default.gdb\Reclas
201403302028   0     1     0Jason C:\Users\Jason\Desktop\Maxent\outfiles\FURCIF~1\AB\BiasFile.asc = GRIDASCII ( C:\Users\Jason\Documents\ArcGIS\Default.gdb\Reclas
201403302028   0     2     0Jason C:\Users\Jason\Desktop\Maxent\outfiles\FURCIF~1\BC\BiasFile.asc = GRIDASCII ( C:\Users\Jason\Documents\ArcGIS\Default.gdb\Reclas
201403302028   0     2     0Jason C:\Users\Jason\Desktop\Maxent\outfiles\FURCIF~1\AC\BiasFile.asc = GRIDASCII ( C:\Users\Jason\Documents\ArcGIS\Default.gdb\Reclas
201403302028   0     1     0Jason C:\Users\Jason\Desktop\Maxent\outfiles\FURCIF~2\AB\BiasFile.asc = GRIDASCII ( C:\Users\Jason\Documents\ArcGIS\Default.gdb\Reclas
201403302028   0     1     0Jason C:\Users\Jason\Desktop\Maxent\outfiles\FURCIF~2\BC\BiasFile.asc = GRIDASCII ( C:\Users\Jason\Documents\ArcGIS\Default.gdb\Reclas
201403302028   0     2     0Jason C:\Users\Jason\Desktop\Maxent\outfiles\FURCIF~2\AC\BiasFile.asc = GRIDASCII ( C:\Users\Jason\Documents\ArcGIS\Default.gdb\Reclas
201403302111   0     2     0Jason C:\Users\Jason\Desktop\Maxent\outfiles\FURCIF~1\AB\BiasFile.asc = GRIDASCII ( C:\Users\Jason\Documents\ArcGIS\Default.gdb\Reclas
201403302111   0     2     0Jason C:\Users\Jason\Desktop\Maxent\outfiles\FURCIF~1\BC\BiasFile.asc = GRIDASCII ( C:\Users\Jason\Documents\ArcGIS\Default.gdb\Reclas
201403302112   1     1     0Jason C:\Users\Jason\Desktop\Maxent\outfiles\FURCIF~1\AC\BiasFile.asc = GRIDASCII ( C:\Users\Jason\Documents\ArcGIS\Default.gdb\Reclas
201403302112   0     2     0Jason C:\Users\Jason\Desktop\Maxent\outfiles\FURCIF~2\AB\BiasFile.asc = GRIDASCII ( C:\Users\Jason\Documents\ArcGIS\Default.gdb\Reclas
201403302112   0     1     0Jason C:\Users\Jason\Desktop\Maxent\outfiles\FURCIF~2\BC\BiasFile.asc = GRIDASCII ( C:\Users\Jason\Documents\ArcGIS\Default.gdb\Reclas
201403302112   0     2     0Jason C:\Users\Jason\Desktop\Maxent\outfiles\FURCIF~2\AC\BiasFile.asc = GRIDASCII ( C:\Users\Jason\Documents\ArcGIS\Default.gdb\Reclas
201403302114   0     1     0Jason C:\Users\Jason\Desktop\Maxent\outfiles\FURCIF~1\AB\BiasFile.asc = GRIDASCII ( C:\Users\Jason\Documents\ArcGIS\Default.gdb\Reclas
201403302114   0     2     0Jason C:\Users\Jason\Desktop\Maxent\outfiles\FURCIF~1\BC\BiasFile.asc = GRIDASCII ( C:\Users\Jason\Documents\ArcGIS\Default.gdb\Reclas
201403302114   0     2     0Jason C:\Users\Jason\Desktop\Maxent\outfiles\FURCIF~1\AC\BiasFile.asc = GRIDASCII ( C:\Users\Jason\Documents\ArcGIS\Default.gdb\Reclas
201403302115   0     2     0Jason C:\Users\Jason\Desktop\Maxent\outfiles\FURCIF~2\AB\BiasFile.asc = GRIDASCII ( C:\Users\Jason\Documents\ArcGIS\Default.gdb\Reclas
201403302115   0     2     0Jason C:\Users\Jason\Desktop\Maxent\outfiles\FURCIF~2\BC\BiasFile.asc = GRIDASCII ( C:\Users\Jason\Documents\ArcGIS\Default.gdb\Reclas
201403302115   0     1     0Jason C:\Users\Jason\Desktop\Maxent\outfiles\FURCIF~2\AC\BiasFile.asc = GRIDASCII ( C:\Users\Jason\Documents\ArcGIS\Default.gdb\Reclas
201403302139   0     1     0Jason C:\Users\Jason\Desktop\Maxent\outfiles\FURCIF~2\AB\BiasFile.asc = GRIDASCII ( C:\Users\Jason\Documents\ArcGIS\Default.gdb\Reclas
201403302140   0     1     0Jason C:\Users\Jason\Desktop\Maxent\outfiles\FURCIF~2\BC\BiasFile.asc = GRIDASCII ( C:\Users\Jason\Documents\ArcGIS\Default.gdb\Reclas
201403302140   0     1     0Jason C:\Users\Jason\Desktop\Maxent\outfiles\FURCIF~2\AC\BiasFile.asc = GRIDASCII ( C:\Users\Jason\Documents\ArcGIS\Default.gdb\Reclas
201403302152   0     1     0Jason C:\Users\Jason\Desktop\Maxent\outfiles\FURCIF~2\AB\BiasFile.asc = GRIDASCII ( C:\Users\Jason\Documents\ArcGIS\Default.gdb\Reclas
201403302152   0     1     0Jason C:\Users\Jason\Desktop\Maxent\outfiles\FURCIF~2\BC\BiasFile.asc = GRIDASCII ( C:\Users\Jason\Documents\ArcGIS\Default.gdb\Reclas
201403302152   0     1     0Jason C:\Users\Jason\Desktop\Maxent\outfiles\FURCIF~2\AC\BiasFile.asc = GRIDASCII ( C:\Users\Jason\Documents\ArcGIS\Default.gdb\Reclas
201403302203   0     1     0Jason C:\Users\Jason\Desktop\Maxent\outfiles\FURCIF~2\AB\BiasFile.asc = GRIDASCII ( C:\Users\Jason\Documents\ArcGIS\Default.gdb\Reclas
201403302203   0     2     0Jason C:\Users\Jason\Desktop\Maxent\outfiles\FURCIF~2\BC\BiasFile.asc = GRIDASCII ( C:\Users\Jason\Documents\ArcGIS\Default.gdb\Reclas
201403302203   0     2     0Jason C:\Users\Jason\Desktop\Maxent\outfiles\FURCIF~2\AC\BiasFile.asc = GRIDASCII ( C:\Users\Jason\Documents\ArcGIS\Default.gdb\Reclas
201403302204   0     1     0Jason C:\Users\Jason\Desktop\Maxent\outfiles\FURCIF~1\AB\BiasFile.asc = GRIDASCII ( C:\Users\Jason\Documents\ArcGIS\Default.gdb\Reclas
201403302204   0     1     0Jason C:\Users\Jason\Desktop\Maxent\outfiles\FURCIF~1\BC\BiasFile.asc = GRIDASCII ( C:\Users\Jason\Documents\ArcGIS\Default.gdb\Reclas
201403302204   0     1     0Jason C:\Users\Jason\Desktop\Maxent\outfiles\FURCIF~1\AC\BiasFile.asc = GRIDASCII ( C:\Users\Jason\Documents\ArcGIS\Default.gdb\Reclas
201403302204   0     1     0Jason C:\Users\Jason\Desktop\Maxent\outfiles\FURCIF~2\AB\BiasFile.asc = GRIDASCII ( C:\Users\Jason\Documents\ArcGIS\Default.gdb\Reclas
201403302205   0     2     0Jason C:\Users\Jason\Desktop\Maxent\outfiles\FURCIF~2\BC\BiasFile.asc = GRIDASCII ( C:\Users\Jason\Documents\ArcGIS\Default.gdb\Reclas
201403302205   0     1     0Jason C:\Users\Jason\Desktop\Maxent\outfiles\FURCIF~2\AC\BiasFile.asc = GRIDASCII ( C:\Users\Jason\Documents\ArcGIS\Default.gdb\Reclas
201403302210   0     1     0Jason C:\Users\Jason\Desktop\Maxent\outfiles\FURCIF~1\AB\BiasFile.asc = GRIDASCII ( C:\Users\Jason\Documents\ArcGIS\Default.gdb\Reclas
201403302210   0     2     0Jason C:\Users\Jason\Desktop\Maxent\outfiles\FURCIF~1\BC\BiasFile.asc = GRIDASCII ( C:\Users\Jason\Documents\ArcGIS\Default.gdb\Reclas
201403302210   0     1     0Jason C:\Users\Jason\Desktop\Maxent\outfiles\FURCIF~1\AC\BiasFile.asc = GRIDASCII ( C:\Users\Jason\Documents\ArcGIS\Default.gdb\Reclas
201403302210   0     1     0Jason C:\Users\Jason\Desktop\Maxent\outfiles\FURCIF~2\AB\BiasFile.asc = GRIDASCII ( C:\Users\Jason\Documents\ArcGIS\Default.gdb\Reclas
201403302210   0     2     0Jason C:\Users\Jason\Desktop\Maxent\outfiles\FURCIF~2\BC\BiasFile.asc = GRIDASCII ( C:\Users\Jason\Documents\ArcGIS\Default.gdb\Reclas
201403302210   0     2     0Jason C:\Users\Jason\Desktop\Maxent\outfiles\FURCIF~2\AC\BiasFile.asc = GRIDASCII ( C:\Users\Jason\Documents\ArcGIS\Default.gdb\Reclas
201403302216   0     1     0Jason C:\Users\Jason\Desktop\Maxent\outfiles\FURCIF~1\AB\BiasFile.asc = GRIDASCII ( C:\Users\Jason\Documents\ArcGIS\Default.gdb\Reclas
201403302216   0     2     0Jason C:\Users\Jason\Desktop\Maxent\outfiles\FURCIF~1\BC\BiasFile.asc = GRIDASCII ( C:\Users\Jason\Documents\ArcGIS\Default.gdb\Reclas
201403302216   0     1     0Jason C:\Users\Jason\Desktop\Maxent\outfiles\FURCIF~1\AC\BiasFile.asc = GRIDASCII ( C:\Users\Jason\Documents\ArcGIS\Default.gdb\Reclas
201403302216   0     1     0Jason C:\Users\Jason\Desktop\Maxent\outfiles\FURCIF~2\AB\BiasFile.asc = GRIDASCII ( C:\Users\Jason\Documents\ArcGIS\Default.gdb\Reclas
201403302217   0     1     0Jason C:\Users\Jason\Desktop\Maxent\outfiles\FURCIF~2\BC\BiasFile.asc = GRIDASCII ( C:\Users\Jason\Documents\ArcGIS\Default.gdb\Reclas
201403302217   0     1     0Jason C:\Users\Jason\Desktop\Maxent\outfiles\FURCIF~2\AC\BiasFile.asc = GRIDASCII ( C:\Users\Jason\Documents\ArcGIS\Default.gdb\Reclas
201403302233   0     1     0Jason C:\Users\Jason\Desktop\Maxent\outfiles\FURCIF~1\AB\BiasFile.asc = GRIDASCII ( C:\Users\Jason\Documents\ArcGIS\Default.gdb\Reclas
201403302233   0     2     0Jason C:\Users\Jason\Desktop\Maxent\outfiles\FURCIF~1\BC\BiasFile.asc = GRIDASCII ( C:\Users\Jason\Documents\ArcGIS\Default.gdb\Reclas
201403302233   0     1     0Jason C:\Users\Jason\Desktop\Maxent\outfiles\FURCIF~1\AC\BiasFile.asc = GRIDASCII ( C:\Users\Jason\Documents\ArcGIS\Default.gdb\Reclas
201403302233   0     2     0Jason C:\Users\Jason\Desktop\Maxent\outfiles\FURCIF~2\AB\BiasFile.asc = GRIDASCII ( C:\Users\Jason\Documents\ArcGIS\Default.gdb\Reclas
201403302234   0     1     0Jason C:\Users\Jason\Desktop\Maxent\outfiles\FURCIF~2\BC\BiasFile.asc = GRIDASCII ( C:\Users\Jason\Documents\ArcGIS\Default.gdb\Reclas
201403302234   0     1     0Jason C:\Users\Jason\Desktop\Maxent\outfiles\FURCIF~2\AC\BiasFile.asc = GRIDASCII ( C:\Users\Jason\Documents\ArcGIS\Default.gdb\Reclas
201403302236   0     1     0Jason C:\Users\Jason\Desktop\Maxent\outfiles\FURCIF~1\AB\BiasFile.asc = GRIDASCII ( C:\Users\Jason\Documents\ArcGIS\Default.gdb\Reclas
201403302236   0     1     0Jason C:\Users\Jason\Desktop\Maxent\outfiles\FURCIF~1\BC\BiasFile.asc = GRIDASCII ( C:\Users\Jason\Documents\ArcGIS\Default.gdb\Reclas
201403302236   0     1     0Jason C:\Users\Jason\Desktop\Maxent\outfiles\FURCIF~1\AC\BiasFile.asc = GRIDASCII ( C:\Users\Jason\Documents\ArcGIS\Default.gdb\Reclas
201403302237   1     2     0Jason C:\Users\Jason\Desktop\Maxent\outfiles\FURCIF~2\AB\BiasFile.asc = GRIDASCII ( C:\Users\Jason\Documents\ArcGIS\Default.gdb\Reclas
201403302237   0     1     0Jason C:\Users\Jason\Desktop\Maxent\outfiles\FURCIF~2\BC\BiasFile.asc = GRIDASCII ( C:\Users\Jason\Documents\ArcGIS\Default.gdb\Reclas
201403302237   0     2     0Jason C:\Users\Jason\Desktop\Maxent\outfiles\FURCIF~2\AC\BiasFile.asc = GRIDASCII ( C:\Users\Jason\Documents\ArcGIS\Default.gdb\Reclas
201403302243   0     1     0Jason C:\Users\Jason\Desktop\Maxent\outfiles\FURCIF~1\AB\BiasFile.asc = GRIDASCII ( C:\Users\Jason\Documents\ArcGIS\Default.gdb\Reclas
201403302243   0     2     0Jason C:\Users\Jason\Desktop\Maxent\outfiles\FURCIF~1\BC\BiasFile.asc = GRIDASCII ( C:\Users\Jason\Documents\ArcGIS\Default.gdb\Reclas
201403302243   0     1     0Jason C:\Users\Jason\Desktop\Maxent\outfiles\FURCIF~1\AC\BiasFile.asc = GRIDASCII ( C:\Users\Jason\Documents\ArcGIS\Default.gdb\Reclas
201403302243   0     2     0Jason C:\Users\Jason\Desktop\Maxent\outfiles\FURCIF~2\AB\BiasFile.asc = GRIDASCII ( C:\Users\Jason\Documents\ArcGIS\Default.gdb\Reclas
201403302243   0     1     0Jason C:\Users\Jason\Desktop\Maxent\outfiles\FURCIF~2\BC\BiasFile.asc = GRIDASCII ( C:\Users\Jason\Documents\ArcGIS\Default.gdb\Reclas
201403302243   0     2     0Jason C:\Users\Jason\Desktop\Maxent\outfiles\FURCIF~2\AC\BiasFile.asc = GRIDASCII ( C:\Users\Jason\Documents\ArcGIS\Default.gdb\Reclas
201403302249   0     1     0Jason C:\Users\Jason\Desktop\Maxent\outfiles\FURCIF~1\AB\BiasFile.asc = GRIDASCII ( C:\Users\Jason\Documents\ArcGIS\Default.gdb\Reclas
201403302249   0     2     0Jason C:\Users\Jason\Desktop\Maxent\outfiles\FURCIF~1\BC\BiasFile.asc = GRIDASCII ( C:\Users\Jason\Documents\ArcGIS\Default.gdb\Reclas
201403302249   0     1     0Jason C:\Users\Jason\Desktop\Maxent\outfiles\FURCIF~1\AC\BiasFile.asc = GRIDASCII ( C:\Users\Jason\Documents\ArcGIS\Default.gdb\Reclas
201403302250   0     1     0Jason C:\Users\Jason\Desktop\Maxent\outfiles\FURCIF~2\AB\BiasFile.asc = GRIDASCII ( C:\Users\Jason\Documents\ArcGIS\Default.gdb\Reclas
201403302250   0     2     0Jason C:\Users\Jason\Desktop\Maxent\outfiles\FURCIF~2\BC\BiasFile.asc = GRIDASCII ( C:\Users\Jason\Documents\ArcGIS\Default.gdb\Reclas
201403302250   0     2     0Jason C:\Users\Jason\Desktop\Maxent\outfiles\FURCIF~2\AC\BiasFile.asc = GRIDASCII ( C:\Users\Jason\Documents\ArcGIS\Default.gdb\Reclas
201403302257   0     2     0Jason C:\Users\Jason\Desktop\Maxent\outfiles\FURCIF~1\AB\BiasFile.asc = GRIDASCII ( C:\Users\Jason\Documents\ArcGIS\Default.gdb\Reclas
201403302257   0     1     0Jason C:\Users\Jason\Desktop\Maxent\outfiles\FURCIF~1\BC\BiasFile.asc = GRIDASCII ( C:\Users\Jason\Documents\ArcGIS\Default.gdb\Reclas
201403302257   0     1     0Jason C:\Users\Jason\Desktop\Maxent\outfiles\FURCIF~1\AC\BiasFile.asc = GRIDASCII ( C:\Users\Jason\Documents\ArcGIS\Default.gdb\Reclas
201403302257   0     2     0Jason C:\Users\Jason\Desktop\Maxent\outfiles\FURCIF~2\AB\BiasFile.asc = GRIDASCII ( C:\Users\Jason\Documents\ArcGIS\Default.gdb\Reclas
201403302258   0     1     0Jason C:\Users\Jason\Desktop\Maxent\outfiles\FURCIF~2\BC\BiasFile.asc = GRIDASCII ( C:\Users\Jason\Documents\ArcGIS\Default.gdb\Reclas
201403302258   0     1     0Jason C:\Users\Jason\Desktop\Maxent\outfiles\FURCIF~2\AC\BiasFile.asc = GRIDASCII ( C:\Users\Jason\Documents\ArcGIS\Default.gdb\Reclas
201403302318   0     1     0Jason C:\Users\Jason\Desktop\Maxent\outfiles\FURCIF~1\AB\BiasFile.asc = GRIDASCII ( C:\Users\Jason\Documents\ArcGIS\Default.gdb\Reclas
201403302318   0     1     0Jason C:\Users\Jason\Desktop\Maxent\outfiles\FURCIF~1\BC\BiasFile.asc = GRIDASCII ( C:\Users\Jason\Documents\ArcGIS\Default.gdb\Reclas
201403302318   0     2     0Jason C:\Users\Jason\Desktop\Maxent\outfiles\FURCIF~1\AC\BiasFile.asc = GRIDASCII ( C:\Users\Jason\Documents\ArcGIS\Default.gdb\Reclas
201403302319   0     1     0Jason C:\Users\Jason\Desktop\Maxent\outfiles\FURCIF~2\AB\BiasFile.asc = GRIDASCII ( C:\Users\Jason\Documents\ArcGIS\Default.gdb\Reclas
201403302319   0     2     0Jason C:\Users\Jason\Desktop\Maxent\outfiles\FURCIF~2\BC\BiasFile.asc = GRIDASCII ( C:\Users\Jason\Documents\ArcGIS\Default.gdb\Reclas
201403302319   0     2     0Jason C:\Users\Jason\Desktop\Maxent\outfiles\FURCIF~2\AC\BiasFile.asc = GRIDASCII ( C:\Users\Jason\Documents\ArcGIS\Default.gdb\Reclas
201403302324   0     1     0Jason C:\Users\Jason\Desktop\Maxent\outfiles\FURCIF~1\AB\BiasFile.asc = GRIDASCII ( C:\Users\Jason\Documents\ArcGIS\Default.gdb\Reclas
201403302324   0     1     0Jason C:\Users\Jason\Desktop\Maxent\outfiles\FURCIF~1\BC\BiasFile.asc = GRIDASCII ( C:\Users\Jason\Documents\ArcGIS\Default.gdb\Reclas
201403302324   0     1     0Jason C:\Users\Jason\Desktop\Maxent\outfiles\FURCIF~1\AC\BiasFile.asc = GRIDASCII ( C:\Users\Jason\Documents\ArcGIS\Default.gdb\Reclas
201403302325   0     1     0Jason C:\Users\Jason\Desktop\Maxent\outfiles\FURCIF~2\AB\BiasFile.asc = GRIDASCII ( C:\Users\Jason\Documents\ArcGIS\Default.gdb\Reclas
201403302325   0     1     0Jason C:\Users\Jason\Desktop\Maxent\outfiles\FURCIF~2\BC\BiasFile.asc = GRIDASCII ( C:\Users\Jason\Documents\ArcGIS\Default.gdb\Reclas
201403302330   0     1     0Jason C:\Users\Jason\Desktop\Maxent\outfiles\FURCIF~1\AB\BiasFile.asc = GRIDASCII ( C:\Users\Jason\Documents\ArcGIS\Default.gdb\Reclas
201403302330   0     1     0Jason C:\Users\Jason\Desktop\Maxent\outfiles\FURCIF~1\BC\BiasFile.asc = GRIDASCII ( C:\Users\Jason\Documents\ArcGIS\Default.gdb\Reclas
201403302330   0     1     0Jason C:\Users\Jason\Desktop\Maxent\outfiles\FURCIF~1\AC\BiasFile.asc = GRIDASCII ( C:\Users\Jason\Documents\ArcGIS\Default.gdb\Reclas
201403302331   0     1     0Jason C:\Users\Jason\Desktop\Maxent\outfiles\FURCIF~2\AB\BiasFile.asc = GRIDASCII ( C:\Users\Jason\Documents\ArcGIS\Default.gdb\Reclas
201403302331   0     1     0Jason C:\Users\Jason\Desktop\Maxent\outfiles\FURCIF~2\BC\BiasFile.asc = GRIDASCII ( C:\Users\Jason\Documents\ArcGIS\Default.gdb\Reclas
201403302331   0     2     0Jason C:\Users\Jason\Desktop\Maxent\outfiles\FURCIF~2\AC\BiasFile.asc = GRIDASCII ( C:\Users\Jason\Documents\ArcGIS\Default.gdb\Reclas
201403302336   0     1     0Jason C:\Users\Jason\Desktop\Maxent\outfiles\FURCIF~1\AB\BiasFile.asc = GRIDASCII ( C:\Users\Jason\Documents\ArcGIS\Default.gdb\Reclas
201403302336   0     1     0Jason C:\Users\Jason\Desktop\Maxent\outfiles\FURCIF~1\BC\BiasFile.asc = GRIDASCII ( C:\Users\Jason\Documents\ArcGIS\Default.gdb\Reclas
201403302336   0     1     0Jason C:\Users\Jason\Desktop\Maxent\outfiles\FURCIF~1\AC\BiasFile.asc = GRIDASCII ( C:\Users\Jason\Documents\ArcGIS\Default.gdb\Reclas
201403302338   0     1     0Jason C:\Users\Jason\Desktop\Maxent\outfiles\FURCIF~1\AB\BiasFile.asc = GRIDASCII ( C:\Users\Jason\Documents\ArcGIS\Default.gdb\Reclas
201403302338   0     1     0Jason C:\Users\Jason\Desktop\Maxent\outfiles\FURCIF~1\BC\BiasFile.asc = GRIDASCII ( C:\Users\Jason\Documents\ArcGIS\Default.gdb\Reclas
201403302339   0     2     0Jason C:\Users\Jason\Desktop\Maxent\outfiles\FURCIF~1\AC\BiasFile.asc = GRIDASCII ( C:\Users\Jason\Documents\ArcGIS\Default.gdb\Reclas
201403302339   0     1     0Jason C:\Users\Jason\Desktop\Maxent\outfiles\FURCIF~2\AB\BiasFile.asc = GRIDASCII ( C:\Users\Jason\Documents\ArcGIS\Default.gdb\Reclas
201403302339   0     1     0Jason C:\Users\Jason\Desktop\Maxent\outfiles\FURCIF~2\BC\BiasFile.asc = GRIDASCII ( C:\Users\Jason\Documents\ArcGIS\Default.gdb\Reclas
201403302339   0     1     0Jason C:\Users\Jason\Desktop\Maxent\outfiles\FURCIF~2\AC\BiasFile.asc = GRIDASCII ( C:\Users\Jason\Documents\ArcGIS\Default.gdb\Reclas
201403302345   0     1     0Jason C:\Users\Jason\Desktop\Maxent\outfiles\FURCIF~1\AB\BiasFile.asc = GRIDASCII ( C:\Users\Jason\Documents\ArcGIS\Default.gdb\Reclas
201403302345   0     1     0Jason C:\Users\Jason\Desktop\Maxent\outfiles\FURCIF~1\BC\BiasFile.asc = GRIDASCII ( C:\Users\Jason\Documents\ArcGIS\Default.gdb\Reclas
201403302345   0     1     0Jason C:\Users\Jason\Desktop\Maxent\outfiles\FURCIF~1\AC\BiasFile.asc = GRIDASCII ( C:\Users\Jason\Documents\ArcGIS\Default.gdb\Reclas
201403302345   0     1     0Jason C:\Users\Jason\Desktop\Maxent\outfiles\FURCIF~2\AB\BiasFile.asc = GRIDASCII ( C:\Users\Jason\Documents\ArcGIS\Default.gdb\Reclas
201403302345   0     2     0Jason C:\Users\Jason\Desktop\Maxent\outfiles\FURCIF~2\BC\BiasFile.asc = GRIDASCII ( C:\Users\Jason\Documents\ArcGIS\Default.gdb\Reclas
201403302345   0  -428     0Jason C:\Users\Jason\Desktop\Maxent\outfiles\FURCIF~2\AC\BiasFile.asc = GRIDASCII ( C:\Users\Jason\Documents\ArcGIS\Default.gdb\Reclas
201403302356   0     1     0Jason C:\Users\Jason\Desktop\Maxent\outfiles\FURCIF~1\AB\BiasFile.asc = GRIDASCII ( C:\Users\Jason\Documents\ArcGIS\Default.gdb\Reclas
201403302356   0     1     0Jason C:\Users\Jason\Desktop\Maxent\outfiles\FURCIF~1\BC\BiasFile.asc = GRIDASCII ( C:\Users\Jason\Documents\ArcGIS\Default.gdb\Reclas
201403302356   0     2     0Jason C:\Users\Jason\Desktop\Maxent\outfiles\FURCIF~1\AC\BiasFile.asc = GRIDASCII ( C:\Users\Jason\Documents\ArcGIS\Default.gdb\Reclas
201403302356   0     1     0Jason C:\Users\Jason\Desktop\Maxent\outfiles\FURCIF~2\AB\BiasFile.asc = GRIDASCII ( C:\Users\Jason\Documents\ArcGIS\Default.gdb\Reclas
201403302357   0     1     0Jason C:\Users\Jason\Desktop\Maxent\outfiles\FURCIF~2\BC\BiasFile.asc = GRIDASCII ( C:\Users\Jason\Documents\ArcGIS\Default.gdb\Reclas
20140331   0   0     1     0Jason C:\Users\Jason\Desktop\Maxent\outfiles\FURCIF~1\AB\BiasFile.asc = GRIDASCII ( C:\Users\Jason\Documents\ArcGIS\Default.gdb\Reclas
20140331   0   0     1     0Jason C:\Users\Jason\Desktop\Maxent\outfiles\FURCIF~1\BC\BiasFile.asc = GRIDASCII ( C:\Users\Jason\Documents\ArcGIS\Default.gdb\Reclas
20140331   1   0     1     0Jason C:\Users\Jason\Desktop\Maxent\outfiles\FURCIF~1\AC\BiasFile.asc = GRIDASCII ( C:\Users\Jason\Documents\ArcGIS\Default.gdb\Reclas
20140331   1   0     1     0Jason C:\Users\Jason\Desktop\Maxent\outfiles\FURCIF~2\AB\BiasFile.asc = GRIDASCII ( C:\Users\Jason\Documents\ArcGIS\Default.gdb\Reclas
20140331   4   0     1     0Jason C:\Users\Jason\Desktop\Maxent\outfiles\FURCIF~1\AB\BiasFile.asc = GRIDASCII ( C:\Users\Jason\Documents\ArcGIS\Default.gdb\Reclas
20140331   4   0     1     0Jason C:\Users\Jason\Desktop\Maxent\outfiles\FURCIF~1\BC\BiasFile.asc = GRIDASCII ( C:\Users\Jason\Documents\ArcGIS\Default.gdb\Reclas
20140331   4   0     1     0Jason C:\Users\Jason\Desktop\Maxent\outfiles\FURCIF~1\AC\BiasFile.asc = GRIDASCII ( C:\Users\Jason\Documents\ArcGIS\Default.gdb\Reclas
20140331   4   0     1     0Jason C:\Users\Jason\Desktop\Maxent\outfiles\FURCIF~2\AB\BiasFile.asc = GRIDASCII ( C:\Users\Jason\Documents\ArcGIS\Default.gdb\Reclas
20140331   5   1     2     0Jason C:\Users\Jason\Desktop\Maxent\outfiles\FURCIF~2\BC\BiasFile.asc = GRIDASCII ( C:\Users\Jason\Documents\ArcGIS\Default.gdb\Reclas
20140331   5   0     1     0Jason C:\Users\Jason\Desktop\Maxent\outfiles\FURCIF~2\AC\BiasFile.asc = GRIDASCII ( C:\Users\Jason\Documents\ArcGIS\Default.gdb\Reclas
20140331   9   0     1     0Jason C:\Users\Jason\Desktop\Maxent\outfiles\FURCIF~1\AB\BiasFile.asc = GRIDASCII ( C:\Users\Jason\Documents\ArcGIS\Default.gdb\Reclas
20140331   9   0     1     0Jason C:\Users\Jason\Desktop\Maxent\outfiles\FURCIF~1\BC\BiasFile.asc = GRIDASCII ( C:\Users\Jason\Documents\ArcGIS\Default.gdb\Reclas
20140331   9   0     1     0Jason C:\Users\Jason\Desktop\Maxent\outfiles\FURCIF~1\AC\BiasFile.asc = GRIDASCII ( C:\Users\Jason\Documents\ArcGIS\Default.gdb\Reclas
20140331  10   0     1     0Jason C:\Users\Jason\Desktop\Maxent\outfiles\FURCIF~2\AB\BiasFile.asc = GRIDASCII ( C:\Users\Jason\Documents\ArcGIS\Default.gdb\Reclas
20140331  10   0     1     0Jason C:\Users\Jason\Desktop\Maxent\outfiles\FURCIF~2\BC\BiasFile.asc = GRIDASCII ( C:\Users\Jason\Documents\ArcGIS\Default.gdb\Reclas
20140331  12   0     1     0Jason C:\Users\Jason\Desktop\Maxent\outfiles\FURCIF~1\AB\BiasFile.asc = GRIDASCII ( C:\Users\Jason\Documents\ArcGIS\Default.gdb\Reclas
20140331  12   0     1     0Jason C:\Users\Jason\Desktop\Maxent\outfiles\FURCIF~1\BC\BiasFile.asc = GRIDASCII ( C:\Users\Jason\Documents\ArcGIS\Default.gdb\Reclas
20140331  12   0     1     0Jason C:\Users\Jason\Desktop\Maxent\outfiles\FURCIF~1\AC\BiasFile.asc = GRIDASCII ( C:\Users\Jason\Documents\ArcGIS\Default.gdb\Reclas
20140331  13   0     1     0Jason C:\Users\Jason\Desktop\Maxent\outfiles\FURCIF~2\AB\BiasFile.asc = GRIDASCII ( C:\Users\Jason\Documents\ArcGIS\Default.gdb\Reclas
20140331  13   0     2     0Jason C:\Users\Jason\Desktop\Maxent\outfiles\FURCIF~2\BC\BiasFile.asc = GRIDASCII ( C:\Users\Jason\Documents\ArcGIS\Default.gdb\Reclas
20140331  13   0     1     0Jason C:\Users\Jason\Desktop\Maxent\outfiles\FURCIF~2\AC\BiasFile.asc = GRIDASCII ( C:\Users\Jason\Documents\ArcGIS\Default.gdb\Reclas
20140331  16   0     1     0Jason C:\Users\Jason\Desktop\Maxent\outfiles\FURCIF~1\AB\BiasFile.asc = GRIDASCII ( C:\Users\Jason\Documents\ArcGIS\Default.gdb\Reclas
20140331  16   0     2     0Jason C:\Users\Jason\Desktop\Maxent\outfiles\FURCIF~1\BC\BiasFile.asc = GRIDASCII ( C:\Users\Jason\Documents\ArcGIS\Default.gdb\Reclas
20140331  16   0     2     0Jason C:\Users\Jason\Desktop\Maxent\outfiles\FURCIF~1\AC\BiasFile.asc = GRIDASCII ( C:\Users\Jason\Documents\ArcGIS\Default.gdb\Reclas
20140331  17   0     1     0Jason C:\Users\Jason\Desktop\Maxent\outfiles\FURCIF~2\AB\BiasFile.asc = GRIDASCII ( C:\Users\Jason\Documents\ArcGIS\Default.gdb\Reclas
20140331  17   0     2     0Jason C:\Users\Jason\Desktop\Maxent\outfiles\FURCIF~2\BC\BiasFile.asc = GRIDASCII ( C:\Users\Jason\Documents\ArcGIS\Default.gdb\Reclas
20140331  17   0     1     0Jason C:\Users\Jason\Desktop\Maxent\outfiles\FURCIF~2\AC\BiasFile.asc = GRIDASCII ( C:\Users\Jason\Documents\ArcGIS\Default.gdb\Reclas
20140331  18   0     1     0Jason C:\Users\Jason\Desktop\Maxent\outfiles\FURCIF~1\AB\BiasFile.asc = GRIDASCII ( C:\Users\Jason\Documents\ArcGIS\Default.gdb\Reclas
20140331  18   0     1     0Jason C:\Users\Jason\Desktop\Maxent\outfiles\FURCIF~1\BC\BiasFile.asc = GRIDASCII ( C:\Users\Jason\Documents\ArcGIS\Default.gdb\Reclas
20140331  19   0     2     0Jason C:\Users\Jason\Desktop\Maxent\outfiles\FURCIF~1\AC\BiasFile.asc = GRIDASCII ( C:\Users\Jason\Documents\ArcGIS\Default.gdb\Reclas
20140331  19   0     1     0Jason C:\Users\Jason\Desktop\Maxent\outfiles\FURCIF~2\AB\BiasFile.asc = GRIDASCII ( C:\Users\Jason\Documents\ArcGIS\Default.gdb\Reclas
20140331  19   0     2     0Jason C:\Users\Jason\Desktop\Maxent\outfiles\FURCIF~2\BC\BiasFile.asc = GRIDASCII ( C:\Users\Jason\Documents\ArcGIS\Default.gdb\Reclas
20140331  20   1     1     0Jason C:\Users\Jason\Desktop\Maxent\outfiles\FURCIF~2\AC\BiasFile.asc = GRIDASCII ( C:\Users\Jason\Documents\ArcGIS\Default.gdb\Reclas
20140331  21   0     1     0Jason C:\Users\Jason\Desktop\Maxent\outfiles\FURCIF~1\AB\BiasFile.asc = GRIDASCII ( C:\Users\Jason\Documents\ArcGIS\Default.gdb\Reclas
20140331  21   0     1     0Jason C:\Users\Jason\Desktop\Maxent\outfiles\FURCIF~1\BC\BiasFile.asc = GRIDASCII ( C:\Users\Jason\Documents\ArcGIS\Default.gdb\Reclas
20140331  21   0     1     0Jason C:\Users\Jason\Desktop\Maxent\outfiles\FURCIF~1\AC\BiasFile.asc = GRIDASCII ( C:\Users\Jason\Documents\ArcGIS\Default.gdb\Reclas
20140331  22   0     1     0Jason C:\Users\Jason\Desktop\Maxent\outfiles\FURCIF~2\AB\BiasFile.asc = GRIDASCII ( C:\Users\Jason\Documents\ArcGIS\Default.gdb\Reclas
20140331  22   0     1     0Jason C:\Users\Jason\Desktop\Maxent\outfiles\FURCIF~2\BC\BiasFile.asc = GRIDASCII ( C:\Users\Jason\Documents\ArcGIS\Default.gdb\Reclas
20140331  22   0     1     0Jason C:\Users\Jason\Desktop\Maxent\outfiles\FURCIF~2\AC\BiasFile.asc = GRIDASCII ( C:\Users\Jason\Documents\ArcGIS\Default.gdb\Reclas
20140331  26   0     1     0Jason C:\Users\Jason\Desktop\Maxent\outfiles\FURCIF~1\AB\BiasFile.asc = GRIDASCII ( C:\Users\Jason\Documents\ArcGIS\Default.gdb\Reclas
20140331  26   0     1     0Jason C:\Users\Jason\Desktop\Maxent\outfiles\FURCIF~1\BC\BiasFile.asc = GRIDASCII ( C:\Users\Jason\Documents\ArcGIS\Default.gdb\Reclas
20140331  27   0     1     0Jason C:\Users\Jason\Desktop\Maxent\outfiles\FURCIF~1\AC\BiasFile.asc = GRIDASCII ( C:\Users\Jason\Documents\ArcGIS\Default.gdb\Reclas
20140331  27   0     1     0Jason C:\Users\Jason\Desktop\Maxent\outfiles\FURCIF~2\AB\BiasFile.asc = GRIDASCII ( C:\Users\Jason\Documents\ArcGIS\Default.gdb\Reclas
20140331  27   0     1     0Jason C:\Users\Jason\Desktop\Maxent\outfiles\FURCIF~2\BC\BiasFile.asc = GRIDASCII ( C:\Users\Jason\Documents\ArcGIS\Default.gdb\Reclas
20140331  27   0     1     0Jason C:\Users\Jason\Desktop\Maxent\outfiles\FURCIF~2\AC\BiasFile.asc = GRIDASCII ( C:\Users\Jason\Documents\ArcGIS\Default.gdb\Reclas
20140331  29   0     1     0Jason C:\Users\Jason\Desktop\Maxent\outfiles\FURCIF~1\AB\BiasFile.asc = GRIDASCII ( C:\Users\Jason\Documents\ArcGIS\Default.gdb\Reclas
20140331  30   0     1     0Jason C:\Users\Jason\Desktop\Maxent\outfiles\FURCIF~1\BC\BiasFile.asc = GRIDASCII ( C:\Users\Jason\Documents\ArcGIS\Default.gdb\Reclas
20140331  30   0     1     0Jason C:\Users\Jason\Desktop\Maxent\outfiles\FURCIF~1\AC\BiasFile.asc = GRIDASCII ( C:\Users\Jason\Documents\ArcGIS\Default.gdb\Reclas
20140331  30   0     1     0Jason C:\Users\Jason\Desktop\Maxent\outfiles\FURCIF~2\AB\BiasFile.asc = GRIDASCII ( C:\Users\Jason\Documents\ArcGIS\Default.gdb\Reclas
20140331  30   0     1     0Jason C:\Users\Jason\Desktop\Maxent\outfiles\FURCIF~2\BC\BiasFile.asc = GRIDASCII ( C:\Users\Jason\Documents\ArcGIS\Default.gdb\Reclas
20140331  31   0     1     0Jason C:\Users\Jason\Desktop\Maxent\outfiles\FURCIF~2\AC\BiasFile.asc = GRIDASCII ( C:\Users\Jason\Documents\ArcGIS\Default.gdb\Reclas
20140331  34   0     1     0Jason C:\Users\Jason\Desktop\Maxent\outfiles\FURCIF~1\AB\BiasFile.asc = GRIDASCII ( C:\Users\Jason\Documents\ArcGIS\Default.gdb\Reclas
20140331  34   0     1     0Jason C:\Users\Jason\Desktop\Maxent\outfiles\FURCIF~1\BC\BiasFile.asc = GRIDASCII ( C:\Users\Jason\Documents\ArcGIS\Default.gdb\Reclas
20140331  34   0     1     0Jason C:\Users\Jason\Desktop\Maxent\outfiles\FURCIF~1\AC\BiasFile.asc = GRIDASCII ( C:\Users\Jason\Documents\ArcGIS\Default.gdb\Reclas
20140331  35   0     1     0Jason C:\Users\Jason\Desktop\Maxent\outfiles\FURCIF~2\AB\BiasFile.asc = GRIDASCII ( C:\Users\Jason\Documents\ArcGIS\Default.gdb\Reclas
20140331  35   0     1     0Jason C:\Users\Jason\Desktop\Maxent\outfiles\FURCIF~2\BC\BiasFile.asc = GRIDASCII ( C:\Users\Jason\Documents\ArcGIS\Default.gdb\Reclas
20140331  35   0     1     0Jason C:\Users\Jason\Desktop\Maxent\outfiles\FURCIF~2\AC\BiasFile.asc = GRIDASCII ( C:\Users\Jason\Documents\ArcGIS\Default.gdb\Reclas
20140331  38   0     1     0Jason C:\Users\Jason\Desktop\Maxent\outfiles\FURCIF~1\AB\BiasFile.asc = GRIDASCII ( C:\Users\Jason\Documents\ArcGIS\Default.gdb\Reclas
20140331  38   0     1     0Jason C:\Users\Jason\Desktop\Maxent\outfiles\FURCIF~1\BC\BiasFile.asc = GRIDASCII ( C:\Users\Jason\Documents\ArcGIS\Default.gdb\Reclas
20140331  38   0     1     0Jason C:\Users\Jason\Desktop\Maxent\outfiles\FURCIF~1\AC\BiasFile.asc = GRIDASCII ( C:\Users\Jason\Documents\ArcGIS\Default.gdb\Reclas
20140331  39   0     1     0Jason C:\Users\Jason\Desktop\Maxent\outfiles\FURCIF~2\AB\BiasFile.asc = GRIDASCII ( C:\Users\Jason\Documents\ArcGIS\Default.gdb\Reclas
20140331  39   0     2     0Jason C:\Users\Jason\Desktop\Maxent\outfiles\FURCIF~2\BC\BiasFile.asc = GRIDASCII ( C:\Users\Jason\Documents\ArcGIS\Default.gdb\Reclas
20140331  39   0     2     0Jason C:\Users\Jason\Desktop\Maxent\outfiles\FURCIF~2\AC\BiasFile.asc = GRIDASCII ( C:\Users\Jason\Documents\ArcGIS\Default.gdb\Reclas
20140331  40   0     1     0Jason C:\Users\Jason\Desktop\Maxent\outfiles\FURCIF~1\AB\BiasFile.asc = GRIDASCII ( C:\Users\Jason\Documents\ArcGIS\Default.gdb\Reclas
20140331  40   0     1     0Jason C:\Users\Jason\Desktop\Maxent\outfiles\FURCIF~1\BC\BiasFile.asc = GRIDASCII ( C:\Users\Jason\Documents\ArcGIS\Default.gdb\Reclas
20140331  40   0     1     0Jason C:\Users\Jason\Desktop\Maxent\outfiles\FURCIF~1\AC\BiasFile.asc = GRIDASCII ( C:\Users\Jason\Documents\ArcGIS\Default.gdb\Reclas
20140331  41   0     1     0Jason C:\Users\Jason\Desktop\Maxent\outfiles\FURCIF~2\AB\BiasFile.asc = GRIDASCII ( C:\Users\Jason\Documents\ArcGIS\Default.gdb\Reclas
20140331  41   0     1     0Jason C:\Users\Jason\Desktop\Maxent\outfiles\FURCIF~2\BC\BiasFile.asc = GRIDASCII ( C:\Users\Jason\Documents\ArcGIS\Default.gdb\Reclas
20140331  41   0     1     0Jason C:\Users\Jason\Desktop\Maxent\outfiles\FURCIF~2\AC\BiasFile.asc = GRIDASCII ( C:\Users\Jason\Documents\ArcGIS\Default.gdb\Reclas
20140331  44   0     1     0Jason C:\Users\Jason\Desktop\Maxent\outfiles\FURCIF~1\AB\BiasFile.asc = GRIDASCII ( C:\Users\Jason\Documents\ArcGIS\Default.gdb\Reclas
20140331  44   0     1     0Jason C:\Users\Jason\Desktop\Maxent\outfiles\FURCIF~1\BC\BiasFile.asc = GRIDASCII ( C:\Users\Jason\Documents\ArcGIS\Default.gdb\Reclas
20140331  44   0     1     0Jason C:\Users\Jason\Desktop\Maxent\outfiles\FURCIF~1\AC\BiasFile.asc = GRIDASCII ( C:\Users\Jason\Documents\ArcGIS\Default.gdb\Reclas
20140331  45   0     1     0Jason C:\Users\Jason\Desktop\Maxent\outfiles\FURCIF~2\AB\BiasFile.asc = GRIDASCII ( C:\Users\Jason\Documents\ArcGIS\Default.gdb\Reclas
20140331  45   0     1     0Jason C:\Users\Jason\Desktop\Maxent\outfiles\FURCIF~2\BC\BiasFile.asc = GRIDASCII ( C:\Users\Jason\Documents\ArcGIS\Default.gdb\Reclas
20140331  45   0     2     0Jason C:\Users\Jason\Desktop\Maxent\outfiles\FURCIF~2\AC\BiasFile.asc = GRIDASCII ( C:\Users\Jason\Documents\ArcGIS\Default.gdb\Reclas
20140331  48   0     1     0Jason C:\Users\Jason\Desktop\Maxent\outfiles\FURCIF~1\AB\BiasFile.asc = GRIDASCII ( C:\Users\Jason\Documents\ArcGIS\Default.gdb\Reclas
20140331  48   0     1     0Jason C:\Users\Jason\Desktop\Maxent\outfiles\FURCIF~1\BC\BiasFile.asc = GRIDASCII ( C:\Users\Jason\Documents\ArcGIS\Default.gdb\Reclas
20140331  48   0     1     0Jason C:\Users\Jason\Desktop\Maxent\outfiles\FURCIF~1\AC\BiasFile.asc = GRIDASCII ( C:\Users\Jason\Documents\ArcGIS\Default.gdb\Reclas
20140331  49   0     1     0Jason C:\Users\Jason\Desktop\Maxent\outfiles\FURCIF~2\AB\BiasFile.asc = GRIDASCII ( C:\Users\Jason\Documents\ArcGIS\Default.gdb\Reclas
20140331  49   0     1     0Jason C:\Users\Jason\Desktop\Maxent\outfiles\FURCIF~2\BC\BiasFile.asc = GRIDASCII ( C:\Users\Jason\Documents\ArcGIS\Default.gdb\Reclas
20140331  49   0     1     0Jason C:\Users\Jason\Desktop\Maxent\outfiles\FURCIF~2\AC\BiasFile.asc = GRIDASCII ( C:\Users\Jason\Documents\ArcGIS\Default.gdb\Reclas
20140331  55   0     0     0Jason C:\Users\Jason\Desktop\Maxent\outfiles\FURCIF~1\AB\BiasFile.asc = GRIDASCII ( C:\Users\Jason\Documents\ArcGIS\Default.gdb\Reclas
20140331  55   0     1     0Jason C:\Users\Jason\Desktop\Maxent\outfiles\FURCIF~1\BC\BiasFile.asc = GRIDASCII ( C:\Users\Jason\Documents\ArcGIS\Default.gdb\Reclas
20140331  55   0     2     0Jason C:\Users\Jason\Desktop\Maxent\outfiles\FURCIF~1\AC\BiasFile.asc = GRIDASCII ( C:\Users\Jason\Documents\ArcGIS\Default.gdb\Reclas
20140331  56   0     1     0Jason C:\Users\Jason\Desktop\Maxent\outfiles\FURCIF~2\AB\BiasFile.asc = GRIDASCII ( C:\Users\Jason\Documents\ArcGIS\Default.gdb\Reclas
20140331  56   0     2     0Jason C:\Users\Jason\Desktop\Maxent\outfiles\FURCIF~2\BC\BiasFile.asc = GRIDASCII ( C:\Users\Jason\Documents\ArcGIS\Default.gdb\Reclas
20140331  56   0     1     0Jason C:\Users\Jason\Desktop\Maxent\outfiles\FURCIF~2\AC\BiasFile.asc = GRIDASCII ( C:\Users\Jason\Documents\ArcGIS\Default.gdb\Reclas
20140331 100   0     1     0Jason C:\Users\Jason\Desktop\Maxent\outfiles\FURCIF~1\AB\BiasFile.asc = GRIDASCII ( C:\Users\Jason\Documents\ArcGIS\Default.gdb\Reclas
20140331 100   0     1     0Jason C:\Users\Jason\Desktop\Maxent\outfiles\FURCIF~1\BC\BiasFile.asc = GRIDASCII ( C:\Users\Jason\Documents\ArcGIS\Default.gdb\Reclas
20140331 100   0     1     0Jason C:\Users\Jason\Desktop\Maxent\outfiles\FURCIF~1\AC\BiasFile.asc = GRIDASCII ( C:\Users\Jason\Documents\ArcGIS\Default.gdb\Reclas
20140331 105   0     1     0Jason C:\Users\Jason\Desktop\Maxent\outfiles\FURCIF~1\AB\BiasFile.asc = GRIDASCII ( C:\Users\Jason\Documents\ArcGIS\Default.gdb\Reclas
20140331 105   0     1     0Jason C:\Users\Jason\Desktop\Maxent\outfiles\FURCIF~1\BC\BiasFile.asc = GRIDASCII ( C:\Users\Jason\Documents\ArcGIS\Default.gdb\Reclas
20140331 106   0     1     0Jason C:\Users\Jason\Desktop\Maxent\outfiles\FURCIF~1\AC\BiasFile.asc = GRIDASCII ( C:\Users\Jason\Documents\ArcGIS\Default.gdb\Reclas
201403311006   0     1     0Jason C:\Users\Jason\Desktop\Maxent\outfiles\FURCIF~1\AB\BiasFile.asc = GRIDASCII ( C:\Users\Jason\Documents\ArcGIS\Default.gdb\Reclas
201403311006   0     1     0Jason C:\Users\Jason\Desktop\Maxent\outfiles\FURCIF~1\BC\BiasFile.asc = GRIDASCII ( C:\Users\Jason\Documents\ArcGIS\Default.gdb\Reclas
201403311007   0     1     0Jason C:\Users\Jason\Desktop\Maxent\outfiles\FURCIF~1\AC\BiasFile.asc = GRIDASCII ( C:\Users\Jason\Documents\ArcGIS\Default.gdb\Reclas
201403311007   0     1     0Jason C:\Users\Jason\Desktop\Maxent\outfiles\FURCIF~2\AB\BiasFile.asc = GRIDASCII ( C:\Users\Jason\Documents\ArcGIS\Default.gdb\Reclas
201403311007   0     2     0Jason C:\Users\Jason\Desktop\Maxent\outfiles\FURCIF~2\BC\BiasFile.asc = GRIDASCII ( C:\Users\Jason\Documents\ArcGIS\Default.gdb\Reclas
201403311013   0     2     0Jason C:\Users\Jason\Desktop\Maxent\outfiles\FURCIF~1\AB\BiasFile.asc = GRIDASCII ( C:\Users\Jason\Documents\ArcGIS\Default.gdb\Reclas
201403311013   0     2     0Jason C:\Users\Jason\Desktop\Maxent\outfiles\FURCIF~1\BC\BiasFile.asc = GRIDASCII ( C:\Users\Jason\Documents\ArcGIS\Default.gdb\Reclas
201403311014   0     1     0Jason C:\Users\Jason\Desktop\Maxent\outfiles\FURCIF~1\AC\BiasFile.asc = GRIDASCII ( C:\Users\Jason\Documents\ArcGIS\Default.gdb\Reclas
201403311014   0     2     0Jason C:\Users\Jason\Desktop\Maxent\outfiles\FURCIF~2\AB\BiasFile.asc = GRIDASCII ( C:\Users\Jason\Documents\ArcGIS\Default.gdb\Reclas
201403311014   0     1     0Jason C:\Users\Jason\Desktop\Maxent\outfiles\FURCIF~2\BC\BiasFile.asc = GRIDASCII ( C:\Users\Jason\Documents\ArcGIS\Default.gdb\Reclas
201403311015   0     1     0Jason C:\Users\Jason\Desktop\Maxent\outfiles\FURCIF~2\AC\BiasFile.asc = GRIDASCII ( C:\Users\Jason\Documents\ArcGIS\Default.gdb\Reclas
201403311018   0     1     0Jason C:\Users\Jason\Desktop\Maxent\outfiles\FURCIF~1\AB\BiasFile.asc = GRIDASCII ( C:\Users\Jason\Documents\ArcGIS\Default.gdb\Reclas
201403311018   0     1     0Jason C:\Users\Jason\Desktop\Maxent\outfiles\FURCIF~1\BC\BiasFile.asc = GRIDASCII ( C:\Users\Jason\Documents\ArcGIS\Default.gdb\Reclas
201403311018   0     2     0Jason C:\Users\Jason\Desktop\Maxent\outfiles\FURCIF~1\AC\BiasFile.asc = GRIDASCII ( C:\Users\Jason\Documents\ArcGIS\Default.gdb\Reclas
201403311020   0     2     0Jason C:\Users\Jason\Desktop\Maxent\outfiles\FURCIF~1\AB\BiasFile.asc = GRIDASCII ( C:\Users\Jason\Documents\ArcGIS\Default.gdb\Reclas
201403311021   0     1     0Jason C:\Users\Jason\Desktop\Maxent\outfiles\FURCIF~1\BC\BiasFile.asc = GRIDASCII ( C:\Users\Jason\Documents\ArcGIS\Default.gdb\Reclas
201403311021   0     1     0Jason C:\Users\Jason\Desktop\Maxent\outfiles\FURCIF~1\AC\BiasFile.asc = GRIDASCII ( C:\Users\Jason\Documents\ArcGIS\Default.gdb\Reclas
201403311024   0     1     0Jason C:\Users\Jason\Desktop\Maxent\outfiles\FURCIF~1\AB\BiasFile.asc = GRIDASCII ( C:\Users\Jason\Documents\ArcGIS\Default.gdb\Reclas
201403311024   0     2     0Jason C:\Users\Jason\Desktop\Maxent\outfiles\FURCIF~1\BC\BiasFile.asc = GRIDASCII ( C:\Users\Jason\Documents\ArcGIS\Default.gdb\Reclas
201403311025   1     1     0Jason C:\Users\Jason\Desktop\Maxent\outfiles\FURCIF~1\AC\BiasFile.asc = GRIDASCII ( C:\Users\Jason\Documents\ArcGIS\Default.gdb\Reclas
201403311059   0     1     0Jason C:\Users\Jason\Desktop\Maxent\outfiles\FURCIF~1\AB\BiasFile.asc = GRIDASCII ( C:\Users\Jason\Documents\ArcGIS\Default.gdb\Reclas
201403311059   0     2     0Jason C:\Users\Jason\Desktop\Maxent\outfiles\FURCIF~1\BC\BiasFile.asc = GRIDASCII ( C:\Users\Jason\Documents\ArcGIS\Default.gdb\Reclas
201403311100   0     2     0Jason C:\Users\Jason\Desktop\Maxent\outfiles\FURCIF~1\AC\BiasFile.asc = GRIDASCII ( C:\Users\Jason\Documents\ArcGIS\Default.gdb\Reclas
201403311105   0     1     0Jason C:\Users\Jason\Desktop\Maxent\outfiles\FURCIF~1\AB\BiasFile.asc = GRIDASCII ( C:\Users\Jason\Documents\ArcGIS\Default.gdb\Reclas
201403311106   1     1     0Jason C:\Users\Jason\Desktop\Maxent\outfiles\FURCIF~1\BC\BiasFile.asc = GRIDASCII ( C:\Users\Jason\Documents\ArcGIS\Default.gdb\Reclas
201403311106   0     1     0Jason C:\Users\Jason\Desktop\Maxent\outfiles\FURCIF~1\AC\BiasFile.asc = GRIDASCII ( C:\Users\Jason\Documents\ArcGIS\Default.gdb\Reclas
201403311108   0     1     0Jason C:\Users\Jason\Desktop\Maxent\outfiles\FURCIF~1\AB\BiasFile.asc = GRIDASCII ( C:\Users\Jason\Documents\ArcGIS\Default.gdb\Reclas
201403311108   0     1     0Jason C:\Users\Jason\Desktop\Maxent\outfiles\FURCIF~1\BC\BiasFile.asc = GRIDASCII ( C:\Users\Jason\Documents\ArcGIS\Default.gdb\Reclas
201403311108   0     2     0Jason C:\Users\Jason\Desktop\Maxent\outfiles\FURCIF~1\AC\BiasFile.asc = GRIDASCII ( C:\Users\Jason\Documents\ArcGIS\Default.gdb\Reclas
201403311109   0     1     0Jason C:\Users\Jason\Desktop\Maxent\outfiles\FURCIF~2\AB\BiasFile.asc = GRIDASCII ( C:\Users\Jason\Documents\ArcGIS\Default.gdb\Reclas
201403311109   0     1     0Jason C:\Users\Jason\Desktop\Maxent\outfiles\FURCIF~2\BC\BiasFile.asc = GRIDASCII ( C:\Users\Jason\Documents\ArcGIS\Default.gdb\Reclas
201403311109   0     1     0Jason C:\Users\Jason\Desktop\Maxent\outfiles\FURCIF~2\AC\BiasFile.asc = GRIDASCII ( C:\Users\Jason\Documents\ArcGIS\Default.gdb\Reclas
201403311114   0     1     0Jason C:\Users\Jason\Desktop\Maxent\outfiles\FURCIF~1\AB\BiasFile.asc = GRIDASCII ( C:\Users\Jason\Documents\ArcGIS\Default.gdb\Reclas
201403311114   0     1     0Jason C:\Users\Jason\Desktop\Maxent\outfiles\FURCIF~1\BC\BiasFile.asc = GRIDASCII ( C:\Users\Jason\Documents\ArcGIS\Default.gdb\Reclas
201403311114   0     1     0Jason C:\Users\Jason\Desktop\Maxent\outfiles\FURCIF~1\AC\BiasFile.asc = GRIDASCII ( C:\Users\Jason\Documents\ArcGIS\Default.gdb\Reclas
201403311116   0     1     0Jason C:\Users\Jason\Desktop\Maxent\outfiles\FURCIF~1\AB\BiasFile.asc = GRIDASCII ( C:\Users\Jason\Documents\ArcGIS\Default.gdb\Reclas
201403311117   0     1     0Jason C:\Users\Jason\Desktop\Maxent\outfiles\FURCIF~1\BC\BiasFile.asc = GRIDASCII ( C:\Users\Jason\Documents\ArcGIS\Default.gdb\Reclas
201403311117   0     2     0Jason C:\Users\Jason\Desktop\Maxent\outfiles\FURCIF~1\AC\BiasFile.asc = GRIDASCII ( C:\Users\Jason\Documents\ArcGIS\Default.gdb\Reclas
201403311117   0     2     0Jason C:\Users\Jason\Desktop\Maxent\outfiles\FURCIF~2\AB\BiasFile.asc = GRIDASCII ( C:\Users\Jason\Documents\ArcGIS\Default.gdb\Reclas
201403311123   0     1     0Jason C:\Users\Jason\Desktop\Maxent\outfiles\FURCIF~1\AB\BiasFile.asc = GRIDASCII ( C:\Users\Jason\Documents\ArcGIS\Default.gdb\Reclas
201403311123   0     1     0Jason C:\Users\Jason\Desktop\Maxent\outfiles\FURCIF~1\BC\BiasFile.asc = GRIDASCII ( C:\Users\Jason\Documents\ArcGIS\Default.gdb\Reclas
201403311123   0     1     0Jason C:\Users\Jason\Desktop\Maxent\outfiles\FURCIF~1\AC\BiasFile.asc = GRIDASCII ( C:\Users\Jason\Documents\ArcGIS\Default.gdb\Reclas
201403311126   0     1     0Jason C:\Users\Jason\Desktop\Maxent\outfiles\FURCIF~1\AB\BiasFile.asc = GRIDASCII ( C:\Users\Jason\Documents\ArcGIS\Default.gdb\Reclas
201403311126   0     1     0Jason C:\Users\Jason\Desktop\Maxent\outfiles\FURCIF~1\BC\BiasFile.asc = GRIDASCII ( C:\Users\Jason\Documents\ArcGIS\Default.gdb\Reclas
201403311126   0     2     0Jason C:\Users\Jason\Desktop\Maxent\outfiles\FURCIF~1\AC\BiasFile.asc = GRIDASCII ( C:\Users\Jason\Documents\ArcGIS\Default.gdb\Reclas
201403311129   0     1     0Jason C:\Users\Jason\Desktop\Maxent\outfiles\FURCIF~1\AB\BiasFile.asc = GRIDASCII ( C:\Users\Jason\Documents\ArcGIS\Default.gdb\Reclas
201403311130   0     2     0Jason C:\Users\Jason\Desktop\Maxent\outfiles\FURCIF~1\BC\BiasFile.asc = GRIDASCII ( C:\Users\Jason\Documents\ArcGIS\Default.gdb\Reclas
201403311130   0     1     0Jason C:\Users\Jason\Desktop\Maxent\outfiles\FURCIF~1\AC\BiasFile.asc = GRIDASCII ( C:\Users\Jason\Documents\ArcGIS\Default.gdb\Reclas
201403311137   0     2     0Jason C:\Users\Jason\Desktop\Maxent\outfiles\FURCIF~1\AB\BiasFile.asc = GRIDASCII ( C:\Users\Jason\Documents\ArcGIS\Default.gdb\Reclas
201403311138   1     1     0Jason C:\Users\Jason\Desktop\Maxent\outfiles\FURCIF~1\BC\BiasFile.asc = GRIDASCII ( C:\Users\Jason\Documents\ArcGIS\Default.gdb\Reclas
201403311138   0     1     0Jason C:\Users\Jason\Desktop\Maxent\outfiles\FURCIF~1\AC\BiasFile.asc = GRIDASCII ( C:\Users\Jason\Documents\ArcGIS\Default.gdb\Reclas
201403311143   0     1     0Jason C:\Users\Jason\Desktop\Maxent\outfiles\FURCIF~1\AB\BiasFile.asc = GRIDASCII ( C:\Users\Jason\Documents\ArcGIS\Default.gdb\Reclas
201403311143   0     1     0Jason C:\Users\Jason\Desktop\Maxent\outfiles\FURCIF~1\BC\BiasFile.asc = GRIDASCII ( C:\Users\Jason\Documents\ArcGIS\Default.gdb\Reclas
201403311143   0     1     0Jason C:\Users\Jason\Desktop\Maxent\outfiles\FURCIF~1\AC\BiasFile.asc = GRIDASCII ( C:\Users\Jason\Documents\ArcGIS\Default.gdb\Reclas
201403311146   0     1     0Jason C:\Users\Jason\Desktop\Maxent\outfiles\FURCIF~1\AB\BiasFile.asc = GRIDASCII ( C:\Users\Jason\Documents\ArcGIS\Default.gdb\Reclas
201403311146   0     1     0Jason C:\Users\Jason\Desktop\Maxent\outfiles\FURCIF~1\BC\BiasFile.asc = GRIDASCII ( C:\Users\Jason\Documents\ArcGIS\Default.gdb\Reclas
201403311147   0     2     0Jason C:\Users\Jason\Desktop\Maxent\outfiles\FURCIF~1\AC\BiasFile.asc = GRIDASCII ( C:\Users\Jason\Documents\ArcGIS\Default.gdb\Reclas
201403311150   0     1     0Jason C:\Users\Jason\Desktop\Maxent\outfiles\FURCIF~1\AB\BiasFile.asc = GRIDASCII ( C:\Users\Jason\Documents\ArcGIS\Default.gdb\Reclas
201403311151   0     1     0Jason C:\Users\Jason\Desktop\Maxent\outfiles\FURCIF~1\BC\BiasFile.asc = GRIDASCII ( C:\Users\Jason\Documents\ArcGIS\Default.gdb\Reclas
201403311151   0     1     0Jason C:\Users\Jason\Desktop\Maxent\outfiles\FURCIF~1\AC\BiasFile.asc = GRIDASCII ( C:\Users\Jason\Documents\ArcGIS\Default.gdb\Reclas
201403311157   0     1     0Jason C:\Users\Jason\Desktop\Maxent\outfiles\FURCIF~1\AB\BiasFile.asc = GRIDASCII ( C:\Users\Jason\Documents\ArcGIS\Default.gdb\Reclas
201403311157   0     1     0Jason C:\Users\Jason\Desktop\Maxent\outfiles\FURCIF~1\BC\BiasFile.asc = GRIDASCII ( C:\Users\Jason\Documents\ArcGIS\Default.gdb\Reclas
201403311157   0     1     0Jason C:\Users\Jason\Desktop\Maxent\outfiles\FURCIF~1\AC\BiasFile.asc = GRIDASCII ( C:\Users\Jason\Documents\ArcGIS\Default.gdb\Reclas
201403311200   0     2     0Jason C:\Users\Jason\Desktop\Maxent\outfiles\FURCIF~1\AB\BiasFile.asc = GRIDASCII ( C:\Users\Jason\Documents\ArcGIS\Default.gdb\Reclas
201403311201   0     1     0Jason C:\Users\Jason\Desktop\Maxent\outfiles\FURCIF~1\BC\BiasFile.asc = GRIDASCII ( C:\Users\Jason\Documents\ArcGIS\Default.gdb\Reclas
201403311201   0     1     0Jason C:\Users\Jason\Desktop\Maxent\outfiles\FURCIF~1\AC\BiasFile.asc = GRIDASCII ( C:\Users\Jason\Documents\ArcGIS\Default.gdb\Reclas
201403311203   0     1     0Jason C:\Users\Jason\Desktop\Maxent\outfiles\FURCIF~1\AB\BiasFile.asc = GRIDASCII ( C:\Users\Jason\Documents\ArcGIS\Default.gdb\Reclas
201403311203   0     1     0Jason C:\Users\Jason\Desktop\Maxent\outfiles\FURCIF~1\BC\BiasFile.asc = GRIDASCII ( C:\Users\Jason\Documents\ArcGIS\Default.gdb\Reclas
201403311203   0     1     0Jason C:\Users\Jason\Desktop\Maxent\outfiles\FURCIF~1\AC\BiasFile.asc = GRIDASCII ( C:\Users\Jason\Documents\ArcGIS\Default.gdb\Reclas
201403311206   0     1     0Jason C:\Users\Jason\Desktop\Maxent\outfiles\FURCIF~1\AB\BiasFile.asc = GRIDASCII ( C:\Users\Jason\Documents\ArcGIS\Default.gdb\Reclas
201403311206   0     1     0Jason C:\Users\Jason\Desktop\Maxent\outfiles\FURCIF~1\BC\BiasFile.asc = GRIDASCII ( C:\Users\Jason\Documents\ArcGIS\Default.gdb\Reclas
201403311207   0     1     0Jason C:\Users\Jason\Desktop\Maxent\outfiles\FURCIF~1\AC\BiasFile.asc = GRIDASCII ( C:\Users\Jason\Documents\ArcGIS\Default.gdb\Reclas
201403311207   0     1     0Jason C:\Users\Jason\Desktop\Maxent\outfiles\FURCIF~2\AB\BiasFile.asc = GRIDASCII ( C:\Users\Jason\Documents\ArcGIS\Default.gdb\Reclas
201403311208   0     1     0Jason C:\Users\Jason\Desktop\Maxent\outfiles\FURCIF~2\BC\BiasFile.asc = GRIDASCII ( C:\Users\Jason\Documents\ArcGIS\Default.gdb\Reclas
201403311212   0     1     0Jason C:\Users\Jason\Desktop\Maxent\outfiles\FURCIF~1\AB\BiasFile.asc = GRIDASCII ( C:\Users\Jason\Documents\ArcGIS\Default.gdb\Reclas
201403311213   0     1     0Jason C:\Users\Jason\Desktop\Maxent\outfiles\FURCIF~1\BC\BiasFile.asc = GRIDASCII ( C:\Users\Jason\Documents\ArcGIS\Default.gdb\Reclas
201403311213   0     1     0Jason C:\Users\Jason\Desktop\Maxent\outfiles\FURCIF~1\AC\BiasFile.asc = GRIDASCII ( C:\Users\Jason\Documents\ArcGIS\Default.gdb\Reclas
201403311217   0     1     0Jason C:\Users\Jason\Desktop\Maxent\outfiles\FURCIF~1\AB\BiasFile.asc = GRIDASCII ( C:\Users\Jason\Documents\ArcGIS\Default.gdb\Reclas
201403311217   0     1     0Jason C:\Users\Jason\Desktop\Maxent\outfiles\FURCIF~1\BC\BiasFile.asc = GRIDASCII ( C:\Users\Jason\Documents\ArcGIS\Default.gdb\Reclas
201403311217   0     1     0Jason C:\Users\Jason\Desktop\Maxent\outfiles\FURCIF~1\AC\BiasFile.asc = GRIDASCII ( C:\Users\Jason\Documents\ArcGIS\Default.gdb\Reclas
201403311219   0     1     0Jason C:\Users\Jason\Desktop\Maxent\outfiles\FURCIF~1\AB\BiasFile.asc = GRIDASCII ( C:\Users\Jason\Documents\ArcGIS\Default.gdb\Reclas
201403311219   0     1     0Jason C:\Users\Jason\Desktop\Maxent\outfiles\FURCIF~1\BC\BiasFile.asc = GRIDASCII ( C:\Users\Jason\Documents\ArcGIS\Default.gdb\Reclas
201403311219   0     1     0Jason C:\Users\Jason\Desktop\Maxent\outfiles\FURCIF~1\AC\BiasFile.asc = GRIDASCII ( C:\Users\Jason\Documents\ArcGIS\Default.gdb\Reclas
201403311220   0     1     0Jason C:\Users\Jason\Desktop\Maxent\outfiles\FURCIF~2\AB\BiasFile.asc = GRIDASCII ( C:\Users\Jason\Documents\ArcGIS\Default.gdb\Reclas
201403311220   0     1     0Jason C:\Users\Jason\Desktop\Maxent\outfiles\FURCIF~2\BC\BiasFile.asc = GRIDASCII ( C:\Users\Jason\Documents\ArcGIS\Default.gdb\Reclas
201403311224   0     2     0Jason C:\Users\Jason\Desktop\Maxent\outfiles\FURCIF~1\AB\BiasFile.asc = GRIDASCII ( C:\Users\Jason\Documents\ArcGIS\Default.gdb\Reclas
201403311224   0     2     0Jason C:\Users\Jason\Desktop\Maxent\outfiles\FURCIF~1\BC\BiasFile.asc = GRIDASCII ( C:\Users\Jason\Documents\ArcGIS\Default.gdb\Reclas
201403311224   0     1     0Jason C:\Users\Jason\Desktop\Maxent\outfiles\FURCIF~1\AC\BiasFile.asc = GRIDASCII ( C:\Users\Jason\Documents\ArcGIS\Default.gdb\Reclas
201403311225   0     1     0Jason C:\Users\Jason\Desktop\Maxent\outfiles\FURCIF~2\AB\BiasFile.asc = GRIDASCII ( C:\Users\Jason\Documents\ArcGIS\Default.gdb\Reclas
201403311225   0     1     0Jason C:\Users\Jason\Desktop\Maxent\outfiles\FURCIF~2\BC\BiasFile.asc = GRIDASCII ( C:\Users\Jason\Documents\ArcGIS\Default.gdb\Reclas
201403311226   0     2     0Jason C:\Users\Jason\Desktop\Maxent\outfiles\FURCIF~2\AC\BiasFile.asc = GRIDASCII ( C:\Users\Jason\Documents\ArcGIS\Default.gdb\Reclas
201403311233   0     2     0Jason C:\Users\Jason\Desktop\Maxent\outfiles\FURCIF~1\AB\BiasFile.asc = GRIDASCII ( C:\Users\Jason\Documents\ArcGIS\Default.gdb\Reclas
201403311233   0     2     0Jason C:\Users\Jason\Desktop\Maxent\outfiles\FURCIF~1\BC\BiasFile.asc = GRIDASCII ( C:\Users\Jason\Documents\ArcGIS\Default.gdb\Reclas
201403311234   0     1     0Jason C:\Users\Jason\Desktop\Maxent\outfiles\FURCIF~1\AC\BiasFile.asc = GRIDASCII ( C:\Users\Jason\Documents\ArcGIS\Default.gdb\Reclas
201403311236   0     2     0Jason C:\Users\Jason\Desktop\Maxent\outfiles\FURCIF~1\AB\BiasFile.asc = GRIDASCII ( C:\Users\Jason\Documents\ArcGIS\Default.gdb\Reclas
201403311237   0     2     0Jason C:\Users\Jason\Desktop\Maxent\outfiles\FURCIF~1\BC\BiasFile.asc = GRIDASCII ( C:\Users\Jason\Documents\ArcGIS\Default.gdb\Reclas
201403311237   0     2     0Jason C:\Users\Jason\Desktop\Maxent\outfiles\FURCIF~1\AC\BiasFile.asc = GRIDASCII ( C:\Users\Jason\Documents\ArcGIS\Default.gdb\Reclas
201403311238   0     2     0Jason C:\Users\Jason\Desktop\Maxent\outfiles\FURCIF~2\AB\BiasFile.asc = GRIDASCII ( C:\Users\Jason\Documents\ArcGIS\Default.gdb\Reclas
201403311238   0     2     0Jason C:\Users\Jason\Desktop\Maxent\outfiles\FURCIF~2\BC\BiasFile.asc = GRIDASCII ( C:\Users\Jason\Documents\ArcGIS\Default.gdb\Reclas
201403311239   0     2     0Jason C:\Users\Jason\Desktop\Maxent\outfiles\FURCIF~2\AC\BiasFile.asc = GRIDASCII ( C:\Users\Jason\Documents\ArcGIS\Default.gdb\Reclas
201403311247   0     1     0Jason C:\Users\Jason\Desktop\Maxent\outfiles\FURCIF~1\AB\BiasFile.asc = GRIDASCII ( C:\Users\Jason\Documents\ArcGIS\Default.gdb\Reclas
201403311248   0     1     0Jason C:\Users\Jason\Desktop\Maxent\outfiles\FURCIF~1\BC\BiasFile.asc = GRIDASCII ( C:\Users\Jason\Documents\ArcGIS\Default.gdb\Reclas
201403311248   0     1     0Jason C:\Users\Jason\Desktop\Maxent\outfiles\FURCIF~1\AC\BiasFile.asc = GRIDASCII ( C:\Users\Jason\Documents\ArcGIS\Default.gdb\Reclas
201403311251   0     2     0Jason C:\Users\Jason\Desktop\Maxent\outfiles\FURCIF~1\AB\BiasFile.asc = GRIDASCII ( C:\Users\Jason\Documents\ArcGIS\Default.gdb\Reclas
201403311251   0     1     0Jason C:\Users\Jason\Desktop\Maxent\outfiles\FURCIF~1\BC\BiasFile.asc = GRIDASCII ( C:\Users\Jason\Documents\ArcGIS\Default.gdb\Reclas
201403311251   0     2     0Jason C:\Users\Jason\Desktop\Maxent\outfiles\FURCIF~1\AC\BiasFile.asc = GRIDASCII ( C:\Users\Jason\Documents\ArcGIS\Default.gdb\Reclas
201403311252   0     2     0Jason C:\Users\Jason\Desktop\Maxent\outfiles\FURCIF~2\AB\BiasFile.asc = GRIDASCII ( C:\Users\Jason\Documents\ArcGIS\Default.gdb\Reclas
201403311253   0     1     0Jason C:\Users\Jason\Desktop\Maxent\outfiles\FURCIF~2\BC\BiasFile.asc = GRIDASCII ( C:\Users\Jason\Documents\ArcGIS\Default.gdb\Reclas
201403311253   0     1     0Jason C:\Users\Jason\Desktop\Maxent\outfiles\FURCIF~2\AC\BiasFile.asc = GRIDASCII ( C:\Users\Jason\Documents\ArcGIS\Default.gdb\Reclas
201403311256   0     1     0Jason C:\Users\Jason\Desktop\Maxent\outfiles\FURCIF~1\AB\BiasFile.asc = GRIDASCII ( C:\Users\Jason\Documents\ArcGIS\Default.gdb\Reclas
201403311256   0     1     0Jason C:\Users\Jason\Desktop\Maxent\outfiles\FURCIF~1\BC\BiasFile.asc = GRIDASCII ( C:\Users\Jason\Documents\ArcGIS\Default.gdb\Reclas
201403311257   0     1     0Jason C:\Users\Jason\Desktop\Maxent\outfiles\FURCIF~1\AC\BiasFile.asc = GRIDASCII ( C:\Users\Jason\Documents\ArcGIS\Default.gdb\Reclas
201403311257   0     1     0Jason C:\Users\Jason\Desktop\Maxent\outfiles\FURCIF~2\AB\BiasFile.asc = GRIDASCII ( C:\Users\Jason\Documents\ArcGIS\Default.gdb\Reclas
201403311258   0     1     0Jason C:\Users\Jason\Desktop\Maxent\outfiles\FURCIF~2\BC\BiasFile.asc = GRIDASCII ( C:\Users\Jason\Documents\ArcGIS\Default.gdb\Reclas
201403311258   0     1     0Jason C:\Users\Jason\Desktop\Maxent\outfiles\FURCIF~2\AC\BiasFile.asc = GRIDASCII ( C:\Users\Jason\Documents\ArcGIS\Default.gdb\Reclas
201403311300   0     1     0Jason C:\Users\Jason\Desktop\Maxent\outfiles\FURCIF~1\AB\BiasFile.asc = GRIDASCII ( C:\Users\Jason\Documents\ArcGIS\Default.gdb\Reclas
201403311300   0     1     0Jason C:\Users\Jason\Desktop\Maxent\outfiles\FURCIF~1\BC\BiasFile.asc = GRIDASCII ( C:\Users\Jason\Documents\ArcGIS\Default.gdb\Reclas
201403311300   0     1     0Jason C:\Users\Jason\Desktop\Maxent\outfiles\FURCIF~1\AC\BiasFile.asc = GRIDASCII ( C:\Users\Jason\Documents\ArcGIS\Default.gdb\Reclas
201403311301   0     1     0Jason C:\Users\Jason\Desktop\Maxent\outfiles\FURCIF~2\AB\BiasFile.asc = GRIDASCII ( C:\Users\Jason\Documents\ArcGIS\Default.gdb\Reclas
201403311301   0     1     0Jason C:\Users\Jason\Desktop\Maxent\outfiles\FURCIF~2\BC\BiasFile.asc = GRIDASCII ( C:\Users\Jason\Documents\ArcGIS\Default.gdb\Reclas
201403311302   0     1     0Jason C:\Users\Jason\Desktop\Maxent\outfiles\FURCIF~2\AC\BiasFile.asc = GRIDASCII ( C:\Users\Jason\Documents\ArcGIS\Default.gdb\Reclas
201403311355   0     1     0Jason C:\Users\Jason\Desktop\Maxent\outfiles\FURCIF~1\AB\BiasFile.asc = GRIDASCII ( C:\Users\Jason\Documents\ArcGIS\Default.gdb\Reclas
201403311356   0     2     0Jason C:\Users\Jason\Desktop\Maxent\outfiles\FURCIF~1\BC\BiasFile.asc = GRIDASCII ( C:\Users\Jason\Documents\ArcGIS\Default.gdb\Reclas
201403311356   0     1     0Jason C:\Users\Jason\Desktop\Maxent\outfiles\FURCIF~1\AC\BiasFile.asc = GRIDASCII ( C:\Users\Jason\Documents\ArcGIS\Default.gdb\Reclas
201403311357   0     1     0Jason C:\Users\Jason\Desktop\Maxent\outfiles\FURCIF~2\AB\BiasFile.asc = GRIDASCII ( C:\Users\Jason\Documents\ArcGIS\Default.gdb\Reclas
201403311357   0     1     0Jason C:\Users\Jason\Desktop\Maxent\outfiles\FURCIF~2\BC\BiasFile.asc = GRIDASCII ( C:\Users\Jason\Documents\ArcGIS\Default.gdb\Reclas
201403311357   0     1     0Jason C:\Users\Jason\Desktop\Maxent\outfiles\FURCIF~2\AC\BiasFile.asc = GRIDASCII ( C:\Users\Jason\Documents\ArcGIS\Default.gdb\Reclas
201403311358   0     1     0Jason C:\Users\Jason\Desktop\Maxent\outfiles\FURCIF~1\AB\BiasFile.asc = GRIDASCII ( C:\Users\Jason\Documents\ArcGIS\Default.gdb\Reclas
201403311359   0     1     0Jason C:\Users\Jason\Desktop\Maxent\outfiles\FURCIF~1\BC\BiasFile.asc = GRIDASCII ( C:\Users\Jason\Documents\ArcGIS\Default.gdb\Reclas
201403311359   0     1     0Jason C:\Users\Jason\Desktop\Maxent\outfiles\FURCIF~1\AC\BiasFile.asc = GRIDASCII ( C:\Users\Jason\Documents\ArcGIS\Default.gdb\Reclas
201403311400   0     1     0Jason C:\Users\Jason\Desktop\Maxent\outfiles\FURCIF~2\AB\BiasFile.asc = GRIDASCII ( C:\Users\Jason\Documents\ArcGIS\Default.gdb\Reclas
201403311400   0     2     0Jason C:\Users\Jason\Desktop\Maxent\outfiles\FURCIF~2\BC\BiasFile.asc = GRIDASCII ( C:\Users\Jason\Documents\ArcGIS\Default.gdb\Reclas
201403311400   0     1     0Jason C:\Users\Jason\Desktop\Maxent\outfiles\FURCIF~2\AC\BiasFile.asc = GRIDASCII ( C:\Users\Jason\Documents\ArcGIS\Default.gdb\Reclas
201403311410   0     1     0Jason C:\Users\Jason\Desktop\Maxent\outfiles\FURCIF~1\AB\BiasFile.asc = GRIDASCII ( C:\Users\Jason\Documents\ArcGIS\Default.gdb\Reclas
201403311411   1     1     0Jason C:\Users\Jason\Desktop\Maxent\outfiles\FURCIF~1\BC\BiasFile.asc = GRIDASCII ( C:\Users\Jason\Documents\ArcGIS\Default.gdb\Reclas
201403311411   0     1     0Jason C:\Users\Jason\Desktop\Maxent\outfiles\FURCIF~1\AC\BiasFile.asc = GRIDASCII ( C:\Users\Jason\Documents\ArcGIS\Default.gdb\Reclas
201403311415   0     2     0Jason C:\Users\Jason\Desktop\Maxent\outfiles\FURCIF~1\AB\BiasFile.asc = GRIDASCII ( C:\Users\Jason\Documents\ArcGIS\Default.gdb\Reclas
201403311415   0     1     0Jason C:\Users\Jason\Desktop\Maxent\outfiles\FURCIF~1\BC\BiasFile.asc = GRIDASCII ( C:\Users\Jason\Documents\ArcGIS\Default.gdb\Reclas
201403311415   0     1     0Jason C:\Users\Jason\Desktop\Maxent\outfiles\FURCIF~1\AC\BiasFile.asc = GRIDASCII ( C:\Users\Jason\Documents\ArcGIS\Default.gdb\Reclas
201403311419   0     1     0Jason C:\Users\Jason\Desktop\Maxent\outfiles\FURCIF~1\AB\BiasFile.asc = GRIDASCII ( C:\Users\Jason\Documents\ArcGIS\Default.gdb\Reclas
201403311419   0     1     0Jason C:\Users\Jason\Desktop\Maxent\outfiles\FURCIF~1\BC\BiasFile.asc = GRIDASCII ( C:\Users\Jason\Documents\ArcGIS\Default.gdb\Reclas
201403311420   0     1     0Jason C:\Users\Jason\Desktop\Maxent\outfiles\FURCIF~1\AC\BiasFile.asc = GRIDASCII ( C:\Users\Jason\Documents\ArcGIS\Default.gdb\Reclas
201403311420   0     2     0Jason C:\Users\Jason\Desktop\Maxent\outfiles\FURCIF~2\AB\BiasFile.asc = GRIDASCII ( C:\Users\Jason\Documents\ArcGIS\Default.gdb\Reclas
201403311421   0     1     0Jason C:\Users\Jason\Desktop\Maxent\outfiles\FURCIF~2\BC\BiasFile.asc = GRIDASCII ( C:\Users\Jason\Documents\ArcGIS\Default.gdb\Reclas
201403311421   0     2     0Jason C:\Users\Jason\Desktop\Maxent\outfiles\FURCIF~2\AC\BiasFile.asc = GRIDASCII ( C:\Users\Jason\Documents\ArcGIS\Default.gdb\Reclas
201403311527   0     1     0Jason C:\Users\Jason\Desktop\Maxent\outfiles\FURCIF~1\AB\BiasFile.asc = GRIDASCII ( C:\Users\Jason\Documents\ArcGIS\Default.gdb\Reclas
201403311527   0     1     0Jason C:\Users\Jason\Desktop\Maxent\outfiles\FURCIF~1\BC\BiasFile.asc = GRIDASCII ( C:\Users\Jason\Documents\ArcGIS\Default.gdb\Reclas
201403311527   0     1     0Jason C:\Users\Jason\Desktop\Maxent\outfiles\FURCIF~1\AC\BiasFile.asc = GRIDASCII ( C:\Users\Jason\Documents\ArcGIS\Default.gdb\Reclas
201403311528   0     1     0Jason C:\Users\Jason\Desktop\Maxent\outfiles\FURCIF~2\AB\BiasFile.asc = GRIDASCII ( C:\Users\Jason\Documents\ArcGIS\Default.gdb\Reclas
201403311534   0     1     0Jason C:\Users\Jason\Desktop\Maxent\outfiles\FURCIF~1\AB\BiasFile.asc = GRIDASCII ( C:\Users\Jason\Documents\ArcGIS\Default.gdb\Reclas
201403311535   0     2     0Jason C:\Users\Jason\Desktop\Maxent\outfiles\FURCIF~1\BC\BiasFile.asc = GRIDASCII ( C:\Users\Jason\Documents\ArcGIS\Default.gdb\Reclas
201403311535   0     1     0Jason C:\Users\Jason\Desktop\Maxent\outfiles\FURCIF~1\AC\BiasFile.asc = GRIDASCII ( C:\Users\Jason\Documents\ArcGIS\Default.gdb\Reclas
201403311540   0     1     0Jason C:\Users\Jason\Desktop\Maxent\outfiles\FURCIF~1\AB\BiasFile.asc = GRIDASCII ( C:\Users\Jason\Documents\ArcGIS\Default.gdb\Reclas
201403311540   0     1     0Jason C:\Users\Jason\Desktop\Maxent\outfiles\FURCIF~1\BC\BiasFile.asc = GRIDASCII ( C:\Users\Jason\Documents\ArcGIS\Default.gdb\Reclas
201403311541   0     1     0Jason C:\Users\Jason\Desktop\Maxent\outfiles\FURCIF~1\AC\BiasFile.asc = GRIDASCII ( C:\Users\Jason\Documents\ArcGIS\Default.gdb\Reclas
201403311541   0     1     0Jason C:\Users\Jason\Desktop\Maxent\outfiles\FURCIF~2\AB\BiasFile.asc = GRIDASCII ( C:\Users\Jason\Documents\ArcGIS\Default.gdb\Reclas
201403311549   0     1     0Jason C:\Users\Jason\Desktop\Maxent\outfiles\FURCIF~1\AB\BiasFile.asc = GRIDASCII ( C:\Users\Jason\Documents\ArcGIS\Default.gdb\Reclas
201403311549   0     1     0Jason C:\Users\Jason\Desktop\Maxent\outfiles\FURCIF~1\BC\BiasFile.asc = GRIDASCII ( C:\Users\Jason\Documents\ArcGIS\Default.gdb\Reclas
201403311549   0     1     0Jason C:\Users\Jason\Desktop\Maxent\outfiles\FURCIF~1\AC\BiasFile.asc = GRIDASCII ( C:\Users\Jason\Documents\ArcGIS\Default.gdb\Reclas
201403311552   0     1     0Jason C:\Users\Jason\Desktop\Maxent\outfiles\FURCIF~1\AB\BiasFile.asc = GRIDASCII ( C:\Users\Jason\Documents\ArcGIS\Default.gdb\Reclas
201403311552   0     1     0Jason C:\Users\Jason\Desktop\Maxent\outfiles\FURCIF~1\BC\BiasFile.asc = GRIDASCII ( C:\Users\Jason\Documents\ArcGIS\Default.gdb\Reclas
201403311552   0     1     0Jason C:\Users\Jason\Desktop\Maxent\outfiles\FURCIF~1\AC\BiasFile.asc = GRIDASCII ( C:\Users\Jason\Documents\ArcGIS\Default.gdb\Reclas
201403311619   0     2     0Jason C:\Users\Jason\Desktop\Maxent\outfiles\FURCIF~1\AB\BiasFile.asc = GRIDASCII ( C:\Users\Jason\Documents\ArcGIS\Default.gdb\Reclas
201403311619   0     1     0Jason C:\Users\Jason\Desktop\Maxent\outfiles\FURCIF~1\BC\BiasFile.asc = GRIDASCII ( C:\Users\Jason\Documents\ArcGIS\Default.gdb\Reclas
201403311619   0     1     0Jason C:\Users\Jason\Desktop\Maxent\outfiles\FURCIF~1\AC\BiasFile.asc = GRIDASCII ( C:\Users\Jason\Documents\ArcGIS\Default.gdb\Reclas
201403311621   0     1     0Jason C:\Users\Jason\Desktop\Maxent\outfiles\FURCIF~1\AB\BiasFile.asc = GRIDASCII ( C:\Users\Jason\Documents\ArcGIS\Default.gdb\Reclas
201403311622   0     1     0Jason C:\Users\Jason\Desktop\Maxent\outfiles\FURCIF~1\BC\BiasFile.asc = GRIDASCII ( C:\Users\Jason\Documents\ArcGIS\Default.gdb\Reclas
201403311622   0     1     0Jason C:\Users\Jason\Desktop\Maxent\outfiles\FURCIF~1\AC\BiasFile.asc = GRIDASCII ( C:\Users\Jason\Documents\ArcGIS\Default.gdb\Reclas
201403311624   0     1     0Jason C:\Users\Jason\Desktop\Maxent\outfiles\FURCIF~1\AB\BiasFile.asc = GRIDASCII ( C:\Users\Jason\Documents\ArcGIS\Default.gdb\Reclas
201403311625   1     1     0Jason C:\Users\Jason\Desktop\Maxent\outfiles\FURCIF~1\BC\BiasFile.asc = GRIDASCII ( C:\Users\Jason\Documents\ArcGIS\Default.gdb\Reclas
201403311625   0     1     0Jason C:\Users\Jason\Desktop\Maxent\outfiles\FURCIF~1\AC\BiasFile.asc = GRIDASCII ( C:\Users\Jason\Documents\ArcGIS\Default.gdb\Reclas
201403311631   0     1     0Jason C:\Users\Jason\Desktop\Maxent\outfiles\FURCIF~1\AB\BiasFile.asc = GRIDASCII ( C:\Users\Jason\Documents\ArcGIS\Default.gdb\Reclas
201403311632   0     2     0Jason C:\Users\Jason\Desktop\Maxent\outfiles\FURCIF~1\BC\BiasFile.asc = GRIDASCII ( C:\Users\Jason\Documents\ArcGIS\Default.gdb\Reclas
201403311632   0     1     0Jason C:\Users\Jason\Desktop\Maxent\outfiles\FURCIF~1\AC\BiasFile.asc = GRIDASCII ( C:\Users\Jason\Documents\ArcGIS\Default.gdb\Reclas
201403311649   0     2     0Jason C:\Users\Jason\Desktop\Maxent\outfiles\FURCIF~1\AB\BiasFile.asc = GRIDASCII ( C:\Users\Jason\Documents\ArcGIS\Default.gdb\Reclas
201403311650   0     2     0Jason C:\Users\Jason\Desktop\Maxent\outfiles\FURCIF~1\BC\BiasFile.asc = GRIDASCII ( C:\Users\Jason\Documents\ArcGIS\Default.gdb\Reclas
201403311650   0     1     0Jason C:\Users\Jason\Desktop\Maxent\outfiles\FURCIF~1\AC\BiasFile.asc = GRIDASCII ( C:\Users\Jason\Documents\ArcGIS\Default.gdb\Reclas
201403311657   0     1     0Jason C:\Users\Jason\Desktop\Maxent\outfiles\FURCIF~1\AB\BiasFile.asc = GRIDASCII ( C:\Users\Jason\Documents\ArcGIS\Default.gdb\Reclas
201403311658   0     1     0Jason C:\Users\Jason\Desktop\Maxent\outfiles\FURCIF~1\AB\BiasFile.asc = GRIDASCII ( C:\Users\Jason\Documents\ArcGIS\Default.gdb\Reclas
201403311659   0     1     0Jason C:\Users\Jason\Desktop\Maxent\outfiles\FURCIF~1\BC\BiasFile.asc = GRIDASCII ( C:\Users\Jason\Documents\ArcGIS\Default.gdb\Reclas
201403311659   0     1     0Jason C:\Users\Jason\Desktop\Maxent\outfiles\FURCIF~1\AC\BiasFile.asc = GRIDASCII ( C:\Users\Jason\Documents\ArcGIS\Default.gdb\Reclas
201403311700   0     1     0Jason C:\Users\Jason\Desktop\Maxent\outfiles\FURCIF~2\AB\BiasFile.asc = GRIDASCII ( C:\Users\Jason\Documents\ArcGIS\Default.gdb\Reclas
201403311700   0     1     0Jason C:\Users\Jason\Desktop\Maxent\outfiles\FURCIF~2\BC\BiasFile.asc = GRIDASCII ( C:\Users\Jason\Documents\ArcGIS\Default.gdb\Reclas
201403311701   0     1     0Jason C:\Users\Jason\Desktop\Maxent\outfiles\FURCIF~2\AC\BiasFile.asc = GRIDASCII ( C:\Users\Jason\Documents\ArcGIS\Default.gdb\Reclas
201403311711   0     2     0Jason C:\Users\Jason\Desktop\Maxent\outfiles\FURCIF~1\AB\BiasFile.asc = GRIDASCII ( C:\Users\Jason\Documents\ArcGIS\Default.gdb\Reclas
201403311712   0     1     0Jason C:\Users\Jason\Desktop\Maxent\outfiles\FURCIF~1\BC\BiasFile.asc = GRIDASCII ( C:\Users\Jason\Documents\ArcGIS\Default.gdb\Reclas
201403311712   0     1     0Jason C:\Users\Jason\Desktop\Maxent\outfiles\FURCIF~1\AC\BiasFile.asc = GRIDASCII ( C:\Users\Jason\Documents\ArcGIS\Default.gdb\Reclas
201403311713   0     1     0Jason C:\Users\Jason\Desktop\Maxent\outfiles\FURCIF~2\AB\BiasFile.asc = GRIDASCII ( C:\Users\Jason\Documents\ArcGIS\Default.gdb\Reclas
201403311713   0     1     0Jason C:\Users\Jason\Desktop\Maxent\outfiles\FURCIF~2\BC\BiasFile.asc = GRIDASCII ( C:\Users\Jason\Documents\ArcGIS\Default.gdb\Reclas
201403311714   0     2     0Jason C:\Users\Jason\Desktop\Maxent\outfiles\FURCIF~2\AC\BiasFile.asc = GRIDASCII ( C:\Users\Jason\Documents\ArcGIS\Default.gdb\Reclas
201403311717   0     1     0Jason C:\Users\Jason\Desktop\Maxent\outfiles\FURCIF~1\AB\BiasFile.asc = GRIDASCII ( C:\Users\Jason\Documents\ArcGIS\Default.gdb\Reclas
201403311718   0  -428     0Jason C:\Users\Jason\Desktop\Maxent\outfiles\FURCIF~1\BC\BiasFile.asc = GRIDASCII ( C:\Users\Jason\Documents\ArcGIS\Default.gdb\Reclas
201403311718   0     1     0Jason C:\Users\Jason\Desktop\Maxent\outfiles\FURCIF~1\AC\BiasFile.asc = GRIDASCII ( C:\Users\Jason\Documents\ArcGIS\Default.gdb\Reclas
201403311719   0     2     0Jason C:\Users\Jason\Desktop\Maxent\outfiles\FURCIF~2\AB\BiasFile.asc = GRIDASCII ( C:\Users\Jason\Documents\ArcGIS\Default.gdb\Reclas
201403311719   0     1     0Jason C:\Users\Jason\Desktop\Maxent\outfiles\FURCIF~2\BC\BiasFile.asc = GRIDASCII ( C:\Users\Jason\Documents\ArcGIS\Default.gdb\Reclas
201403311719   0     1     0Jason C:\Users\Jason\Desktop\Maxent\outfiles\FURCIF~2\AC\BiasFile.asc = GRIDASCII ( C:\Users\Jason\Documents\ArcGIS\Default.gdb\Reclas
201403311734   0     1     0Jason C:\Users\Jason\Desktop\Maxent\outfiles\FURCIF~1\AB\BiasFile.asc = GRIDASCII ( C:\Users\Jason\Documents\ArcGIS\Default.gdb\Reclas
201403311735   0     1     0Jason C:\Users\Jason\Desktop\Maxent\outfiles\FURCIF~1\BC\BiasFile.asc = GRIDASCII ( C:\Users\Jason\Documents\ArcGIS\Default.gdb\Reclas
201403311735   0     1     0Jason C:\Users\Jason\Desktop\Maxent\outfiles\FURCIF~1\AC\BiasFile.asc = GRIDASCII ( C:\Users\Jason\Documents\ArcGIS\Default.gdb\Reclas
201403311736   0     1     0Jason C:\Users\Jason\Desktop\Maxent\outfiles\FURCIF~2\AB\BiasFile.asc = GRIDASCII ( C:\Users\Jason\Documents\ArcGIS\Default.gdb\Reclas
201403311736   0     2     0Jason C:\Users\Jason\Desktop\Maxent\outfiles\FURCIF~2\BC\BiasFile.asc = GRIDASCII ( C:\Users\Jason\Documents\ArcGIS\Default.gdb\Reclas
201403311737   0     2     0Jason C:\Users\Jason\Desktop\Maxent\outfiles\FURCIF~2\AC\BiasFile.asc = GRIDASCII ( C:\Users\Jason\Documents\ArcGIS\Default.gdb\Reclas
201403311744   0     1     0Jason C:\Users\Jason\Desktop\Maxent\outfiles\FURCIF~1\AB\BiasFile.asc = GRIDASCII ( C:\Users\Jason\Documents\ArcGIS\Default.gdb\Reclas
201403311744   0     1     0Jason C:\Users\Jason\Desktop\Maxent\outfiles\FURCIF~1\BC\BiasFile.asc = GRIDASCII ( C:\Users\Jason\Documents\ArcGIS\Default.gdb\Reclas
201403311745   0     1     0Jason C:\Users\Jason\Desktop\Maxent\outfiles\FURCIF~1\AC\BiasFile.asc = GRIDASCII ( C:\Users\Jason\Documents\ArcGIS\Default.gdb\Reclas
201403312322   0     1     0Jason C:\Users\Jason\Desktop\Maxent\outfiles\FURCIF~1\AB\BiasFile.asc = GRIDASCII ( C:\Users\Jason\Documents\ArcGIS\Default.gdb\Reclas
201403312322   0     1     0Jason C:\Users\Jason\Desktop\Maxent\outfiles\FURCIF~1\BC\BiasFile.asc = GRIDASCII ( C:\Users\Jason\Documents\ArcGIS\Default.gdb\Reclas
201403312323   0     1     0Jason C:\Users\Jason\Desktop\Maxent\outfiles\FURCIF~1\AC\BiasFile.asc = GRIDASCII ( C:\Users\Jason\Documents\ArcGIS\Default.gdb\Reclas
201403312338   0     2     0Jason C:\Users\Jason\Desktop\Maxent\outfiles\FURCIF~1\AB\BiasFile.asc = GRIDASCII ( C:\Users\Jason\Documents\ArcGIS\Default.gdb\Reclas
201403312339   0     1     0Jason C:\Users\Jason\Desktop\Maxent\outfiles\FURCIF~1\BC\BiasFile.asc = GRIDASCII ( C:\Users\Jason\Documents\ArcGIS\Default.gdb\Reclas
201403312339   0     1     0Jason C:\Users\Jason\Desktop\Maxent\outfiles\FURCIF~1\AC\BiasFile.asc = GRIDASCII ( C:\Users\Jason\Documents\ArcGIS\Default.gdb\Reclas
201403312357   0     1     0Jason C:\Users\Jason\Desktop\Maxent\outfiles\FURCIF~1\AB\BiasFile.asc = GRIDASCII ( C:\Users\Jason\Documents\ArcGIS\Default.gdb\Reclas
201403312358   0     2     0Jason C:\Users\Jason\Desktop\Maxent\outfiles\FURCIF~1\BC\BiasFile.asc = GRIDASCII ( C:\Users\Jason\Documents\ArcGIS\Default.gdb\Reclas
201403312358   0     2     0Jason C:\Users\Jason\Desktop\Maxent\outfiles\FURCIF~1\AC\BiasFile.asc = GRIDASCII ( C:\Users\Jason\Documents\ArcGIS\Default.gdb\Reclas
20140401   0   0     1     0Jason C:\Users\Jason\Desktop\Maxent\outfiles\FURCIF~1\AB\BiasFile.asc = GRIDASCII ( C:\Users\Jason\Documents\ArcGIS\Default.gdb\Reclas
20140401   0   0     1     0Jason C:\Users\Jason\Desktop\Maxent\outfiles\FURCIF~1\BC\BiasFile.asc = GRIDASCII ( C:\Users\Jason\Documents\ArcGIS\Default.gdb\Reclas
20140401   1   0     0     0Jason C:\Users\Jason\Desktop\Maxent\outfiles\FURCIF~1\AC\BiasFile.asc = GRIDASCII ( C:\Users\Jason\Documents\ArcGIS\Default.gdb\Reclas
20140401   1   0     1     0Jason C:\Users\Jason\Desktop\Maxent\outfiles\FURCIF~2\AB\BiasFile.asc = GRIDASCII ( C:\Users\Jason\Documents\ArcGIS\Default.gdb\Reclas
20140401   2   0     1     0Jason C:\Users\Jason\Desktop\Maxent\outfiles\FURCIF~2\BC\BiasFile.asc = GRIDASCII ( C:\Users\Jason\Documents\ArcGIS\Default.gdb\Reclas
20140401   2   0     1     0Jason C:\Users\Jason\Desktop\Maxent\outfiles\FURCIF~2\AC\BiasFile.asc = GRIDASCII ( C:\Users\Jason\Documents\ArcGIS\Default.gdb\Reclas
20140401   4   0     1     0Jason C:\Users\Jason\Desktop\Maxent\outfiles\FURCIF~1\AB\BiasFile.asc = GRIDASCII ( C:\Users\Jason\Documents\ArcGIS\Default.gdb\Reclas
20140401   4   0     1     0Jason C:\Users\Jason\Desktop\Maxent\outfiles\FURCIF~1\BC\BiasFile.asc = GRIDASCII ( C:\Users\Jason\Documents\ArcGIS\Default.gdb\Reclas
20140401   5   0     1     0Jason C:\Users\Jason\Desktop\Maxent\outfiles\FURCIF~1\AC\BiasFile.asc = GRIDASCII ( C:\Users\Jason\Documents\ArcGIS\Default.gdb\Reclas
20140401   6   0     1     0Jason C:\Users\Jason\Desktop\Maxent\outfiles\FURCIF~2\AB\BiasFile.asc = GRIDASCII ( C:\Users\Jason\Documents\ArcGIS\Default.gdb\Reclas
20140401   6   0     1     0Jason C:\Users\Jason\Desktop\Maxent\outfiles\FURCIF~2\BC\BiasFile.asc = GRIDASCII ( C:\Users\Jason\Documents\ArcGIS\Default.gdb\Reclas
20140401   6   0     1     0Jason C:\Users\Jason\Desktop\Maxent\outfiles\FURCIF~2\AC\BiasFile.asc = GRIDASCII ( C:\Users\Jason\Documents\ArcGIS\Default.gdb\Reclas
201404011146   0     2     0Jason C:\Users\Jason\Desktop\Maxent\outfiles\FURCIF~1\AB\BiasFile.asc = GRIDASCII ( C:\Users\Jason\Documents\ArcGIS\Default.gdb\Reclas
201404011146   0     1     0Jason C:\Users\Jason\Desktop\Maxent\outfiles\FURCIF~1\BC\BiasFile.asc = GRIDASCII ( C:\Users\Jason\Documents\ArcGIS\Default.gdb\Reclas
201404011146   0     1     0Jason C:\Users\Jason\Desktop\Maxent\outfiles\FURCIF~1\AC\BiasFile.asc = GRIDASCII ( C:\Users\Jason\Documents\ArcGIS\Default.gdb\Reclas
201404011147   0     1     0Jason C:\Users\Jason\Desktop\Maxent\outfiles\FURCIF~2\AB\BiasFile.asc = GRIDASCII ( C:\Users\Jason\Documents\ArcGIS\Default.gdb\Reclas
201404011148   0     1     0Jason C:\Users\Jason\Desktop\Maxent\outfiles\FURCIF~2\BC\BiasFile.asc = GRIDASCII ( C:\Users\Jason\Documents\ArcGIS\Default.gdb\Reclas
201404011148   0     1     0Jason C:\Users\Jason\Desktop\Maxent\outfiles\FURCIF~2\AC\BiasFile.asc = GRIDASCII ( C:\Users\Jason\Documents\ArcGIS\Default.gdb\Reclas
201404011347   0     1     0Jason C:\Users\Jason\Desktop\Maxent\outfiles\FURCIF~1\AB\BiasFile.asc = GRIDASCII ( C:\Users\Jason\Documents\ArcGIS\Default.gdb\Reclas
201404011347   0     2     0Jason C:\Users\Jason\Desktop\Maxent\outfiles\FURCIF~1\BC\BiasFile.asc = GRIDASCII ( C:\Users\Jason\Documents\ArcGIS\Default.gdb\Reclas
201404011348   0     1     0Jason C:\Users\Jason\Desktop\Maxent\outfiles\FURCIF~1\AC\BiasFile.asc = GRIDASCII ( C:\Users\Jason\Documents\ArcGIS\Default.gdb\Reclas
201404011349   0     1     0Jason C:\Users\Jason\Desktop\Maxent\outfiles\FURCIF~2\AB\BiasFile.asc = GRIDASCII ( C:\Users\Jason\Documents\ArcGIS\Default.gdb\Reclas
201404011349   0     1     0Jason C:\Users\Jason\Desktop\Maxent\outfiles\FURCIF~2\BC\BiasFile.asc = GRIDASCII ( C:\Users\Jason\Documents\ArcGIS\Default.gdb\Reclas
201404011349   0     2     0Jason C:\Users\Jason\Desktop\Maxent\outfiles\FURCIF~2\AC\BiasFile.asc = GRIDASCII ( C:\Users\Jason\Documents\ArcGIS\Default.gdb\Reclas
201404011415   0     1     0Jason C:\Users\Jason\Desktop\Maxent\outfiles\FURCIF~1\AB\BiasFile.asc = GRIDASCII ( C:\Users\Jason\Documents\ArcGIS\Default.gdb\Reclas
201404011415   0     1     0Jason C:\Users\Jason\Desktop\Maxent\outfiles\FURCIF~1\BC\BiasFile.asc = GRIDASCII ( C:\Users\Jason\Documents\ArcGIS\Default.gdb\Reclas
201404011416   0     1     0Jason C:\Users\Jason\Desktop\Maxent\outfiles\FURCIF~1\AC\BiasFile.asc = GRIDASCII ( C:\Users\Jason\Documents\ArcGIS\Default.gdb\Reclas
201404011416   0     1     0Jason C:\Users\Jason\Desktop\Maxent\outfiles\FURCIF~2\AB\BiasFile.asc = GRIDASCII ( C:\Users\Jason\Documents\ArcGIS\Default.gdb\Reclas
201404011417   0     1     0Jason C:\Users\Jason\Desktop\Maxent\outfiles\FURCIF~2\BC\BiasFile.asc = GRIDASCII ( C:\Users\Jason\Documents\ArcGIS\Default.gdb\Reclas
201404011417   0     1     0Jason C:\Users\Jason\Desktop\Maxent\outfiles\FURCIF~2\AC\BiasFile.asc = GRIDASCII ( C:\Users\Jason\Documents\ArcGIS\Default.gdb\Reclas
201404011421   0     1     0Jason C:\Users\Jason\Desktop\Maxent\outfiles\FURCIF~1\AB\BiasFile.asc = GRIDASCII ( C:\Users\Jason\Documents\ArcGIS\Default.gdb\Reclas
201404011421   0     2     0Jason C:\Users\Jason\Desktop\Maxent\outfiles\FURCIF~1\BC\BiasFile.asc = GRIDASCII ( C:\Users\Jason\Documents\ArcGIS\Default.gdb\Reclas
201404011422   0     1     0Jason C:\Users\Jason\Desktop\Maxent\outfiles\FURCIF~1\AC\BiasFile.asc = GRIDASCII ( C:\Users\Jason\Documents\ArcGIS\Default.gdb\Reclas
201404011423   0     1     0Jason C:\Users\Jason\Desktop\Maxent\outfiles\FURCIF~2\AB\BiasFile.asc = GRIDASCII ( C:\Users\Jason\Documents\ArcGIS\Default.gdb\Reclas
201404011423   0     1     0Jason C:\Users\Jason\Desktop\Maxent\outfiles\FURCIF~2\BC\BiasFile.asc = GRIDASCII ( C:\Users\Jason\Documents\ArcGIS\Default.gdb\Reclas
201404011423   0     2     0Jason C:\Users\Jason\Desktop\Maxent\outfiles\FURCIF~2\AC\BiasFile.asc = GRIDASCII ( C:\Users\Jason\Documents\ArcGIS\Default.gdb\Reclas
201404011454   0     1     0Jason C:\Users\Jason\Desktop\Maxent\outfiles\FURCIF~1\AB\BiasFile.asc = GRIDASCII ( C:\Users\Jason\Documents\ArcGIS\Default.gdb\Reclas
201404011454   0     1     0Jason C:\Users\Jason\Desktop\Maxent\outfiles\FURCIF~1\BC\BiasFile.asc = GRIDASCII ( C:\Users\Jason\Documents\ArcGIS\Default.gdb\Reclas
201404011455   0     1     0Jason C:\Users\Jason\Desktop\Maxent\outfiles\FURCIF~1\AC\BiasFile.asc = GRIDASCII ( C:\Users\Jason\Documents\ArcGIS\Default.gdb\Reclas
201404011455   0     2     0Jason C:\Users\Jason\Desktop\Maxent\outfiles\FURCIF~2\AB\BiasFile.asc = GRIDASCII ( C:\Users\Jason\Documents\ArcGIS\Default.gdb\Reclas
201404011456   0     1     0Jason C:\Users\Jason\Desktop\Maxent\outfiles\FURCIF~2\BC\BiasFile.asc = GRIDASCII ( C:\Users\Jason\Documents\ArcGIS\Default.gdb\Reclas
201404011456   0     2     0Jason C:\Users\Jason\Desktop\Maxent\outfiles\FURCIF~2\AC\BiasFile.asc = GRIDASCII ( C:\Users\Jason\Documents\ArcGIS\Default.gdb\Reclas
201404011516   0     1     0Jason C:\Users\Jason\Desktop\Maxent\outfiles\FURCIF~1\AB\BiasFile.asc = GRIDASCII ( C:\Users\Jason\Documents\ArcGIS\Default.gdb\Reclas
201404011516   0     1     0Jason C:\Users\Jason\Desktop\Maxent\outfiles\FURCIF~1\BC\BiasFile.asc = GRIDASCII ( C:\Users\Jason\Documents\ArcGIS\Default.gdb\Reclas
201404011517   0     1     0Jason C:\Users\Jason\Desktop\Maxent\outfiles\FURCIF~1\AC\BiasFile.asc = GRIDASCII ( C:\Users\Jason\Documents\ArcGIS\Default.gdb\Reclas
201404011517   0     1     0Jason C:\Users\Jason\Desktop\Maxent\outfiles\FURCIF~2\AB\BiasFile.asc = GRIDASCII ( C:\Users\Jason\Documents\ArcGIS\Default.gdb\Reclas
201404011518   0     1     0Jason C:\Users\Jason\Desktop\Maxent\outfiles\FURCIF~2\BC\BiasFile.asc = GRIDASCII ( C:\Users\Jason\Documents\ArcGIS\Default.gdb\Reclas
201404011518   0     1     0Jason C:\Users\Jason\Desktop\Maxent\outfiles\FURCIF~2\AC\BiasFile.asc = GRIDASCII ( C:\Users\Jason\Documents\ArcGIS\Default.gdb\Reclas
201404011531   0     1     0Jason C:\Users\Jason\Desktop\Maxent\outfiles\FURCIF~1\AB\BiasFile.asc = GRIDASCII ( C:\Users\Jason\Documents\ArcGIS\Default.gdb\Reclas
201404011531   0     1     0Jason C:\Users\Jason\Desktop\Maxent\outfiles\FURCIF~1\BC\BiasFile.asc = GRIDASCII ( C:\Users\Jason\Documents\ArcGIS\Default.gdb\Reclas
201404011532   0     1     0Jason C:\Users\Jason\Desktop\Maxent\outfiles\FURCIF~1\AC\BiasFile.asc = GRIDASCII ( C:\Users\Jason\Documents\ArcGIS\Default.gdb\Reclas
201404011532   0     1     0Jason C:\Users\Jason\Desktop\Maxent\outfiles\FURCIF~2\AB\BiasFile.asc = GRIDASCII ( C:\Users\Jason\Documents\ArcGIS\Default.gdb\Reclas
201404011533   0     1     0Jason C:\Users\Jason\Desktop\Maxent\outfiles\FURCIF~2\BC\BiasFile.asc = GRIDASCII ( C:\Users\Jason\Documents\ArcGIS\Default.gdb\Reclas
201404011533   0     1     0Jason C:\Users\Jason\Desktop\Maxent\outfiles\FURCIF~2\AC\BiasFile.asc = GRIDASCII ( C:\Users\Jason\Documents\ArcGIS\Default.gdb\Reclas
201404011547   0     2     0Jason C:\Users\Jason\Desktop\Maxent\outfiles\FURCIF~1\AB\BiasFile.asc = GRIDASCII ( C:\Users\Jason\Documents\ArcGIS\Default.gdb\Reclas
201404011547   0     1     0Jason C:\Users\Jason\Desktop\Maxent\outfiles\FURCIF~1\BC\BiasFile.asc = GRIDASCII ( C:\Users\Jason\Documents\ArcGIS\Default.gdb\Reclas
201404011547   0     1     0Jason C:\Users\Jason\Desktop\Maxent\outfiles\FURCIF~1\AC\BiasFile.asc = GRIDASCII ( C:\Users\Jason\Documents\ArcGIS\Default.gdb\Reclas
201404011548   0     1     0Jason C:\Users\Jason\Desktop\Maxent\outfiles\FURCIF~2\AB\BiasFile.asc = GRIDASCII ( C:\Users\Jason\Documents\ArcGIS\Default.gdb\Reclas
201404011549   0     1     0Jason C:\Users\Jason\Desktop\Maxent\outfiles\FURCIF~2\BC\BiasFile.asc = GRIDASCII ( C:\Users\Jason\Documents\ArcGIS\Default.gdb\Reclas
201404011549   0     1     0Jason C:\Users\Jason\Desktop\Maxent\outfiles\FURCIF~2\AC\BiasFile.asc = GRIDASCII ( C:\Users\Jason\Documents\ArcGIS\Default.gdb\Reclas
201404011550   0     1     0Jason C:\Users\Jason\Desktop\Maxent\outfiles\FURCIF~1\AB\BiasFile.asc = GRIDASCII ( C:\Users\Jason\Documents\ArcGIS\Default.gdb\Reclas
201404011551   0     1     0Jason C:\Users\Jason\Desktop\Maxent\outfiles\FURCIF~1\BC\BiasFile.asc = GRIDASCII ( C:\Users\Jason\Documents\ArcGIS\Default.gdb\Reclas
201404011551   0     1     0Jason C:\Users\Jason\Desktop\Maxent\outfiles\FURCIF~1\AC\BiasFile.asc = GRIDASCII ( C:\Users\Jason\Documents\ArcGIS\Default.gdb\Reclas
201404011552   0     2     0Jason C:\Users\Jason\Desktop\Maxent\outfiles\FURCIF~2\AB\BiasFile.asc = GRIDASCII ( C:\Users\Jason\Documents\ArcGIS\Default.gdb\Reclas
201404011553   0     2     0Jason C:\Users\Jason\Desktop\Maxent\outfiles\FURCIF~2\BC\BiasFile.asc = GRIDASCII ( C:\Users\Jason\Documents\ArcGIS\Default.gdb\Reclas
201404011553   0     2     0Jason C:\Users\Jason\Desktop\Maxent\outfiles\FURCIF~2\AC\BiasFile.asc = GRIDASCII ( C:\Users\Jason\Documents\ArcGIS\Default.gdb\Reclas
201404011555   0     1     0Jason C:\Users\Jason\Desktop\Maxent\outfiles\FURCIF~1\AB\BiasFile.asc = GRIDASCII ( C:\Users\Jason\Documents\ArcGIS\Default.gdb\Reclas
201404011555   0     1     0Jason C:\Users\Jason\Desktop\Maxent\outfiles\FURCIF~1\BC\BiasFile.asc = GRIDASCII ( C:\Users\Jason\Documents\ArcGIS\Default.gdb\Reclas
201404011555   0     1     0Jason C:\Users\Jason\Desktop\Maxent\outfiles\FURCIF~1\AC\BiasFile.asc = GRIDASCII ( C:\Users\Jason\Documents\ArcGIS\Default.gdb\Reclas
201404011556   0     1     0Jason C:\Users\Jason\Desktop\Maxent\outfiles\FURCIF~2\AB\BiasFile.asc = GRIDASCII ( C:\Users\Jason\Documents\ArcGIS\Default.gdb\Reclas
201404011557   0     2     0Jason C:\Users\Jason\Desktop\Maxent\outfiles\FURCIF~2\BC\BiasFile.asc = GRIDASCII ( C:\Users\Jason\Documents\ArcGIS\Default.gdb\Reclas
201404011557   0     1     0Jason C:\Users\Jason\Desktop\Maxent\outfiles\FURCIF~2\AC\BiasFile.asc = GRIDASCII ( C:\Users\Jason\Documents\ArcGIS\Default.gdb\Reclas
201404011931   0     1     0Jason C:\Users\Jason\Desktop\Maxent\outfiles\FURCIF~1\AB\BiasFile.asc = GRIDASCII ( C:\Users\Jason\Documents\ArcGIS\Default.gdb\Reclas
201404011932   0     1     0Jason C:\Users\Jason\Desktop\Maxent\outfiles\FURCIF~1\BC\BiasFile.asc = GRIDASCII ( C:\Users\Jason\Documents\ArcGIS\Default.gdb\Reclas
201404011932   0     1     0Jason C:\Users\Jason\Desktop\Maxent\outfiles\FURCIF~1\AC\BiasFile.asc = GRIDASCII ( C:\Users\Jason\Documents\ArcGIS\Default.gdb\Reclas
201404011933   0     1     0Jason C:\Users\Jason\Desktop\Maxent\outfiles\FURCIF~2\AB\BiasFile.asc = GRIDASCII ( C:\Users\Jason\Documents\ArcGIS\Default.gdb\Reclas
201404011933   0     2     0Jason C:\Users\Jason\Desktop\Maxent\outfiles\FURCIF~2\BC\BiasFile.asc = GRIDASCII ( C:\Users\Jason\Documents\ArcGIS\Default.gdb\Reclas
201404011934   0     1     0Jason C:\Users\Jason\Desktop\Maxent\outfiles\FURCIF~2\AC\BiasFile.asc = GRIDASCII ( C:\Users\Jason\Documents\ArcGIS\Default.gdb\Reclas
201404011944   0     1     0Jason C:\Users\Jason\Desktop\Maxent\outfiles\FURCIF~1\AB\BiasFile.asc = GRIDASCII ( C:\Users\Jason\Documents\ArcGIS\Default.gdb\Reclas
201404011945   0     1     0Jason C:\Users\Jason\Desktop\Maxent\outfiles\FURCIF~1\BC\BiasFile.asc = GRIDASCII ( C:\Users\Jason\Documents\ArcGIS\Default.gdb\Reclas
201404011945   0     0     0Jason C:\Users\Jason\Desktop\Maxent\outfiles\FURCIF~1\AC\BiasFile.asc = GRIDASCII ( C:\Users\Jason\Documents\ArcGIS\Default.gdb\Reclas
201404011946   0     1     0Jason C:\Users\Jason\Desktop\Maxent\outfiles\FURCIF~2\AB\BiasFile.asc = GRIDASCII ( C:\Users\Jason\Documents\ArcGIS\Default.gdb\Reclas
201404011946   0     1     0Jason C:\Users\Jason\Desktop\Maxent\outfiles\FURCIF~2\BC\BiasFile.asc = GRIDASCII ( C:\Users\Jason\Documents\ArcGIS\Default.gdb\Reclas
201404011947   0     1     0Jason C:\Users\Jason\Desktop\Maxent\outfiles\FURCIF~2\AC\BiasFile.asc = GRIDASCII ( C:\Users\Jason\Documents\ArcGIS\Default.gdb\Reclas
201404011952   0     1     0Jason C:\Users\Jason\Desktop\Maxent\outfiles\FURCIF~1\AB\BiasFile.asc = GRIDASCII ( C:\Users\Jason\Documents\ArcGIS\Default.gdb\Reclas
201404011953   0     1     0Jason C:\Users\Jason\Desktop\Maxent\outfiles\FURCIF~1\BC\BiasFile.asc = GRIDASCII ( C:\Users\Jason\Documents\ArcGIS\Default.gdb\Reclas
201404011953   0     1     0Jason C:\Users\Jason\Desktop\Maxent\outfiles\FURCIF~1\AC\BiasFile.asc = GRIDASCII ( C:\Users\Jason\Documents\ArcGIS\Default.gdb\Reclas
201404011954   0     1     0Jason C:\Users\Jason\Desktop\Maxent\outfiles\FURCIF~2\AB\BiasFile.asc = GRIDASCII ( C:\Users\Jason\Documents\ArcGIS\Default.gdb\Reclas
201404011954   0     1     0Jason C:\Users\Jason\Desktop\Maxent\outfiles\FURCIF~2\BC\BiasFile.asc = GRIDASCII ( C:\Users\Jason\Documents\ArcGIS\Default.gdb\Reclas
201404011955   0     2     0Jason C:\Users\Jason\Desktop\Maxent\outfiles\FURCIF~2\AC\BiasFile.asc = GRIDASCII ( C:\Users\Jason\Documents\ArcGIS\Default.gdb\Reclas
201404012028   0     0     0Jason C:\Users\Jason\Desktop\Maxent\outfiles\FURCIF~1\AB\BiasFile.asc = GRIDASCII ( C:\Users\Jason\Documents\ArcGIS\Default.gdb\Reclas
201404012029   0     2     0Jason C:\Users\Jason\Desktop\Maxent\outfiles\FURCIF~1\BC\BiasFile.asc = GRIDASCII ( C:\Users\Jason\Documents\ArcGIS\Default.gdb\Reclas
201404012029   0     1     0Jason C:\Users\Jason\Desktop\Maxent\outfiles\FURCIF~1\AC\BiasFile.asc = GRIDASCII ( C:\Users\Jason\Documents\ArcGIS\Default.gdb\Reclas
201404012030   0     1     0Jason C:\Users\Jason\Desktop\Maxent\outfiles\FURCIF~2\AB\BiasFile.asc = GRIDASCII ( C:\Users\Jason\Documents\ArcGIS\Default.gdb\Reclas
201404012030   0     1     0Jason C:\Users\Jason\Desktop\Maxent\outfiles\FURCIF~2\BC\BiasFile.asc = GRIDASCII ( C:\Users\Jason\Documents\ArcGIS\Default.gdb\Reclas
201404012031   0     1     0Jason C:\Users\Jason\Desktop\Maxent\outfiles\FURCIF~2\AC\BiasFile.asc = GRIDASCII ( C:\Users\Jason\Documents\ArcGIS\Default.gdb\Reclas
201404012328   0     1     0Jason C:\Users\Jason\Desktop\Maxent\outfiles\FURCIF~1\AB\BiasFile.asc = GRIDASCII ( C:\Users\Jason\Documents\ArcGIS\Default.gdb\Reclas
201404012328   0     1     0Jason C:\Users\Jason\Desktop\Maxent\outfiles\FURCIF~1\BC\BiasFile.asc = GRIDASCII ( C:\Users\Jason\Documents\ArcGIS\Default.gdb\Reclas
201404012328   0     1     0Jason C:\Users\Jason\Desktop\Maxent\outfiles\FURCIF~1\AC\BiasFile.asc = GRIDASCII ( C:\Users\Jason\Documents\ArcGIS\Default.gdb\Reclas
201404012329   0     1     0Jason C:\Users\Jason\Desktop\Maxent\outfiles\FURCIF~2\AB\BiasFile.asc = GRIDASCII ( C:\Users\Jason\Documents\ArcGIS\Default.gdb\Reclas
201404012330   0     2     0Jason C:\Users\Jason\Desktop\Maxent\outfiles\FURCIF~2\BC\BiasFile.asc = GRIDASCII ( C:\Users\Jason\Documents\ArcGIS\Default.gdb\Reclas
201404012330   0     1     0Jason C:\Users\Jason\Desktop\Maxent\outfiles\FURCIF~2\AC\BiasFile.asc = GRIDASCII ( C:\Users\Jason\Documents\ArcGIS\Default.gdb\Reclas
201404012332   0     1     0Jason C:\Users\Jason\Desktop\Maxent\outfiles\FURCIF~1\AB\BiasFile.asc = GRIDASCII ( C:\Users\Jason\Documents\ArcGIS\Default.gdb\Reclas
201404012332   0     1     0Jason C:\Users\Jason\Desktop\Maxent\outfiles\FURCIF~1\BC\BiasFile.asc = GRIDASCII ( C:\Users\Jason\Documents\ArcGIS\Default.gdb\Reclas
201404012333   0     0     0Jason C:\Users\Jason\Desktop\Maxent\outfiles\FURCIF~1\AC\BiasFile.asc = GRIDASCII ( C:\Users\Jason\Documents\ArcGIS\Default.gdb\Reclas
201404012333   0     1     0Jason C:\Users\Jason\Desktop\Maxent\outfiles\FURCIF~2\AB\BiasFile.asc = GRIDASCII ( C:\Users\Jason\Documents\ArcGIS\Default.gdb\Reclas
201404012334   0     1     0Jason C:\Users\Jason\Desktop\Maxent\outfiles\FURCIF~2\BC\BiasFile.asc = GRIDASCII ( C:\Users\Jason\Documents\ArcGIS\Default.gdb\Reclas
201404012334   0     1     0Jason C:\Users\Jason\Desktop\Maxent\outfiles\FURCIF~2\AC\BiasFile.asc = GRIDASCII ( C:\Users\Jason\Documents\ArcGIS\Default.gdb\Reclas
20140402 951   0     1     0Jason C:\Users\Jason\Desktop\Maxent\outfiles\FURCIF~1\AB\BiasFile.asc = GRIDASCII ( C:\Users\Jason\Documents\ArcGIS\Default.gdb\Reclas
20140402 952   0     2     0Jason C:\Users\Jason\Desktop\Maxent\outfiles\FURCIF~1\BC\BiasFile.asc = GRIDASCII ( C:\Users\Jason\Documents\ArcGIS\Default.gdb\Reclas
20140402 952   0     1     0Jason C:\Users\Jason\Desktop\Maxent\outfiles\FURCIF~1\AC\BiasFile.asc = GRIDASCII ( C:\Users\Jason\Documents\ArcGIS\Default.gdb\Reclas
20140402 953   0     2     0Jason C:\Users\Jason\Desktop\Maxent\outfiles\FURCIF~2\AB\BiasFile.asc = GRIDASCII ( C:\Users\Jason\Documents\ArcGIS\Default.gdb\Reclas
20140402 954   0     1     0Jason C:\Users\Jason\Desktop\Maxent\outfiles\FURCIF~2\BC\BiasFile.asc = GRIDASCII ( C:\Users\Jason\Documents\ArcGIS\Default.gdb\Reclas
20140402 954   0     2     0Jason C:\Users\Jason\Desktop\Maxent\outfiles\FURCIF~2\AC\BiasFile.asc = GRIDASCII ( C:\Users\Jason\Documents\ArcGIS\Default.gdb\Reclas
201404021216   1     1     0Jason C:\Users\Jason\Desktop\Maxent\outfiles\FURCIF~1\AB\BiasFile.asc = GRIDASCII ( C:\Users\Jason\Documents\ArcGIS\Default.gdb\Reclas
201404021216   0     1     0Jason C:\Users\Jason\Desktop\Maxent\outfiles\FURCIF~1\BC\BiasFile.asc = GRIDASCII ( C:\Users\Jason\Documents\ArcGIS\Default.gdb\Reclas
201404021216   0     1     0Jason C:\Users\Jason\Desktop\Maxent\outfiles\FURCIF~1\AC\BiasFile.asc = GRIDASCII ( C:\Users\Jason\Documents\ArcGIS\Default.gdb\Reclas
201404021217   0     1     0Jason C:\Users\Jason\Desktop\Maxent\outfiles\FURCIF~2\AB\BiasFile.asc = GRIDASCII ( C:\Users\Jason\Documents\ArcGIS\Default.gdb\Reclas
201404021217   0     2     0Jason C:\Users\Jason\Desktop\Maxent\outfiles\FURCIF~2\BC\BiasFile.asc = GRIDASCII ( C:\Users\Jason\Documents\ArcGIS\Default.gdb\Reclas
201404021218   0     2     0Jason C:\Users\Jason\Desktop\Maxent\outfiles\FURCIF~2\AC\BiasFile.asc = GRIDASCII ( C:\Users\Jason\Documents\ArcGIS\Default.gdb\Reclas
201404021347   0     1     0Jason C:\Users\Jason\Desktop\Maxent\outfiles\FURCIF~1\AB\BiasFile.asc = GRIDASCII ( C:\Users\Jason\Documents\ArcGIS\Default.gdb\Reclas
201404021347   0     1     0Jason C:\Users\Jason\Desktop\Maxent\outfiles\FURCIF~1\BC\BiasFile.asc = GRIDASCII ( C:\Users\Jason\Documents\ArcGIS\Default.gdb\Reclas
201404021348   0     2     0Jason C:\Users\Jason\Desktop\Maxent\outfiles\FURCIF~1\AC\BiasFile.asc = GRIDASCII ( C:\Users\Jason\Documents\ArcGIS\Default.gdb\Reclas
201404021348   0     1     0Jason C:\Users\Jason\Desktop\Maxent\outfiles\FURCIF~2\AB\BiasFile.asc = GRIDASCII ( C:\Users\Jason\Documents\ArcGIS\Default.gdb\Reclas
201404021349   0     2     0Jason C:\Users\Jason\Desktop\Maxent\outfiles\FURCIF~2\BC\BiasFile.asc = GRIDASCII ( C:\Users\Jason\Documents\ArcGIS\Default.gdb\Reclas
201404021349   0     1     0Jason C:\Users\Jason\Desktop\Maxent\outfiles\FURCIF~2\AC\BiasFile.asc = GRIDASCII ( C:\Users\Jason\Documents\ArcGIS\Default.gdb\Reclas
201404021356   0     1     0Jason C:\Users\Jason\Desktop\Maxent\outfiles\FURCIF~1\AB\BiasFile.asc = GRIDASCII ( C:\Users\Jason\Documents\ArcGIS\Default.gdb\Reclas
201404021357   0     1     0Jason C:\Users\Jason\Desktop\Maxent\outfiles\FURCIF~1\BC\BiasFile.asc = GRIDASCII ( C:\Users\Jason\Documents\ArcGIS\Default.gdb\Reclas
201404021357   0     2     0Jason C:\Users\Jason\Desktop\Maxent\outfiles\FURCIF~1\AC\BiasFile.asc = GRIDASCII ( C:\Users\Jason\Documents\ArcGIS\Default.gdb\Reclas
201404021357   0     1     0Jason C:\Users\Jason\Desktop\Maxent\outfiles\FURCIF~2\AB\BiasFile.asc = GRIDASCII ( C:\Users\Jason\Documents\ArcGIS\Default.gdb\Reclas
201404021358   0     1     0Jason C:\Users\Jason\Desktop\Maxent\outfiles\FURCIF~2\BC\BiasFile.asc = GRIDASCII ( C:\Users\Jason\Documents\ArcGIS\Default.gdb\Reclas
201404021358   0     1     0Jason C:\Users\Jason\Desktop\Maxent\outfiles\FURCIF~2\AC\BiasFile.asc = GRIDASCII ( C:\Users\Jason\Documents\ArcGIS\Default.gdb\Reclas
201404021402   0  -428     0Jason C:\Users\Jason\Desktop\Maxent\outfiles\FURCIF~1\AB\BiasFile.asc = GRIDASCII ( C:\Users\Jason\Documents\ArcGIS\Default.gdb\Reclas
201404021402   0     1     0Jason C:\Users\Jason\Desktop\Maxent\outfiles\FURCIF~1\BC\BiasFile.asc = GRIDASCII ( C:\Users\Jason\Documents\ArcGIS\Default.gdb\Reclas
201404021402   0     1     0Jason C:\Users\Jason\Desktop\Maxent\outfiles\FURCIF~1\AC\BiasFile.asc = GRIDASCII ( C:\Users\Jason\Documents\ArcGIS\Default.gdb\Reclas
201404021403   0     1     0Jason C:\Users\Jason\Desktop\Maxent\outfiles\FURCIF~2\AB\BiasFile.asc = GRIDASCII ( C:\Users\Jason\Documents\ArcGIS\Default.gdb\Reclas
201404021406   0     2     0Jason C:\Users\Jason\Desktop\Maxent\outfiles\FURCIF~1\AB\BiasFile.asc = GRIDASCII ( C:\Users\Jason\Documents\ArcGIS\Default.gdb\Reclas
201404021406   0     1     0Jason C:\Users\Jason\Desktop\Maxent\outfiles\FURCIF~1\BC\BiasFile.asc = GRIDASCII ( C:\Users\Jason\Documents\ArcGIS\Default.gdb\Reclas
201404021406   0     1     0Jason C:\Users\Jason\Desktop\Maxent\outfiles\FURCIF~1\AC\BiasFile.asc = GRIDASCII ( C:\Users\Jason\Documents\ArcGIS\Default.gdb\Reclas
201404021410   0     1     0Jason C:\Users\Jason\Desktop\Maxent\outfiles\FURCIF~1\AB\BiasFile.asc = GRIDASCII ( C:\Users\Jason\Documents\ArcGIS\Default.gdb\Reclas
201404021410   0     1     0Jason C:\Users\Jason\Desktop\Maxent\outfiles\FURCIF~1\BC\BiasFile.asc = GRIDASCII ( C:\Users\Jason\Documents\ArcGIS\Default.gdb\Reclas
201404021411   0     2     0Jason C:\Users\Jason\Desktop\Maxent\outfiles\FURCIF~1\AC\BiasFile.asc = GRIDASCII ( C:\Users\Jason\Documents\ArcGIS\Default.gdb\Reclas
201404021411   0     1     0Jason C:\Users\Jason\Desktop\Maxent\outfiles\FURCIF~2\AB\BiasFile.asc = GRIDASCII ( C:\Users\Jason\Documents\ArcGIS\Default.gdb\Reclas
201404021411   0     1     0Jason C:\Users\Jason\Desktop\Maxent\outfiles\FURCIF~2\BC\BiasFile.asc = GRIDASCII ( C:\Users\Jason\Documents\ArcGIS\Default.gdb\Reclas
201404021411   0     1     0Jason C:\Users\Jason\Desktop\Maxent\outfiles\FURCIF~2\AC\BiasFile.asc = GRIDASCII ( C:\Users\Jason\Documents\ArcGIS\Default.gdb\Reclas
201404021420   0     2     0Jason C:\Users\Jason\Desktop\Maxent\outfiles\FURCIF~1\AB\BiasFile.asc = GRIDASCII ( C:\Users\Jason\Documents\ArcGIS\Default.gdb\Reclas
201404021420   0     1     0Jason C:\Users\Jason\Desktop\Maxent\outfiles\FURCIF~1\BC\BiasFile.asc = GRIDASCII ( C:\Users\Jason\Documents\ArcGIS\Default.gdb\Reclas
201404021420   0     1     0Jason C:\Users\Jason\Desktop\Maxent\outfiles\FURCIF~1\AC\BiasFile.asc = GRIDASCII ( C:\Users\Jason\Documents\ArcGIS\Default.gdb\Reclas
201404021421   0     1     0Jason C:\Users\Jason\Desktop\Maxent\outfiles\FURCIF~2\AB\BiasFile.asc = GRIDASCII ( C:\Users\Jason\Documents\ArcGIS\Default.gdb\Reclas
201404021421   0     1     0Jason C:\Users\Jason\Desktop\Maxent\outfiles\FURCIF~2\BC\BiasFile.asc = GRIDASCII ( C:\Users\Jason\Documents\ArcGIS\Default.gdb\Reclas
201404021421   0     2     0Jason C:\Users\Jason\Desktop\Maxent\outfiles\FURCIF~2\AC\BiasFile.asc = GRIDASCII ( C:\Users\Jason\Documents\ArcGIS\Default.gdb\Reclas
201404021423   0     1     0Jason C:\Users\Jason\Desktop\Maxent\outfiles\FURCIF~1\AB\BiasFile.asc = GRIDASCII ( C:\Users\Jason\Documents\ArcGIS\Default.gdb\Reclas
201404021423   0     1     0Jason C:\Users\Jason\Desktop\Maxent\outfiles\FURCIF~1\BC\BiasFile.asc = GRIDASCII ( C:\Users\Jason\Documents\ArcGIS\Default.gdb\Reclas
201404021424   0     1     0Jason C:\Users\Jason\Desktop\Maxent\outfiles\FURCIF~1\AC\BiasFile.asc = GRIDASCII ( C:\Users\Jason\Documents\ArcGIS\Default.gdb\Reclas
201404021424   0     2     0Jason C:\Users\Jason\Desktop\Maxent\outfiles\FURCIF~2\AB\BiasFile.asc = GRIDASCII ( C:\Users\Jason\Documents\ArcGIS\Default.gdb\Reclas
201404021424   0     2     0Jason C:\Users\Jason\Desktop\Maxent\outfiles\FURCIF~2\BC\BiasFile.asc = GRIDASCII ( C:\Users\Jason\Documents\ArcGIS\Default.gdb\Reclas
201404021425   0     1     0Jason C:\Users\Jason\Desktop\Maxent\outfiles\FURCIF~2\AC\BiasFile.asc = GRIDASCII ( C:\Users\Jason\Documents\ArcGIS\Default.gdb\Reclas
201404021427   0     1     0Jason C:\Users\Jason\Desktop\Maxent\outfiles\FURCIF~1\AB\BiasFile.asc = GRIDASCII ( C:\Users\Jason\Documents\ArcGIS\Default.gdb\Reclas
201404021427   0     1     0Jason C:\Users\Jason\Desktop\Maxent\outfiles\FURCIF~1\BC\BiasFile.asc = GRIDASCII ( C:\Users\Jason\Documents\ArcGIS\Default.gdb\Reclas
201404021428   1     1     0Jason C:\Users\Jason\Desktop\Maxent\outfiles\FURCIF~1\AC\BiasFile.asc = GRIDASCII ( C:\Users\Jason\Documents\ArcGIS\Default.gdb\Reclas
201404021428   0     1     0Jason C:\Users\Jason\Desktop\Maxent\outfiles\FURCIF~2\AB\BiasFile.asc = GRIDASCII ( C:\Users\Jason\Documents\ArcGIS\Default.gdb\Reclas
201404021428   0     1     0Jason C:\Users\Jason\Desktop\Maxent\outfiles\FURCIF~2\BC\BiasFile.asc = GRIDASCII ( C:\Users\Jason\Documents\ArcGIS\Default.gdb\Reclas
201404021440   0     1     0Jason C:\Users\Jason\Desktop\Maxent\outfiles\FURCIF~1\AB\BiasFile.asc = GRIDASCII ( C:\Users\Jason\Documents\ArcGIS\Default.gdb\Reclas
201404021440   0     1     0Jason C:\Users\Jason\Desktop\Maxent\outfiles\FURCIF~1\BC\BiasFile.asc = GRIDASCII ( C:\Users\Jason\Documents\ArcGIS\Default.gdb\Reclas
201404021440   0     1     0Jason C:\Users\Jason\Desktop\Maxent\outfiles\FURCIF~1\AC\BiasFile.asc = GRIDASCII ( C:\Users\Jason\Documents\ArcGIS\Default.gdb\Reclas
201404021441   0     2     0Jason C:\Users\Jason\Desktop\Maxent\outfiles\FURCIF~2\AB\BiasFile.asc = GRIDASCII ( C:\Users\Jason\Documents\ArcGIS\Default.gdb\Reclas
201404021441   0     0     0Jason C:\Users\Jason\Desktop\Maxent\outfiles\FURCIF~2\BC\BiasFile.asc = GRIDASCII ( C:\Users\Jason\Documents\ArcGIS\Default.gdb\Reclas
201404021442   0     1     0Jason C:\Users\Jason\Desktop\Maxent\outfiles\FURCIF~2\AC\BiasFile.asc = GRIDASCII ( C:\Users\Jason\Documents\ArcGIS\Default.gdb\Reclas
201404021512   0     0     0Jason C:\Users\Jason\Desktop\Maxent\outfiles\FURCIF~1\AB\BiasFile.asc = GRIDASCII ( C:\Users\Jason\Documents\ArcGIS\Default.gdb\Reclas
201404021513   0     0     0Jason C:\Users\Jason\Desktop\Maxent\outfiles\FURCIF~1\BC\BiasFile.asc = GRIDASCII ( C:\Users\Jason\Documents\ArcGIS\Default.gdb\Reclas
201404021513   0     0     0Jason C:\Users\Jason\Desktop\Maxent\outfiles\FURCIF~1\AC\BiasFile.asc = GRIDASCII ( C:\Users\Jason\Documents\ArcGIS\Default.gdb\Reclas
201404021514   0     0     0Jason C:\Users\Jason\Desktop\Maxent\outfiles\FURCIF~2\AB\BiasFile.asc = GRIDASCII ( C:\Users\Jason\Documents\ArcGIS\Default.gdb\Reclas
201404021515   0     0     0Jason C:\Users\Jason\Desktop\Maxent\outfiles\FURCIF~2\BC\BiasFile.asc = GRIDASCII ( C:\Users\Jason\Documents\ArcGIS\Default.gdb\Reclas
201404021516   0     0     0Jason C:\Users\Jason\Desktop\Maxent\outfiles\FURCIF~2\AC\BiasFile.asc = GRIDASCII ( C:\Users\Jason\Documents\ArcGIS\Default.gdb\Reclas
201404021530   0     0     0Jason C:\Users\Jason\Desktop\Maxent\outfiles\FURCIF~1\AB\BiasFile.asc = GRIDASCII ( C:\Users\Jason\Documents\ArcGIS\Default.gdb\Reclas
201404021530   0     0     0Jason C:\Users\Jason\Desktop\Maxent\outfiles\FURCIF~1\BC\BiasFile.asc = GRIDASCII ( C:\Users\Jason\Documents\ArcGIS\Default.gdb\Reclas
201404021531   0     0     0Jason C:\Users\Jason\Desktop\Maxent\outfiles\FURCIF~1\AC\BiasFile.asc = GRIDASCII ( C:\Users\Jason\Documents\ArcGIS\Default.gdb\Reclas
201404021532   0     0     0Jason C:\Users\Jason\Desktop\Maxent\outfiles\FURCIF~2\AB\BiasFile.asc = GRIDASCII ( C:\Users\Jason\Documents\ArcGIS\Default.gdb\Reclas
201404021532   0     1     0Jason C:\Users\Jason\Desktop\Maxent\outfiles\FURCIF~2\BC\BiasFile.asc = GRIDASCII ( C:\Users\Jason\Documents\ArcGIS\Default.gdb\Reclas
201404021533   0     0     0Jason C:\Users\Jason\Desktop\Maxent\outfiles\FURCIF~2\AC\BiasFile.asc = GRIDASCII ( C:\Users\Jason\Documents\ArcGIS\Default.gdb\Reclas
201404021543   0     0     0Jason C:\Users\Jason\Desktop\Maxent\outfiles\FURCIF~1\AB\BiasFile.asc = GRIDASCII ( C:\Users\Jason\Documents\ArcGIS\Default.gdb\Reclas
201404021544   0     0     0Jason C:\Users\Jason\Desktop\Maxent\outfiles\FURCIF~1\BC\BiasFile.asc = GRIDASCII ( C:\Users\Jason\Documents\ArcGIS\Default.gdb\Reclas
201404021544   0     0     0Jason C:\Users\Jason\Desktop\Maxent\outfiles\FURCIF~1\AC\BiasFile.asc = GRIDASCII ( C:\Users\Jason\Documents\ArcGIS\Default.gdb\Reclas
201404021545   0     0     0Jason C:\Users\Jason\Desktop\Maxent\outfiles\FURCIF~2\AB\BiasFile.asc = GRIDASCII ( C:\Users\Jason\Documents\ArcGIS\Default.gdb\Reclas
201404021546   0     1     0Jason C:\Users\Jason\Desktop\Maxent\outfiles\FURCIF~2\BC\BiasFile.asc = GRIDASCII ( C:\Users\Jason\Documents\ArcGIS\Default.gdb\Reclas
201404021547   0     0     0Jason C:\Users\Jason\Desktop\Maxent\outfiles\FURCIF~2\AC\BiasFile.asc = GRIDASCII ( C:\Users\Jason\Documents\ArcGIS\Default.gdb\Reclas
201404021638   0     1     0Jason C:\Users\Jason\Desktop\Maxent\outfiles\FURCIF~1\AB\BiasFile.asc = GRIDASCII ( C:\Users\Jason\Documents\ArcGIS\Default.gdb\Reclas
201404021639   0     0     0Jason C:\Users\Jason\Desktop\Maxent\outfiles\FURCIF~1\BC\BiasFile.asc = GRIDASCII ( C:\Users\Jason\Documents\ArcGIS\Default.gdb\Reclas
201404021639   0     0     0Jason C:\Users\Jason\Desktop\Maxent\outfiles\FURCIF~1\AC\BiasFile.asc = GRIDASCII ( C:\Users\Jason\Documents\ArcGIS\Default.gdb\Reclas
201404021640   0     0     0Jason C:\Users\Jason\Desktop\Maxent\outfiles\FURCIF~2\AB\BiasFile.asc = GRIDASCII ( C:\Users\Jason\Documents\ArcGIS\Default.gdb\Reclas
201404021641   0     0     0Jason C:\Users\Jason\Desktop\Maxent\outfiles\FURCIF~2\BC\BiasFile.asc = GRIDASCII ( C:\Users\Jason\Documents\ArcGIS\Default.gdb\Reclas
201404021641   0     0     0Jason C:\Users\Jason\Desktop\Maxent\outfiles\FURCIF~2\AC\BiasFile.asc = GRIDASCII ( C:\Users\Jason\Documents\ArcGIS\Default.gdb\Reclas
201404021657   0     0     0Jason C:\Users\Jason\Desktop\Maxent\outfiles\FURCIF~1\AB\BiasFile.asc = GRIDASCII ( C:\Users\Jason\Documents\ArcGIS\Default.gdb\Reclas
201404021657   0     0     0Jason C:\Users\Jason\Desktop\Maxent\outfiles\FURCIF~1\BC\BiasFile.asc = GRIDASCII ( C:\Users\Jason\Documents\ArcGIS\Default.gdb\Reclas
201404021658   0     0     0Jason C:\Users\Jason\Desktop\Maxent\outfiles\FURCIF~1\AC\BiasFile.asc = GRIDASCII ( C:\Users\Jason\Documents\ArcGIS\Default.gdb\Reclas
201404021659   0     0     0Jason C:\Users\Jason\Desktop\Maxent\outfiles\FURCIF~2\AB\BiasFile.asc = GRIDASCII ( C:\Users\Jason\Documents\ArcGIS\Default.gdb\Reclas
201404021700   0     0     0Jason C:\Users\Jason\Desktop\Maxent\outfiles\FURCIF~2\BC\BiasFile.asc = GRIDASCII ( C:\Users\Jason\Documents\ArcGIS\Default.gdb\Reclas
201404022024   0     1     0Jason C:\Users\Jason\Desktop\Maxent\outfiles\FURCIF~1\AB\BiasFile.asc = GRIDASCII ( C:\Users\Jason\Documents\ArcGIS\Default.gdb\Reclas
201404022024   0     0     0Jason C:\Users\Jason\Desktop\Maxent\outfiles\FURCIF~1\BC\BiasFile.asc = GRIDASCII ( C:\Users\Jason\Documents\ArcGIS\Default.gdb\Reclas
201404022025   0     1     0Jason C:\Users\Jason\Desktop\Maxent\outfiles\FURCIF~1\AC\BiasFile.asc = GRIDASCII ( C:\Users\Jason\Documents\ArcGIS\Default.gdb\Reclas
201404022026   0     0     0Jason C:\Users\Jason\Desktop\Maxent\outfiles\FURCIF~2\AB\BiasFile.asc = GRIDASCII ( C:\Users\Jason\Documents\ArcGIS\Default.gdb\Reclas
201404022026   0     0     0Jason C:\Users\Jason\Desktop\Maxent\outfiles\FURCIF~2\BC\BiasFile.asc = GRIDASCII ( C:\Users\Jason\Documents\ArcGIS\Default.gdb\Reclas
201404022026   0     0     0Jason C:\Users\Jason\Desktop\Maxent\outfiles\FURCIF~2\AC\BiasFile.asc = GRIDASCII ( C:\Users\Jason\Documents\ArcGIS\Default.gdb\Reclas
20140403 851   0     0     0Jason C:\Users\Jason\Desktop\Maxent\outfiles\FURCIF~1\AB\BiasFile.asc = GRIDASCII ( C:\Users\Jason\Documents\ArcGIS\Default.gdb\Reclas
20140403 851   0     0     0Jason C:\Users\Jason\Desktop\Maxent\outfiles\FURCIF~1\BC\BiasFile.asc = GRIDASCII ( C:\Users\Jason\Documents\ArcGIS\Default.gdb\Reclas
20140403 852   0     0     0Jason C:\Users\Jason\Desktop\Maxent\outfiles\FURCIF~1\AC\BiasFile.asc = GRIDASCII ( C:\Users\Jason\Documents\ArcGIS\Default.gdb\Reclas
20140403 906   0     0     0Jason C:\Users\Jason\Desktop\Maxent\outfiles\FURCIF~1\AB\BiasFile.asc = GRIDASCII ( C:\Users\Jason\Documents\ArcGIS\Default.gdb\Reclas
20140403 907   0     0     0Jason C:\Users\Jason\Desktop\Maxent\outfiles\FURCIF~1\BC\BiasFile.asc = GRIDASCII ( C:\Users\Jason\Documents\ArcGIS\Default.gdb\Reclas
20140403 907   0     0     0Jason C:\Users\Jason\Desktop\Maxent\outfiles\FURCIF~1\AC\BiasFile.asc = GRIDASCII ( C:\Users\Jason\Documents\ArcGIS\Default.gdb\Reclas
20140403 908   0     0     0Jason C:\Users\Jason\Desktop\Maxent\outfiles\FURCIF~2\AB\BiasFile.asc = GRIDASCII ( C:\Users\Jason\Documents\ArcGIS\Default.gdb\Reclas
20140403 908   0     0     0Jason C:\Users\Jason\Desktop\Maxent\outfiles\FURCIF~2\BC\BiasFile.asc = GRIDASCII ( C:\Users\Jason\Documents\ArcGIS\Default.gdb\Reclas
20140403 915   0     0     0Jason C:\Users\Jason\Desktop\Maxent\outfiles\FURCIF~1\AB\BiasFile.asc = GRIDASCII ( C:\Users\Jason\Documents\ArcGIS\Default.gdb\Reclas
20140403 915   0     0     0Jason C:\Users\Jason\Desktop\Maxent\outfiles\FURCIF~1\BC\BiasFile.asc = GRIDASCII ( C:\Users\Jason\Documents\ArcGIS\Default.gdb\Reclas
20140403 915   0     0     0Jason C:\Users\Jason\Desktop\Maxent\outfiles\FURCIF~1\AC\BiasFile.asc = GRIDASCII ( C:\Users\Jason\Documents\ArcGIS\Default.gdb\Reclas
20140403 918   0     0     0Jason C:\Users\Jason\Desktop\Maxent\outfiles\FURCIF~1\AB\BiasFile.asc = GRIDASCII ( C:\Users\Jason\Documents\ArcGIS\Default.gdb\Reclas
20140403 919   0     0     0Jason C:\Users\Jason\Desktop\Maxent\outfiles\FURCIF~1\BC\BiasFile.asc = GRIDASCII ( C:\Users\Jason\Documents\ArcGIS\Default.gdb\Reclas
20140403 919   0     0     0Jason C:\Users\Jason\Desktop\Maxent\outfiles\FURCIF~1\AC\BiasFile.asc = GRIDASCII ( C:\Users\Jason\Documents\ArcGIS\Default.gdb\Reclas
20140403 920   0     0     0Jason C:\Users\Jason\Desktop\Maxent\outfiles\FURCIF~2\AB\BiasFile.asc = GRIDASCII ( C:\Users\Jason\Documents\ArcGIS\Default.gdb\Reclas
20140403 921   0     0     0Jason C:\Users\Jason\Desktop\Maxent\outfiles\FURCIF~2\BC\BiasFile.asc = GRIDASCII ( C:\Users\Jason\Documents\ArcGIS\Default.gdb\Reclas
20140403 921   0     0     0Jason C:\Users\Jason\Desktop\Maxent\outfiles\FURCIF~2\AC\BiasFile.asc = GRIDASCII ( C:\Users\Jason\Documents\ArcGIS\Default.gdb\Reclas
20140403 923   0     0     0Jason C:\Users\Jason\Desktop\Maxent\outfiles\FURCIF~1\AB\BiasFile.asc = GRIDASCII ( C:\Users\Jason\Documents\ArcGIS\Default.gdb\Reclas
20140403 924   0     0     0Jason C:\Users\Jason\Desktop\Maxent\outfiles\FURCIF~1\BC\BiasFile.asc = GRIDASCII ( C:\Users\Jason\Documents\ArcGIS\Default.gdb\Reclas
20140403 924   0     0     0Jason C:\Users\Jason\Desktop\Maxent\outfiles\FURCIF~1\AC\BiasFile.asc = GRIDASCII ( C:\Users\Jason\Documents\ArcGIS\Default.gdb\Reclas
20140403 930   0     0     0Jason C:\Users\Jason\Desktop\Maxent\outfiles\FURCIF~1\AB\BiasFile.asc = GRIDASCII ( C:\Users\Jason\Documents\ArcGIS\Default.gdb\Reclas
20140403 930   0     0     0Jason C:\Users\Jason\Desktop\Maxent\outfiles\FURCIF~1\BC\BiasFile.asc = GRIDASCII ( C:\Users\Jason\Documents\ArcGIS\Default.gdb\Reclas
20140403 931   0     0     0Jason C:\Users\Jason\Desktop\Maxent\outfiles\FURCIF~1\AC\BiasFile.asc = GRIDASCII ( C:\Users\Jason\Documents\ArcGIS\Default.gdb\Reclas
20140403 935   0     0     0Jason C:\Users\Jason\Desktop\Maxent\outfiles\FURCIF~1\AB\BiasFile.asc = GRIDASCII ( C:\Users\Jason\Documents\ArcGIS\Default.gdb\Reclas
20140403 935   0     0     0Jason C:\Users\Jason\Desktop\Maxent\outfiles\FURCIF~1\BC\BiasFile.asc = GRIDASCII ( C:\Users\Jason\Documents\ArcGIS\Default.gdb\Reclas
20140403 936   0     0     0Jason C:\Users\Jason\Desktop\Maxent\outfiles\FURCIF~1\AC\BiasFile.asc = GRIDASCII ( C:\Users\Jason\Documents\ArcGIS\Default.gdb\Reclas
20140403 949   0     0     0Jason C:\Users\Jason\Desktop\Maxent\outfiles\FURCIF~1\AB\BiasFile.asc = GRIDASCII ( C:\Users\Jason\Documents\ArcGIS\Default.gdb\Reclas
20140403 950   0     0     0Jason C:\Users\Jason\Desktop\Maxent\outfiles\FURCIF~1\BC\BiasFile.asc = GRIDASCII ( C:\Users\Jason\Documents\ArcGIS\Default.gdb\Reclas
20140403 950   0     0     0Jason C:\Users\Jason\Desktop\Maxent\outfiles\FURCIF~1\AC\BiasFile.asc = GRIDASCII ( C:\Users\Jason\Documents\ArcGIS\Default.gdb\Reclas
20140403 951   0     0     0Jason C:\Users\Jason\Desktop\Maxent\outfiles\FURCIF~2\AB\BiasFile.asc = GRIDASCII ( C:\Users\Jason\Documents\ArcGIS\Default.gdb\Reclas
20140403 952   0     0     0Jason C:\Users\Jason\Desktop\Maxent\outfiles\FURCIF~2\BC\BiasFile.asc = GRIDASCII ( C:\Users\Jason\Documents\ArcGIS\Default.gdb\Reclas
20140403 952   0     0     0Jason C:\Users\Jason\Desktop\Maxent\outfiles\FURCIF~2\AC\BiasFile.asc = GRIDASCII ( C:\Users\Jason\Documents\ArcGIS\Default.gdb\Reclas
201404031200   0     0     0Jason C:\Users\Jason\Desktop\Maxent\outfiles\FURCIF~1\AB\BiasFile.asc = GRIDASCII ( C:\Users\Jason\Documents\ArcGIS\Default.gdb\Reclas
201404031200   0     0     0Jason C:\Users\Jason\Desktop\Maxent\outfiles\FURCIF~1\BC\BiasFile.asc = GRIDASCII ( C:\Users\Jason\Documents\ArcGIS\Default.gdb\Reclas
201404031201   0     0     0Jason C:\Users\Jason\Desktop\Maxent\outfiles\FURCIF~1\AC\BiasFile.asc = GRIDASCII ( C:\Users\Jason\Documents\ArcGIS\Default.gdb\Reclas
201404031202   0     0     0Jason C:\Users\Jason\Desktop\Maxent\outfiles\FURCIF~2\AB\BiasFile.asc = GRIDASCII ( C:\Users\Jason\Documents\ArcGIS\Default.gdb\Reclas
201404031203   0     0     0Jason C:\Users\Jason\Desktop\Maxent\outfiles\FURCIF~2\BC\BiasFile.asc = GRIDASCII ( C:\Users\Jason\Documents\ArcGIS\Default.gdb\Reclas
201404031203   0     0     0Jason C:\Users\Jason\Desktop\Maxent\outfiles\FURCIF~2\AC\BiasFile.asc = GRIDASCII ( C:\Users\Jason\Documents\ArcGIS\Default.gdb\Reclas
201404031208   0     0     0Jason C:\Users\Jason\Desktop\Maxent\outfiles\FURCIF~1\AB\BiasFile.asc = GRIDASCII ( C:\Users\Jason\Documents\ArcGIS\Default.gdb\Reclas
201404031209   0     0     0Jason C:\Users\Jason\Desktop\Maxent\outfiles\FURCIF~1\BC\BiasFile.asc = GRIDASCII ( C:\Users\Jason\Documents\ArcGIS\Default.gdb\Reclas
201404031209   0     0     0Jason C:\Users\Jason\Desktop\Maxent\outfiles\FURCIF~1\AC\BiasFile.asc = GRIDASCII ( C:\Users\Jason\Documents\ArcGIS\Default.gdb\Reclas
201404031210   0     0     0Jason C:\Users\Jason\Desktop\Maxent\outfiles\FURCIF~2\AB\BiasFile.asc = GRIDASCII ( C:\Users\Jason\Documents\ArcGIS\Default.gdb\Reclas
201404031211   0     0     0Jason C:\Users\Jason\Desktop\Maxent\outfiles\FURCIF~2\BC\BiasFile.asc = GRIDASCII ( C:\Users\Jason\Documents\ArcGIS\Default.gdb\Reclas
201404031211   0     0     0Jason C:\Users\Jason\Desktop\Maxent\outfiles\FURCIF~2\AC\BiasFile.asc = GRIDASCII ( C:\Users\Jason\Documents\ArcGIS\Default.gdb\Reclas
201404031234   0     0     0Jason C:\Users\Jason\Desktop\Maxent\outfiles\FURCIF~1\AB\BiasFile.asc = GRIDASCII ( C:\Users\Jason\Documents\ArcGIS\Default.gdb\Reclas
201404031235   0     0     0Jason C:\Users\Jason\Desktop\Maxent\outfiles\FURCIF~1\BC\BiasFile.asc = GRIDASCII ( C:\Users\Jason\Documents\ArcGIS\Default.gdb\Reclas
201404031235   0     0     0Jason C:\Users\Jason\Desktop\Maxent\outfiles\FURCIF~1\AC\BiasFile.asc = GRIDASCII ( C:\Users\Jason\Documents\ArcGIS\Default.gdb\Reclas
201404031236   0     0     0Jason C:\Users\Jason\Desktop\Maxent\outfiles\FURCIF~2\AB\BiasFile.asc = GRIDASCII ( C:\Users\Jason\Documents\ArcGIS\Default.gdb\Reclas
201404031237   0     0     0Jason C:\Users\Jason\Desktop\Maxent\outfiles\FURCIF~2\BC\BiasFile.asc = GRIDASCII ( C:\Users\Jason\Documents\ArcGIS\Default.gdb\Reclas
201404031237   0     0     0Jason C:\Users\Jason\Desktop\Maxent\outfiles\FURCIF~2\AC\BiasFile.asc = GRIDASCII ( C:\Users\Jason\Documents\ArcGIS\Default.gdb\Reclas
201404031257   0     0     0Jason C:\Users\Jason\Desktop\Maxent\outfiles\FURCIF~1\AB\BiasFile.asc = GRIDASCII ( C:\Users\Jason\Documents\ArcGIS\Default.gdb\Reclas
201404031257   0     0     0Jason C:\Users\Jason\Desktop\Maxent\outfiles\FURCIF~1\BC\BiasFile.asc = GRIDASCII ( C:\Users\Jason\Documents\ArcGIS\Default.gdb\Reclas
201404031258   0     0     0Jason C:\Users\Jason\Desktop\Maxent\outfiles\FURCIF~1\AC\BiasFile.asc = GRIDASCII ( C:\Users\Jason\Documents\ArcGIS\Default.gdb\Reclas
201404031259   0     0     0Jason C:\Users\Jason\Desktop\Maxent\outfiles\FURCIF~2\AB\BiasFile.asc = GRIDASCII ( C:\Users\Jason\Documents\ArcGIS\Default.gdb\Reclas
201404031300   0     0     0Jason C:\Users\Jason\Desktop\Maxent\outfiles\FURCIF~2\BC\BiasFile.asc = GRIDASCII ( C:\Users\Jason\Documents\ArcGIS\Default.gdb\Reclas
201404031300   0     0     0Jason C:\Users\Jason\Desktop\Maxent\outfiles\FURCIF~2\AC\BiasFile.asc = GRIDASCII ( C:\Users\Jason\Documents\ArcGIS\Default.gdb\Reclas
201404031307   0     0     0Jason C:\Users\Jason\Desktop\Maxent\outfiles\FURCIF~1\AB\BiasFile.asc = GRIDASCII ( C:\Users\Jason\Documents\ArcGIS\Default.gdb\Reclas
201404031307   0     0     0Jason C:\Users\Jason\Desktop\Maxent\outfiles\FURCIF~1\BC\BiasFile.asc = GRIDASCII ( C:\Users\Jason\Documents\ArcGIS\Default.gdb\Reclas
201404031308   0     0     0Jason C:\Users\Jason\Desktop\Maxent\outfiles\FURCIF~1\AC\BiasFile.asc = GRIDASCII ( C:\Users\Jason\Documents\ArcGIS\Default.gdb\Reclas
201404031309   0     0     0Jason C:\Users\Jason\Desktop\Maxent\outfiles\FURCIF~2\AB\BiasFile.asc = GRIDASCII ( C:\Users\Jason\Documents\ArcGIS\Default.gdb\Reclas
201404031309   0     0     0Jason C:\Users\Jason\Desktop\Maxent\outfiles\FURCIF~2\BC\BiasFile.asc = GRIDASCII ( C:\Users\Jason\Documents\ArcGIS\Default.gdb\Reclas
201404031310   0     0     0Jason C:\Users\Jason\Desktop\Maxent\outfiles\FURCIF~2\AC\BiasFile.asc = GRIDASCII ( C:\Users\Jason\Documents\ArcGIS\Default.gdb\Reclas
201404031320   0     0     0Jason C:\Users\Jason\Desktop\Maxent\outfiles\FURCIF~1\AB\BiasFile.asc = GRIDASCII ( C:\Users\Jason\Documents\ArcGIS\Default.gdb\Reclas
201404031321   0     1     0Jason C:\Users\Jason\Desktop\Maxent\outfiles\FURCIF~1\BC\BiasFile.asc = GRIDASCII ( C:\Users\Jason\Documents\ArcGIS\Default.gdb\Reclas
201404031321   0     0     0Jason C:\Users\Jason\Desktop\Maxent\outfiles\FURCIF~1\AC\BiasFile.asc = GRIDASCII ( C:\Users\Jason\Documents\ArcGIS\Default.gdb\Reclas
201404031322   0     0     0Jason C:\Users\Jason\Desktop\Maxent\outfiles\FURCIF~2\AB\BiasFile.asc = GRIDASCII ( C:\Users\Jason\Documents\ArcGIS\Default.gdb\Reclas
201404031323   0     0     0Jason C:\Users\Jason\Desktop\Maxent\outfiles\FURCIF~2\BC\BiasFile.asc = GRIDASCII ( C:\Users\Jason\Documents\ArcGIS\Default.gdb\Reclas
201404031324   0     0     0Jason C:\Users\Jason\Desktop\Maxent\outfiles\FURCIF~2\AC\BiasFile.asc = GRIDASCII ( C:\Users\Jason\Documents\ArcGIS\Default.gdb\Reclas
201404031353   0     0     0Jason C:\Users\Jason\Desktop\Maxent\outfiles\FURCIF~1\AB\BiasFile.asc = GRIDASCII ( C:\Users\Jason\Documents\ArcGIS\Default.gdb\Reclas
201404031354   0     0     0Jason C:\Users\Jason\Desktop\Maxent\outfiles\FURCIF~1\BC\BiasFile.asc = GRIDASCII ( C:\Users\Jason\Documents\ArcGIS\Default.gdb\Reclas
201404031354   0     0     0Jason C:\Users\Jason\Desktop\Maxent\outfiles\FURCIF~1\AC\BiasFile.asc = GRIDASCII ( C:\Users\Jason\Documents\ArcGIS\Default.gdb\Reclas
201404031355   0     0     0Jason C:\Users\Jason\Desktop\Maxent\outfiles\FURCIF~2\AB\BiasFile.asc = GRIDASCII ( C:\Users\Jason\Documents\ArcGIS\Default.gdb\Reclas
201404031356   0     0     0Jason C:\Users\Jason\Desktop\Maxent\outfiles\FURCIF~2\BC\BiasFile.asc = GRIDASCII ( C:\Users\Jason\Documents\ArcGIS\Default.gdb\Reclas
201404031356   0     0     0Jason C:\Users\Jason\Desktop\Maxent\outfiles\FURCIF~2\AC\BiasFile.asc = GRIDASCII ( C:\Users\Jason\Documents\ArcGIS\Default.gdb\Reclas
201404031412   0     0     0Jason C:\Users\Jason\Desktop\Maxent\outfiles\FURCIF~1\AB\BiasFile.asc = GRIDASCII ( C:\Users\Jason\Documents\ArcGIS\Default.gdb\Reclas
201404031413   0     1     0Jason C:\Users\Jason\Desktop\Maxent\outfiles\FURCIF~1\BC\BiasFile.asc = GRIDASCII ( C:\Users\Jason\Documents\ArcGIS\Default.gdb\Reclas
201404031414   0     0     0Jason C:\Users\Jason\Desktop\Maxent\outfiles\FURCIF~1\AC\BiasFile.asc = GRIDASCII ( C:\Users\Jason\Documents\ArcGIS\Default.gdb\Reclas
201404031414   0     0     0Jason C:\Users\Jason\Desktop\Maxent\outfiles\FURCIF~2\AB\BiasFile.asc = GRIDASCII ( C:\Users\Jason\Documents\ArcGIS\Default.gdb\Reclas
201404031415   0     0     0Jason C:\Users\Jason\Desktop\Maxent\outfiles\FURCIF~2\BC\BiasFile.asc = GRIDASCII ( C:\Users\Jason\Documents\ArcGIS\Default.gdb\Reclas
201404031416   0     0     0Jason C:\Users\Jason\Desktop\Maxent\outfiles\FURCIF~2\AC\BiasFile.asc = GRIDASCII ( C:\Users\Jason\Documents\ArcGIS\Default.gdb\Reclas
201404031522   0     0     0Jason C:\Users\Jason\Desktop\Maxent\outfiles\FURCIF~1\GISINP~1\BiasFileAB.asc = GRIDASCII ( C:\Users\Jason\Documents\ArcGIS\Default.gd
201404031522   0     0     0Jason C:\Users\Jason\Desktop\Maxent\outfiles\FURCIF~1\GISINP~1\BiasFileBC.asc = GRIDASCII ( C:\Users\Jason\Documents\ArcGIS\Default.gd
201404031523   0     0     0Jason C:\Users\Jason\Desktop\Maxent\outfiles\FURCIF~1\GISINP~1\BiasFileAC.asc = GRIDASCII ( C:\Users\Jason\Documents\ArcGIS\Default.gd
201404031524   0     0     0Jason C:\Users\Jason\Desktop\Maxent\outfiles\FURCIF~2\GISINP~1\BiasFileAB.asc = GRIDASCII ( C:\Users\Jason\Documents\ArcGIS\Default.gd
201404031525   0     0     0Jason C:\Users\Jason\Desktop\Maxent\outfiles\FURCIF~2\GISINP~1\BiasFileBC.asc = GRIDASCII ( C:\Users\Jason\Documents\ArcGIS\Default.gd
201404031525   0     0     0Jason C:\Users\Jason\Desktop\Maxent\outfiles\FURCIF~2\GISINP~1\BiasFileAC.asc = GRIDASCII ( C:\Users\Jason\Documents\ArcGIS\Default.gd
201404031604   0     0     0Jason C:\Users\Jason\Desktop\Maxent\outfiles\FURCIF~1\GISINP~1\BiasFileAB.asc = GRIDASCII ( C:\Users\Jason\Documents\ArcGIS\Default.gd
201404031605   0     0     0Jason C:\Users\Jason\Desktop\Maxent\outfiles\FURCIF~1\GISINP~1\BiasFileBC.asc = GRIDASCII ( C:\Users\Jason\Documents\ArcGIS\Default.gd
201404031605   0     0     0Jason C:\Users\Jason\Desktop\Maxent\outfiles\FURCIF~1\GISINP~1\BiasFileAC.asc = GRIDASCII ( C:\Users\Jason\Documents\ArcGIS\Default.gd
201404031606   0     0     0Jason C:\Users\Jason\Desktop\Maxent\outfiles\FURCIF~2\GISINP~1\BiasFileAB.asc = GRIDASCII ( C:\Users\Jason\Documents\ArcGIS\Default.gd
201404031607   0     0     0Jason C:\Users\Jason\Desktop\Maxent\outfiles\FURCIF~2\GISINP~1\BiasFileBC.asc = GRIDASCII ( C:\Users\Jason\Documents\ArcGIS\Default.gd
201404031613   0     0     0Jason C:\Users\Jason\Desktop\Maxent\outfiles\FURCIF~1\GISINP~1\BiasFileAB.asc = GRIDASCII ( C:\Users\Jason\Documents\ArcGIS\Default.gd
201404031614   0     0     0Jason C:\Users\Jason\Desktop\Maxent\outfiles\FURCIF~1\GISINP~1\BiasFileBC.asc = GRIDASCII ( C:\Users\Jason\Documents\ArcGIS\Default.gd
201404031615   0     0     0Jason C:\Users\Jason\Desktop\Maxent\outfiles\FURCIF~1\GISINP~1\BiasFileAC.asc = GRIDASCII ( C:\Users\Jason\Documents\ArcGIS\Default.gd
201404031616   0     0     0Jason C:\Users\Jason\Desktop\Maxent\outfiles\FURCIF~2\GISINP~1\BiasFileAB.asc = GRIDASCII ( C:\Users\Jason\Documents\ArcGIS\Default.gd
201404031616   0     0     0Jason C:\Users\Jason\Desktop\Maxent\outfiles\FURCIF~2\GISINP~1\BiasFileBC.asc = GRIDASCII ( C:\Users\Jason\Documents\ArcGIS\Default.gd
201404031617   0     0     0Jason C:\Users\Jason\Desktop\Maxent\outfiles\FURCIF~2\GISINP~1\BiasFileAC.asc = GRIDASCII ( C:\Users\Jason\Documents\ArcGIS\Default.gd
201404031622   0     0     0Jason C:\Users\Jason\Desktop\Maxent\outfiles\FURCIF~1\GISINP~1\BiasFileAB.asc = GRIDASCII ( C:\Users\Jason\Documents\ArcGIS\Default.gd
201404031623   0     0     0Jason C:\Users\Jason\Desktop\Maxent\outfiles\FURCIF~1\GISINP~1\BiasFileBC.asc = GRIDASCII ( C:\Users\Jason\Documents\ArcGIS\Default.gd
201404031623   0     0     0Jason C:\Users\Jason\Desktop\Maxent\outfiles\FURCIF~1\GISINP~1\BiasFileAC.asc = GRIDASCII ( C:\Users\Jason\Documents\ArcGIS\Default.gd
201404031624   0     0     0Jason C:\Users\Jason\Desktop\Maxent\outfiles\FURCIF~2\GISINP~1\BiasFileAB.asc = GRIDASCII ( C:\Users\Jason\Documents\ArcGIS\Default.gd
201404031625   0     0     0Jason C:\Users\Jason\Desktop\Maxent\outfiles\FURCIF~2\GISINP~1\BiasFileBC.asc = GRIDASCII ( C:\Users\Jason\Documents\ArcGIS\Default.gd
201404031626   0     0     0Jason C:\Users\Jason\Desktop\Maxent\outfiles\FURCIF~2\GISINP~1\BiasFileAC.asc = GRIDASCII ( C:\Users\Jason\Documents\ArcGIS\Default.gd
201404031630   0     0     0Jason C:\Users\Jason\Desktop\Maxent\outfiles\FURCIF~1\GISINP~1\BiasFileAB.asc = GRIDASCII ( C:\Users\Jason\Documents\ArcGIS\Default.gd
201404031630   0     0     0Jason C:\Users\Jason\Desktop\Maxent\outfiles\FURCIF~1\GISINP~1\BiasFileBC.asc = GRIDASCII ( C:\Users\Jason\Documents\ArcGIS\Default.gd
201404031631   0     0     0Jason C:\Users\Jason\Desktop\Maxent\outfiles\FURCIF~1\GISINP~1\BiasFileAC.asc = GRIDASCII ( C:\Users\Jason\Documents\ArcGIS\Default.gd
201404031632   0     0     0Jason C:\Users\Jason\Desktop\Maxent\outfiles\FURCIF~2\GISINP~1\BiasFileAB.asc = GRIDASCII ( C:\Users\Jason\Documents\ArcGIS\Default.gd
201404031633   0     0     0Jason C:\Users\Jason\Desktop\Maxent\outfiles\FURCIF~2\GISINP~1\BiasFileBC.asc = GRIDASCII ( C:\Users\Jason\Documents\ArcGIS\Default.gd
201404031634   0     0     0Jason C:\Users\Jason\Desktop\Maxent\outfiles\FURCIF~2\GISINP~1\BiasFileAC.asc = GRIDASCII ( C:\Users\Jason\Documents\ArcGIS\Default.gd
201404031658   0     0     0Jason C:\Users\Jason\Desktop\Maxent\outfiles\FURCIF~1\GISINP~1\BiasFileAB.asc = GRIDASCII ( C:\Users\Jason\Documents\ArcGIS\Default.gd
201404031659   0     0     0Jason C:\Users\Jason\Desktop\Maxent\outfiles\FURCIF~1\GISINP~1\BiasFileBC.asc = GRIDASCII ( C:\Users\Jason\Documents\ArcGIS\Default.gd
201404031659   0     0     0Jason C:\Users\Jason\Desktop\Maxent\outfiles\FURCIF~1\GISINP~1\BiasFileAC.asc = GRIDASCII ( C:\Users\Jason\Documents\ArcGIS\Default.gd
201404031700   0     0     0Jason C:\Users\Jason\Desktop\Maxent\outfiles\FURCIF~2\GISINP~1\BiasFileAB.asc = GRIDASCII ( C:\Users\Jason\Documents\ArcGIS\Default.gd
201404031701   0     0     0Jason C:\Users\Jason\Desktop\Maxent\outfiles\FURCIF~2\GISINP~1\BiasFileBC.asc = GRIDASCII ( C:\Users\Jason\Documents\ArcGIS\Default.gd
201404031702   0     0     0Jason C:\Users\Jason\Desktop\Maxent\outfiles\FURCIF~2\GISINP~1\BiasFileAC.asc = GRIDASCII ( C:\Users\Jason\Documents\ArcGIS\Default.gd
201404032036   0     0     0Jason C:\Users\Jason\Desktop\Maxent\outfiles\FURCIF~1\GISINP~1\BiasFileAB.asc = GRIDASCII ( C:\Users\Jason\Documents\ArcGIS\Default.gd
201404032037   0     0     0Jason C:\Users\Jason\Desktop\Maxent\outfiles\FURCIF~1\GISINP~1\BiasFileBC.asc = GRIDASCII ( C:\Users\Jason\Documents\ArcGIS\Default.gd
201404032038   0     0     0Jason C:\Users\Jason\Desktop\Maxent\outfiles\FURCIF~1\GISINP~1\BiasFileAC.asc = GRIDASCII ( C:\Users\Jason\Documents\ArcGIS\Default.gd
201404032039   0     0     0Jason C:\Users\Jason\Desktop\Maxent\outfiles\FURCIF~2\GISINP~1\BiasFileAB.asc = GRIDASCII ( C:\Users\Jason\Documents\ArcGIS\Default.gd
201404032039   0     0     0Jason C:\Users\Jason\Desktop\Maxent\outfiles\FURCIF~2\GISINP~1\BiasFileBC.asc = GRIDASCII ( C:\Users\Jason\Documents\ArcGIS\Default.gd
201404032040   0     0     0Jason C:\Users\Jason\Desktop\Maxent\outfiles\FURCIF~2\GISINP~1\BiasFileAC.asc = GRIDASCII ( C:\Users\Jason\Documents\ArcGIS\Default.gd
201404032136   0     0     0Jason C:\Users\Jason\Desktop\Maxent\outfiles\FURCIF~1\GISINP~1\BiasFileAB.asc = GRIDASCII ( C:\Users\Jason\Documents\ArcGIS\Default.gd
201404032136   0     0     0Jason C:\Users\Jason\Desktop\Maxent\outfiles\FURCIF~1\GISINP~1\BiasFileBC.asc = GRIDASCII ( C:\Users\Jason\Documents\ArcGIS\Default.gd
201404032137   0     0     0Jason C:\Users\Jason\Desktop\Maxent\outfiles\FURCIF~1\GISINP~1\BiasFileAC.asc = GRIDASCII ( C:\Users\Jason\Documents\ArcGIS\Default.gd
201404032138   0     0     0Jason C:\Users\Jason\Desktop\Maxent\outfiles\FURCIF~2\GISINP~1\BiasFileAB.asc = GRIDASCII ( C:\Users\Jason\Documents\ArcGIS\Default.gd
201404032138   0     0     0Jason C:\Users\Jason\Desktop\Maxent\outfiles\FURCIF~2\GISINP~1\BiasFileBC.asc = GRIDASCII ( C:\Users\Jason\Documents\ArcGIS\Default.gd
201404032139   0     0     0Jason C:\Users\Jason\Desktop\Maxent\outfiles\FURCIF~2\GISINP~1\BiasFileAC.asc = GRIDASCII ( C:\Users\Jason\Documents\ArcGIS\Default.gd
201404032210   0     0     0Jason C:\Users\Jason\Desktop\Maxent\outfiles\FURCIF~1\GISINP~1\BiasFileAB.asc = GRIDASCII ( C:\Users\Jason\Documents\ArcGIS\Default.gd
201404032210   0     0     0Jason C:\Users\Jason\Desktop\Maxent\outfiles\FURCIF~1\GISINP~1\BiasFileBC.asc = GRIDASCII ( C:\Users\Jason\Documents\ArcGIS\Default.gd
201404032211   0     0     0Jason C:\Users\Jason\Desktop\Maxent\outfiles\FURCIF~1\GISINP~1\BiasFileAC.asc = GRIDASCII ( C:\Users\Jason\Documents\ArcGIS\Default.gd
201404032211   0     0     0Jason C:\Users\Jason\Desktop\Maxent\outfiles\FURCIF~2\GISINP~1\BiasFileAB.asc = GRIDASCII ( C:\Users\Jason\Documents\ArcGIS\Default.gd
201404032212   0     0     0Jason C:\Users\Jason\Desktop\Maxent\outfiles\FURCIF~2\GISINP~1\BiasFileBC.asc = GRIDASCII ( C:\Users\Jason\Documents\ArcGIS\Default.gd
201404032213   0     1     0Jason C:\Users\Jason\Desktop\Maxent\outfiles\FURCIF~2\GISINP~1\BiasFileAC.asc = GRIDASCII ( C:\Users\Jason\Documents\ArcGIS\Default.gd
201404032234   0     0     0Jason C:\Users\Jason\Desktop\Maxent\outfiles\FURCIF~1\GISINP~1\BiasFileAB.asc = GRIDASCII ( C:\Users\Jason\Documents\ArcGIS\Default.gd
201404032234   0     0     0Jason C:\Users\Jason\Desktop\Maxent\outfiles\FURCIF~1\GISINP~1\BiasFileBC.asc = GRIDASCII ( C:\Users\Jason\Documents\ArcGIS\Default.gd
201404032235   0     1     0Jason C:\Users\Jason\Desktop\Maxent\outfiles\FURCIF~1\GISINP~1\BiasFileAC.asc = GRIDASCII ( C:\Users\Jason\Documents\ArcGIS\Default.gd
201404032235   0     0     0Jason C:\Users\Jason\Desktop\Maxent\outfiles\FURCIF~2\GISINP~1\BiasFileAB.asc = GRIDASCII ( C:\Users\Jason\Documents\ArcGIS\Default.gd
201404032236   0     1     0Jason C:\Users\Jason\Desktop\Maxent\outfiles\FURCIF~2\GISINP~1\BiasFileBC.asc = GRIDASCII ( C:\Users\Jason\Documents\ArcGIS\Default.gd
201404032237   0     0     0Jason C:\Users\Jason\Desktop\Maxent\outfiles\FURCIF~2\GISINP~1\BiasFileAC.asc = GRIDASCII ( C:\Users\Jason\Documents\ArcGIS\Default.gd
201404032245   0     0     0Jason C:\Users\Jason\Desktop\Maxent\outfiles\FURCIF~1\GISINP~1\BiasFileAB.asc = GRIDASCII ( C:\Users\Jason\Documents\ArcGIS\Default.gd
201404032246   0     0     0Jason C:\Users\Jason\Desktop\Maxent\outfiles\FURCIF~1\GISINP~1\BiasFileBC.asc = GRIDASCII ( C:\Users\Jason\Documents\ArcGIS\Default.gd
201404032246   0     0     0Jason C:\Users\Jason\Desktop\Maxent\outfiles\FURCIF~1\GISINP~1\BiasFileAC.asc = GRIDASCII ( C:\Users\Jason\Documents\ArcGIS\Default.gd
201404032247   0     0     0Jason C:\Users\Jason\Desktop\Maxent\outfiles\FURCIF~2\GISINP~1\BiasFileAB.asc = GRIDASCII ( C:\Users\Jason\Documents\ArcGIS\Default.gd
201404032248   0     0     0Jason C:\Users\Jason\Desktop\Maxent\outfiles\FURCIF~2\GISINP~1\BiasFileBC.asc = GRIDASCII ( C:\Users\Jason\Documents\ArcGIS\Default.gd
201404032248   0     0     0Jason C:\Users\Jason\Desktop\Maxent\outfiles\FURCIF~2\GISINP~1\BiasFileAC.asc = GRIDASCII ( C:\Users\Jason\Documents\ArcGIS\Default.gd
201404032307   0     1     0Jason C:\Users\Jason\Desktop\Maxent\outfiles\FURCIF~1\GISINP~1\BiasFileAB.asc = GRIDASCII ( C:\Users\Jason\Documents\ArcGIS\Default.gd
201404032308   0     0     0Jason C:\Users\Jason\Desktop\Maxent\outfiles\FURCIF~1\GISINP~1\BiasFileBC.asc = GRIDASCII ( C:\Users\Jason\Documents\ArcGIS\Default.gd
201404032308   0     0     0Jason C:\Users\Jason\Desktop\Maxent\outfiles\FURCIF~1\GISINP~1\BiasFileAC.asc = GRIDASCII ( C:\Users\Jason\Documents\ArcGIS\Default.gd
201404032309   0     0     0Jason C:\Users\Jason\Desktop\Maxent\outfiles\FURCIF~2\GISINP~1\BiasFileAB.asc = GRIDASCII ( C:\Users\Jason\Documents\ArcGIS\Default.gd
201404032310   0     0     0Jason C:\Users\Jason\Desktop\Maxent\outfiles\FURCIF~2\GISINP~1\BiasFileBC.asc = GRIDASCII ( C:\Users\Jason\Documents\ArcGIS\Default.gd
201404032310   0     0     0Jason C:\Users\Jason\Desktop\Maxent\outfiles\FURCIF~2\GISINP~1\BiasFileAC.asc = GRIDASCII ( C:\Users\Jason\Documents\ArcGIS\Default.gd
20140404 923   0     0     0Jason C:\Users\Jason\Desktop\Maxent\outfiles\FURCIF~1\GISINP~1\BiasFileAB.asc = GRIDASCII ( C:\Users\Jason\Documents\ArcGIS\Default.gd
20140404 924   0     0     0Jason C:\Users\Jason\Desktop\Maxent\outfiles\FURCIF~1\GISINP~1\BiasFileBC.asc = GRIDASCII ( C:\Users\Jason\Documents\ArcGIS\Default.gd
20140404 924   0     0     0Jason C:\Users\Jason\Desktop\Maxent\outfiles\FURCIF~1\GISINP~1\BiasFileAC.asc = GRIDASCII ( C:\Users\Jason\Documents\ArcGIS\Default.gd
20140404 926   0     0     0Jason C:\Users\Jason\Desktop\Maxent\outfiles\FURCIF~1\GISINP~1\BiasFileAB.asc = GRIDASCII ( C:\Users\Jason\Documents\ArcGIS\Default.gd
20140404 926   0     0     0Jason C:\Users\Jason\Desktop\Maxent\outfiles\FURCIF~1\GISINP~1\BiasFileBC.asc = GRIDASCII ( C:\Users\Jason\Documents\ArcGIS\Default.gd
20140404 927   0     0     0Jason C:\Users\Jason\Desktop\Maxent\outfiles\FURCIF~1\GISINP~1\BiasFileAC.asc = GRIDASCII ( C:\Users\Jason\Documents\ArcGIS\Default.gd
20140404 928   0     0     0Jason C:\Users\Jason\Desktop\Maxent\outfiles\FURCIF~2\GISINP~1\BiasFileAB.asc = GRIDASCII ( C:\Users\Jason\Documents\ArcGIS\Default.gd
20140404 928   0     0     0Jason C:\Users\Jason\Desktop\Maxent\outfiles\FURCIF~2\GISINP~1\BiasFileBC.asc = GRIDASCII ( C:\Users\Jason\Documents\ArcGIS\Default.gd
20140404 929   0     0     0Jason C:\Users\Jason\Desktop\Maxent\outfiles\FURCIF~2\GISINP~1\BiasFileAC.asc = GRIDASCII ( C:\Users\Jason\Documents\ArcGIS\Default.gd
201404041024   0     1     0Jason C:\Users\Jason\Desktop\Maxent\outfiles\FURCIF~1\GISINP~1\BiasFileAB.asc = GRIDASCII ( C:\Users\Jason\Documents\ArcGIS\Default.gd
201404041024   0     0     0Jason C:\Users\Jason\Desktop\Maxent\outfiles\FURCIF~1\GISINP~1\BiasFileBC.asc = GRIDASCII ( C:\Users\Jason\Documents\ArcGIS\Default.gd
201404041025   0     0     0Jason C:\Users\Jason\Desktop\Maxent\outfiles\FURCIF~1\GISINP~1\BiasFileAC.asc = GRIDASCII ( C:\Users\Jason\Documents\ArcGIS\Default.gd
201404041044   0     0     0Jason C:\Users\Jason\Desktop\Maxent\outfiles\FURCIF~2\GISINP~1\BiasFileAB.asc = GRIDASCII ( C:\Users\Jason\Documents\ArcGIS\Default.gd
201404041045   0     0     0Jason C:\Users\Jason\Desktop\Maxent\outfiles\FURCIF~2\GISINP~1\BiasFileBC.asc = GRIDASCII ( C:\Users\Jason\Documents\ArcGIS\Default.gd
201404041046   0     0     0Jason C:\Users\Jason\Desktop\Maxent\outfiles\FURCIF~2\GISINP~1\BiasFileAC.asc = GRIDASCII ( C:\Users\Jason\Documents\ArcGIS\Default.gd
201404041046   0     0     0Jason C:\Users\Jason\Desktop\Maxent\outfiles\FURCIF~1\GISINP~1\BiasFileAB.asc = GRIDASCII ( C:\Users\Jason\Documents\ArcGIS\Default.gd
201404041047   0     0     0Jason C:\Users\Jason\Desktop\Maxent\outfiles\FURCIF~1\GISINP~1\BiasFileBC.asc = GRIDASCII ( C:\Users\Jason\Documents\ArcGIS\Default.gd
201404041048   0     0     0Jason C:\Users\Jason\Desktop\Maxent\outfiles\FURCIF~1\GISINP~1\BiasFileAC.asc = GRIDASCII ( C:\Users\Jason\Documents\ArcGIS\Default.gd
201404041051   0     0     0Jason C:\Users\Jason\Desktop\Maxent\outfiles\FURCIF~2\GISINP~1\BiasFileAB.asc = GRIDASCII ( C:\Users\Jason\Documents\ArcGIS\Default.gd
201404041052   0     0     0Jason C:\Users\Jason\Desktop\Maxent\outfiles\FURCIF~2\GISINP~1\BiasFileBC.asc = GRIDASCII ( C:\Users\Jason\Documents\ArcGIS\Default.gd
201404041052   0     0     0Jason C:\Users\Jason\Desktop\Maxent\outfiles\FURCIF~2\GISINP~1\BiasFileAC.asc = GRIDASCII ( C:\Users\Jason\Documents\ArcGIS\Default.gd
201404041053   0     0     0Jason C:\Users\Jason\Desktop\Maxent\outfiles\FURCIF~1\GISINP~1\BiasFileAB.asc = GRIDASCII ( C:\Users\Jason\Documents\ArcGIS\Default.gd
201404041054   0     0     0Jason C:\Users\Jason\Desktop\Maxent\outfiles\FURCIF~1\GISINP~1\BiasFileBC.asc = GRIDASCII ( C:\Users\Jason\Documents\ArcGIS\Default.gd
201404041054   0     0     0Jason C:\Users\Jason\Desktop\Maxent\outfiles\FURCIF~1\GISINP~1\BiasFileAC.asc = GRIDASCII ( C:\Users\Jason\Documents\ArcGIS\Default.gd
201404041058   0     0     0Jason C:\Users\Jason\Desktop\Maxent\outfiles\FURCIF~1\GISINP~1\BiasFileAB.asc = GRIDASCII ( C:\Users\Jason\Documents\ArcGIS\Default.gd
201404041058   0     0     0Jason C:\Users\Jason\Desktop\Maxent\outfiles\FURCIF~1\GISINP~1\BiasFileBC.asc = GRIDASCII ( C:\Users\Jason\Documents\ArcGIS\Default.gd
201404041059   0     0     0Jason C:\Users\Jason\Desktop\Maxent\outfiles\FURCIF~1\GISINP~1\BiasFileAC.asc = GRIDASCII ( C:\Users\Jason\Documents\ArcGIS\Default.gd
201404041100   0     0     0Jason C:\Users\Jason\Desktop\Maxent\outfiles\FURCIF~2\GISINP~1\BiasFileAB.asc = GRIDASCII ( C:\Users\Jason\Documents\ArcGIS\Default.gd
201404041101   0     0     0Jason C:\Users\Jason\Desktop\Maxent\outfiles\FURCIF~2\GISINP~1\BiasFileBC.asc = GRIDASCII ( C:\Users\Jason\Documents\ArcGIS\Default.gd
201404041101   0     0     0Jason C:\Users\Jason\Desktop\Maxent\outfiles\FURCIF~2\GISINP~1\BiasFileAC.asc = GRIDASCII ( C:\Users\Jason\Documents\ArcGIS\Default.gd
201404041106   0     0     0Jason C:\Users\Jason\Desktop\Maxent\outfiles\FURCIF~1\GISINP~1\BiasFileAB.asc = GRIDASCII ( C:\Users\Jason\Documents\ArcGIS\Default.gd
201404041106   0     0     0Jason C:\Users\Jason\Desktop\Maxent\outfiles\FURCIF~1\GISINP~1\BiasFileBC.asc = GRIDASCII ( C:\Users\Jason\Documents\ArcGIS\Default.gd
201404041107   0     0     0Jason C:\Users\Jason\Desktop\Maxent\outfiles\FURCIF~1\GISINP~1\BiasFileAC.asc = GRIDASCII ( C:\Users\Jason\Documents\ArcGIS\Default.gd
201404041108   0     0     0Jason C:\Users\Jason\Desktop\Maxent\outfiles\FURCIF~2\GISINP~1\BiasFileAB.asc = GRIDASCII ( C:\Users\Jason\Documents\ArcGIS\Default.gd
201404041109   0     0     0Jason C:\Users\Jason\Desktop\Maxent\outfiles\FURCIF~2\GISINP~1\BiasFileBC.asc = GRIDASCII ( C:\Users\Jason\Documents\ArcGIS\Default.gd
201404041109   0     0     0Jason C:\Users\Jason\Desktop\Maxent\outfiles\FURCIF~2\GISINP~1\BiasFileAC.asc = GRIDASCII ( C:\Users\Jason\Documents\ArcGIS\Default.gd
20140405 800   0     0     0Jason C:\Users\Jason\Desktop\Maxent\outfiles\FURCIF~1\GISINP~1\BiasFileAB.asc = GRIDASCII ( C:\Users\Jason\Documents\ArcGIS\Default.gd
20140405 801   0     0     0Jason C:\Users\Jason\Desktop\Maxent\outfiles\FURCIF~1\GISINP~1\BiasFileBC.asc = GRIDASCII ( C:\Users\Jason\Documents\ArcGIS\Default.gd
20140405 802   0     0     0Jason C:\Users\Jason\Desktop\Maxent\outfiles\FURCIF~1\GISINP~1\BiasFileAC.asc = GRIDASCII ( C:\Users\Jason\Documents\ArcGIS\Default.gd
20140405 802   0     0     0Jason C:\Users\Jason\Desktop\Maxent\outfiles\FURCIF~2\GISINP~1\BiasFileAB.asc = GRIDASCII ( C:\Users\Jason\Documents\ArcGIS\Default.gd
20140405 803   0     0     0Jason C:\Users\Jason\Desktop\Maxent\outfiles\FURCIF~2\GISINP~1\BiasFileBC.asc = GRIDASCII ( C:\Users\Jason\Documents\ArcGIS\Default.gd
20140405 804   0     0     0Jason C:\Users\Jason\Desktop\Maxent\outfiles\FURCIF~2\GISINP~1\BiasFileAC.asc = GRIDASCII ( C:\Users\Jason\Documents\ArcGIS\Default.gd
201404051812   0     1     0Jason C:\Users\Jason\Desktop\Maxent\outfiles\BOOPHI~1\GISINP~1\BiasFileAB.asc = GRIDASCII ( C:\Users\Jason\Documents\ArcGIS\Default.gd
201404051813   0     1     0Jason C:\Users\Jason\Desktop\Maxent\outfiles\BOOPHI~1\GISINP~1\BiasFileBC.asc = GRIDASCII ( C:\Users\Jason\Documents\ArcGIS\Default.gd
201404051813   0     1     0Jason C:\Users\Jason\Desktop\Maxent\outfiles\BOOPHI~1\GISINP~1\BiasFileAC.asc = GRIDASCII ( C:\Users\Jason\Documents\ArcGIS\Default.gd
201404062034   0     0     0Jason C:\Users\Jason\Desktop\NEWFOL~1\bio_1.asc = GRIDASCII ( D:\GIS_Toolboxes\_SDMtoolbox\SDM_toolbox_ArcMap_V2\current\separate item
201404062034   0     0     0Jason C:\Users\Jason\Desktop\NEWFOL~1\bio_12.asc = GRIDASCII ( D:\GIS_Toolboxes\_SDMtoolbox\SDM_toolbox_ArcMap_V2\current\separate ite
201404062034   0     0     0Jason C:\Users\Jason\Desktop\NEWFOL~1\bio_13.asc = GRIDASCII ( D:\GIS_Toolboxes\_SDMtoolbox\SDM_toolbox_ArcMap_V2\current\separate ite
201404062034   0     0     0Jason C:\Users\Jason\Desktop\NEWFOL~1\bio_14.asc = GRIDASCII ( D:\GIS_Toolboxes\_SDMtoolbox\SDM_toolbox_ArcMap_V2\current\separate ite
201404062034   0     0     0Jason C:\Users\Jason\Desktop\NEWFOL~1\bio_15.asc = GRIDASCII ( D:\GIS_Toolboxes\_SDMtoolbox\SDM_toolbox_ArcMap_V2\current\separate ite
201404062034   0     0     0Jason C:\Users\Jason\Desktop\NEWFOL~1\bio_2.asc = GRIDASCII ( D:\GIS_Toolboxes\_SDMtoolbox\SDM_toolbox_ArcMap_V2\current\separate item
201404062034   0     0     0Jason C:\Users\Jason\Desktop\NEWFOL~1\bio_3.asc = GRIDASCII ( D:\GIS_Toolboxes\_SDMtoolbox\SDM_toolbox_ArcMap_V2\current\separate item
201404062034   0     0     0Jason C:\Users\Jason\Desktop\NEWFOL~1\bio_4.asc = GRIDASCII ( D:\GIS_Toolboxes\_SDMtoolbox\SDM_toolbox_ArcMap_V2\current\separate item
201404062035   0     0     0Jason C:\Users\Jason\Desktop\ff\bio_1.asc = GRIDASCII ( D:\GIS_Toolboxes\_SDMtoolbox\SDM_toolbox_ArcMap_V2\current\separate items\exam
201404062035   0     0     0Jason C:\Users\Jason\Desktop\ff\bio_12.asc = GRIDASCII ( D:\GIS_Toolboxes\_SDMtoolbox\SDM_toolbox_ArcMap_V2\current\separate items\exa
201404062035   0     0     0Jason C:\Users\Jason\Desktop\ff\bio_13.asc = GRIDASCII ( D:\GIS_Toolboxes\_SDMtoolbox\SDM_toolbox_ArcMap_V2\current\separate items\exa
201404062035   0     0     0Jason C:\Users\Jason\Desktop\ff\bio_14.asc = GRIDASCII ( D:\GIS_Toolboxes\_SDMtoolbox\SDM_toolbox_ArcMap_V2\current\separate items\exa
201404062035   0     0     0Jason C:\Users\Jason\Desktop\ff\bio_15.asc = GRIDASCII ( D:\GIS_Toolboxes\_SDMtoolbox\SDM_toolbox_ArcMap_V2\current\separate items\exa
201404062035   0     0     0Jason C:\Users\Jason\Desktop\ff\bio_2.asc = GRIDASCII ( D:\GIS_Toolboxes\_SDMtoolbox\SDM_toolbox_ArcMap_V2\current\separate items\exam
201404062035   0     0     0Jason C:\Users\Jason\Desktop\ff\bio_3.asc = GRIDASCII ( D:\GIS_Toolboxes\_SDMtoolbox\SDM_toolbox_ArcMap_V2\current\separate items\exam
201404062035   0     0     0Jason C:\Users\Jason\Desktop\ff\bio_4.asc = GRIDASCII ( D:\GIS_Toolboxes\_SDMtoolbox\SDM_toolbox_ArcMap_V2\current\separate items\exam
201404062056   0     0     0Jason C:\Users\Jason\Desktop\ff\bio_1.asc = GRIDASCII ( C:\Users\Jason\Desktop\ff\bio_1.tif )
201404062056   0     0     0Jason C:\Users\Jason\Desktop\ff\bio_12.asc = GRIDASCII ( C:\Users\Jason\Desktop\ff\bio_12.tif )
201404062056   0     0     0Jason C:\Users\Jason\Desktop\ff\bio_13.asc = GRIDASCII ( C:\Users\Jason\Desktop\ff\bio_13.tif )
201404062056   0     0     0Jason C:\Users\Jason\Desktop\ff\bio_14.asc = GRIDASCII ( C:\Users\Jason\Desktop\ff\bio_14.tif )
201404062056   0     0     0Jason C:\Users\Jason\Desktop\ff\bio_15.asc = GRIDASCII ( C:\Users\Jason\Desktop\ff\bio_15.tif )
201404062056   0     0     0Jason C:\Users\Jason\Desktop\ff\bio_2.asc = GRIDASCII ( C:\Users\Jason\Desktop\ff\bio_2.tif )
201404062056   0     0     0Jason C:\Users\Jason\Desktop\ff\bio_3.asc = GRIDASCII ( C:\Users\Jason\Desktop\ff\bio_3.tif )
201404062056   0     0     0Jason C:\Users\Jason\Desktop\ff\bio_4.asc = GRIDASCII ( C:\Users\Jason\Desktop\ff\bio_4.tif )
201404062122   0     0     0Jason C:\Users\Jason\Desktop\ff4\aspect.asc = GRIDASCII ( C:\Users\Jason\Desktop\FF3\aspect.tif )
201404062122   0     0     0Jason C:\Users\Jason\Desktop\ff4\bio_1.asc = GRIDASCII ( C:\Users\Jason\Desktop\FF3\bio_1.tif )
201404062122   0     0     0Jason C:\Users\Jason\Desktop\ff4\bio_10.asc = GRIDASCII ( C:\Users\Jason\Desktop\FF3\bio_10.tif )
201404062122   0     0     0Jason C:\Users\Jason\Desktop\ff4\bio_11.asc = GRIDASCII ( C:\Users\Jason\Desktop\FF3\bio_11.tif )
201404062122   0     1     0Jason C:\Users\Jason\Desktop\ff4\bio_12.asc = GRIDASCII ( C:\Users\Jason\Desktop\FF3\bio_12.tif )
201404062122   0     0     0Jason C:\Users\Jason\Desktop\ff4\bio_13.asc = GRIDASCII ( C:\Users\Jason\Desktop\FF3\bio_13.tif )
201404062122   0     0     0Jason C:\Users\Jason\Desktop\ff4\bio_14.asc = GRIDASCII ( C:\Users\Jason\Desktop\FF3\bio_14.tif )
201404062122   0     0     0Jason C:\Users\Jason\Desktop\ff4\bio_15.asc = GRIDASCII ( C:\Users\Jason\Desktop\FF3\bio_15.tif )
201404062122   0     0     0Jason C:\Users\Jason\Desktop\ff4\bio_16.asc = GRIDASCII ( C:\Users\Jason\Desktop\FF3\bio_16.tif )
201404062122   0     0     0Jason C:\Users\Jason\Desktop\ff4\bio_17.asc = GRIDASCII ( C:\Users\Jason\Desktop\FF3\bio_17.tif )
201404062122   0     0     0Jason C:\Users\Jason\Desktop\ff4\bio_18.asc = GRIDASCII ( C:\Users\Jason\Desktop\FF3\bio_18.tif )
201404062122   0     0     0Jason C:\Users\Jason\Desktop\ff4\bio_19.asc = GRIDASCII ( C:\Users\Jason\Desktop\FF3\bio_19.tif )
201404062122   0     0     0Jason C:\Users\Jason\Desktop\ff4\bio_2.asc = GRIDASCII ( C:\Users\Jason\Desktop\FF3\bio_2.tif )
201404062122   0     0     0Jason C:\Users\Jason\Desktop\ff4\bio_3.asc = GRIDASCII ( C:\Users\Jason\Desktop\FF3\bio_3.tif )
201404062122   0     0     0Jason C:\Users\Jason\Desktop\ff4\bio_4.asc = GRIDASCII ( C:\Users\Jason\Desktop\FF3\bio_4.tif )
201404062122   0     0     0Jason C:\Users\Jason\Desktop\ff4\bio_5.asc = GRIDASCII ( C:\Users\Jason\Desktop\FF3\bio_5.tif )
201404062122   0     0     0Jason C:\Users\Jason\Desktop\ff4\bio_6.asc = GRIDASCII ( C:\Users\Jason\Desktop\FF3\bio_6.tif )
201404062122   0     0     0Jason C:\Users\Jason\Desktop\ff4\bio_7.asc = GRIDASCII ( C:\Users\Jason\Desktop\FF3\bio_7.tif )
201404062122   0     0     0Jason C:\Users\Jason\Desktop\ff4\bio_8.asc = GRIDASCII ( C:\Users\Jason\Desktop\FF3\bio_8.tif )
201404062122   0     0     0Jason C:\Users\Jason\Desktop\ff4\bio_9.asc = GRIDASCII ( C:\Users\Jason\Desktop\FF3\bio_9.tif )
201404062122   0     0     0Jason C:\Users\Jason\Desktop\ff4\final3_pa_bias_file_for_maxent.asc = GRIDASCII ( C:\Users\Jason\Desktop\FF3\final3_pa_bias_file_for_m
201404062136   0     1     0Jason C:\Users\Jason\Desktop\ff4\FURCIF~1\GISINP~1\BiasFileAB.asc = GRIDASCII ( C:\Users\Jason\Documents\ArcGIS\Default.gdb\Reclass_TI
201404062136   0     0     0Jason C:\Users\Jason\Desktop\ff4\FURCIF~1\GISINP~1\BiasFileBC.asc = GRIDASCII ( C:\Users\Jason\Documents\ArcGIS\Default.gdb\Reclass_TI
201404062137   0     0     0Jason C:\Users\Jason\Desktop\ff4\FURCIF~1\GISINP~1\BiasFileAC.asc = GRIDASCII ( C:\Users\Jason\Documents\ArcGIS\Default.gdb\Reclass_TI
201404062138   0     0     0Jason C:\Users\Jason\Desktop\ff4\FURCIF~2\GISINP~1\BiasFileAB.asc = GRIDASCII ( C:\Users\Jason\Documents\ArcGIS\Default.gdb\Reclass_TI
201404062138   0     0     0Jason C:\Users\Jason\Desktop\ff4\FURCIF~2\GISINP~1\BiasFileBC.asc = GRIDASCII ( C:\Users\Jason\Documents\ArcGIS\Default.gdb\Reclass_TI
201404062139   0     0     0Jason C:\Users\Jason\Desktop\ff4\FURCIF~2\GISINP~1\BiasFileAC.asc = GRIDASCII ( C:\Users\Jason\Documents\ArcGIS\Default.gdb\Reclass_TI
201404062152   0     0     0Jason C:\Users\Jason\Desktop\ff4\FURCIF~1\GISINP~1\BiasFileAB.asc = GRIDASCII ( C:\Users\Jason\Documents\ArcGIS\Default.gdb\Reclass_TI
201404062153   0     0     0Jason C:\Users\Jason\Desktop\ff4\FURCIF~1\GISINP~1\BiasFileBC.asc = GRIDASCII ( C:\Users\Jason\Documents\ArcGIS\Default.gdb\Reclass_TI
201404062153   0     0     0Jason C:\Users\Jason\Desktop\ff4\FURCIF~1\GISINP~1\BiasFileAC.asc = GRIDASCII ( C:\Users\Jason\Documents\ArcGIS\Default.gdb\Reclass_TI
201404062154   0     0     0Jason C:\Users\Jason\Desktop\ff4\FURCIF~2\GISINP~1\BiasFileAB.asc = GRIDASCII ( C:\Users\Jason\Documents\ArcGIS\Default.gdb\Reclass_TI
201404062155   0     0     0Jason C:\Users\Jason\Desktop\ff4\FURCIF~2\GISINP~1\BiasFileBC.asc = GRIDASCII ( C:\Users\Jason\Documents\ArcGIS\Default.gdb\Reclass_TI
201404062155   0     0     0Jason C:\Users\Jason\Desktop\ff4\FURCIF~2\GISINP~1\BiasFileAC.asc = GRIDASCII ( C:\Users\Jason\Documents\ArcGIS\Default.gdb\Reclass_TI
201404071332   0     0     0Jason C:\Users\Jason\Desktop\RWRRWR~1\d\FURCIF~1\GISINP~1\BiasFileAB.asc = GRIDASCII ( C:\Users\Jason\Documents\ArcGIS\Default.gdb\Rec
201404071332   0     0     0Jason C:\Users\Jason\Desktop\RWRRWR~1\d\FURCIF~1\GISINP~1\BiasFileBC.asc = GRIDASCII ( C:\Users\Jason\Documents\ArcGIS\Default.gdb\Rec
201404071333   0     0     0Jason C:\Users\Jason\Desktop\RWRRWR~1\d\FURCIF~1\GISINP~1\BiasFileAC.asc = GRIDASCII ( C:\Users\Jason\Documents\ArcGIS\Default.gdb\Rec
201404071334   0     0     0Jason C:\Users\Jason\Desktop\RWRRWR~1\d\FURCIF~2\GISINP~1\BiasFileAB.asc = GRIDASCII ( C:\Users\Jason\Documents\ArcGIS\Default.gdb\Rec
201404071349   0     0     0Jason C:\Users\Jason\Desktop\RWRRWR~1\d\FURCIF~1\GISINP~1\BiasFileAB.asc = GRIDASCII ( C:\Users\Jason\Documents\ArcGIS\Default.gdb\Rec
201404071350   0     0     0Jason C:\Users\Jason\Desktop\RWRRWR~1\d\FURCIF~1\GISINP~1\BiasFileBC.asc = GRIDASCII ( C:\Users\Jason\Documents\ArcGIS\Default.gdb\Rec
201404071350   0     0     0Jason C:\Users\Jason\Desktop\RWRRWR~1\d\FURCIF~1\GISINP~1\BiasFileAC.asc = GRIDASCII ( C:\Users\Jason\Documents\ArcGIS\Default.gdb\Rec
201404071355   0     0     0Jason C:\Users\Jason\Desktop\RWRRWR~1\d\FURCIF~1\GISINP~1\BiasFileAB.asc = GRIDASCII ( C:\Users\Jason\Documents\ArcGIS\Default.gdb\Rec
201404071356   0     0     0Jason C:\Users\Jason\Desktop\RWRRWR~1\d\FURCIF~1\GISINP~1\BiasFileBC.asc = GRIDASCII ( C:\Users\Jason\Documents\ArcGIS\Default.gdb\Rec
201404071357   0     0     0Jason C:\Users\Jason\Desktop\RWRRWR~1\d\FURCIF~1\GISINP~1\BiasFileAC.asc = GRIDASCII ( C:\Users\Jason\Documents\ArcGIS\Default.gdb\Rec
201404071357   0     0     0Jason C:\Users\Jason\Desktop\RWRRWR~1\d\FURCIF~2\GISINP~1\BiasFileAB.asc = GRIDASCII ( C:\Users\Jason\Documents\ArcGIS\Default.gdb\Rec
201404071358   0     0     0Jason C:\Users\Jason\Desktop\RWRRWR~1\d\FURCIF~2\GISINP~1\BiasFileBC.asc = GRIDASCII ( C:\Users\Jason\Documents\ArcGIS\Default.gdb\Rec
201404071359   0     0     0Jason C:\Users\Jason\Desktop\RWRRWR~1\d\FURCIF~2\GISINP~1\BiasFileAC.asc = GRIDASCII ( C:\Users\Jason\Documents\ArcGIS\Default.gdb\Rec
201404071407   0     0     0Jason C:\Users\Jason\Desktop\Maxent\outfiles\FURCIF~1\GISINP~1\BiasFileAB.asc = GRIDASCII ( C:\Users\Jason\Documents\ArcGIS\Default.gd
201404071408   0     0     0Jason C:\Users\Jason\Desktop\Maxent\outfiles\FURCIF~1\GISINP~1\BiasFileBC.asc = GRIDASCII ( C:\Users\Jason\Documents\ArcGIS\Default.gd
201404071408   0     0     0Jason C:\Users\Jason\Desktop\Maxent\outfiles\FURCIF~1\GISINP~1\BiasFileAC.asc = GRIDASCII ( C:\Users\Jason\Documents\ArcGIS\Default.gd
201404071409   0     0     0Jason C:\Users\Jason\Desktop\Maxent\outfiles\FURCIF~2\GISINP~1\BiasFileAB.asc = GRIDASCII ( C:\Users\Jason\Documents\ArcGIS\Default.gd
201404071410   0     0     0Jason C:\Users\Jason\Desktop\Maxent\outfiles\FURCIF~2\GISINP~1\BiasFileBC.asc = GRIDASCII ( C:\Users\Jason\Documents\ArcGIS\Default.gd
201404071410   0     0     0Jason C:\Users\Jason\Desktop\Maxent\outfiles\FURCIF~2\GISINP~1\BiasFileAC.asc = GRIDASCII ( C:\Users\Jason\Documents\ArcGIS\Default.gd
201404071450   0     0     0Jason C:\Users\Jason\Desktop\Maxent\outfiles\FURCIF~1\GISINP~1\BiasFileAB.asc = GRIDASCII ( C:\Users\Jason\Documents\ArcGIS\Default.gd
201404071454   0     0     0Jason C:\Users\Jason\Desktop\Maxent\outfiles\FURCIF~1\GISINP~1\BiasFileAB.asc = GRIDASCII ( C:\Users\Jason\Documents\ArcGIS\Default.gd
201404071455   0     0     0Jason C:\Users\Jason\Desktop\Maxent\outfiles\FURCIF~1\GISINP~1\BiasFileBC.asc = GRIDASCII ( C:\Users\Jason\Documents\ArcGIS\Default.gd
201404071455   0     0     0Jason C:\Users\Jason\Desktop\Maxent\outfiles\FURCIF~1\GISINP~1\BiasFileAC.asc = GRIDASCII ( C:\Users\Jason\Documents\ArcGIS\Default.gd
201404071457   0     0     0Jason C:\Users\Jason\Desktop\Maxent\outfiles\FURCIF~2\GISINP~1\BiasFileAB.asc = GRIDASCII ( C:\Users\Jason\Documents\ArcGIS\Default.gd
201404071457   0     0     0Jason C:\Users\Jason\Desktop\Maxent\outfiles\FURCIF~2\GISINP~1\BiasFileBC.asc = GRIDASCII ( C:\Users\Jason\Documents\ArcGIS\Default.gd
201404071458   0     0     0Jason C:\Users\Jason\Desktop\Maxent\outfiles\FURCIF~2\GISINP~1\BiasFileAC.asc = GRIDASCII ( C:\Users\Jason\Documents\ArcGIS\Default.gd
201404071506   0     0     0Jason C:\Users\Jason\Desktop\Maxent\outfiles\FURCIF~1\GISINP~1\BiasFileAB.asc = GRIDASCII ( C:\Users\Jason\Documents\ArcGIS\Default.gd
201404071506   0     0     0Jason C:\Users\Jason\Desktop\Maxent\outfiles\FURCIF~1\GISINP~1\BiasFileBC.asc = GRIDASCII ( C:\Users\Jason\Documents\ArcGIS\Default.gd
201404071507   0     0     0Jason C:\Users\Jason\Desktop\Maxent\outfiles\FURCIF~1\GISINP~1\BiasFileAC.asc = GRIDASCII ( C:\Users\Jason\Documents\ArcGIS\Default.gd
201404071508   0     0     0Jason C:\Users\Jason\Desktop\Maxent\outfiles\FURCIF~2\GISINP~1\BiasFileAB.asc = GRIDASCII ( C:\Users\Jason\Documents\ArcGIS\Default.gd
201404071508   0     0     0Jason C:\Users\Jason\Desktop\Maxent\outfiles\FURCIF~2\GISINP~1\BiasFileBC.asc = GRIDASCII ( C:\Users\Jason\Documents\ArcGIS\Default.gd
201404071509   0     0     0Jason C:\Users\Jason\Desktop\Maxent\outfiles\FURCIF~2\GISINP~1\BiasFileAC.asc = GRIDASCII ( C:\Users\Jason\Documents\ArcGIS\Default.gd
201404071601   0     0     0Jason C:\Users\Jason\Desktop\Maxent\outfiles\FURCIF~1\GISINP~1\BiasFileAB.asc = GRIDASCII ( C:\Users\Jason\Documents\ArcGIS\Default.gd
201404071602   0     0     0Jason C:\Users\Jason\Desktop\Maxent\outfiles\FURCIF~1\GISINP~1\BiasFileBC.asc = GRIDASCII ( C:\Users\Jason\Documents\ArcGIS\Default.gd
201404071602   0     0     0Jason C:\Users\Jason\Desktop\Maxent\outfiles\FURCIF~1\GISINP~1\BiasFileAC.asc = GRIDASCII ( C:\Users\Jason\Documents\ArcGIS\Default.gd
201404071603   0     0     0Jason C:\Users\Jason\Desktop\Maxent\outfiles\FURCIF~2\GISINP~1\BiasFileAB.asc = GRIDASCII ( C:\Users\Jason\Documents\ArcGIS\Default.gd
201404071604   0     0     0Jason C:\Users\Jason\Desktop\Maxent\outfiles\FURCIF~2\GISINP~1\BiasFileBC.asc = GRIDASCII ( C:\Users\Jason\Documents\ArcGIS\Default.gd
201404071604   0     0     0Jason C:\Users\Jason\Desktop\Maxent\outfiles\FURCIF~2\GISINP~1\BiasFileAC.asc = GRIDASCII ( C:\Users\Jason\Documents\ArcGIS\Default.gd
201404071613   0     0     0Jason C:\Users\Jason\Desktop\Maxent\outfiles\FURCIF~1\GISINP~1\BiasFileAB.asc = GRIDASCII ( C:\Users\Jason\Documents\ArcGIS\Default.gd
201404071613   0     0     0Jason C:\Users\Jason\Desktop\Maxent\outfiles\FURCIF~1\GISINP~1\BiasFileBC.asc = GRIDASCII ( C:\Users\Jason\Documents\ArcGIS\Default.gd
201404071614   0     0     0Jason C:\Users\Jason\Desktop\Maxent\outfiles\FURCIF~1\GISINP~1\BiasFileAC.asc = GRIDASCII ( C:\Users\Jason\Documents\ArcGIS\Default.gd
201404071615   0     0     0Jason C:\Users\Jason\Desktop\Maxent\outfiles\FURCIF~2\GISINP~1\BiasFileAB.asc = GRIDASCII ( C:\Users\Jason\Documents\ArcGIS\Default.gd
201404071616   0     0     0Jason C:\Users\Jason\Desktop\Maxent\outfiles\FURCIF~2\GISINP~1\BiasFileBC.asc = GRIDASCII ( C:\Users\Jason\Documents\ArcGIS\Default.gd
201404071616   0     0     0Jason C:\Users\Jason\Desktop\Maxent\outfiles\FURCIF~2\GISINP~1\BiasFileAC.asc = GRIDASCII ( C:\Users\Jason\Documents\ArcGIS\Default.gd
201404111111   0     0     0Jason C:\Users\Jason\Desktop\Maxent\OUTFOL~1\FURCIF~1\GISINP~1\BiasFileAB.asc = GRIDASCII ( C:\Users\Jason\Documents\ArcGIS\Default.gd
201404111112   0     0     0Jason C:\Users\Jason\Desktop\Maxent\OUTFOL~1\FURCIF~1\GISINP~1\BiasFileBC.asc = GRIDASCII ( C:\Users\Jason\Documents\ArcGIS\Default.gd
201404111113   0     0     0Jason C:\Users\Jason\Desktop\Maxent\OUTFOL~1\FURCIF~1\GISINP~1\BiasFileAC.asc = GRIDASCII ( C:\Users\Jason\Documents\ArcGIS\Default.gd
201404111114   0     0     0Jason C:\Users\Jason\Desktop\Maxent\OUTFOL~1\FURCIF~2\GISINP~1\BiasFileAB.asc = GRIDASCII ( C:\Users\Jason\Documents\ArcGIS\Default.gd
201404111115   0     0     0Jason C:\Users\Jason\Desktop\Maxent\OUTFOL~1\FURCIF~2\GISINP~1\BiasFileBC.asc = GRIDASCII ( C:\Users\Jason\Documents\ArcGIS\Default.gd
201404111116   0     0     0Jason C:\Users\Jason\Desktop\Maxent\OUTFOL~1\FURCIF~2\GISINP~1\BiasFileAC.asc = GRIDASCII ( C:\Users\Jason\Documents\ArcGIS\Default.gd
201404121031   0     0     0Jason C:\Users\Jason\Desktop\Maxent\OUTFOL~1\FURCIF~1\GISINP~1\BiasFileABC.asc = GRIDASCII ( C:\Users\Jason\Documents\ArcGIS\Default.g
201404121042   0     0     0Jason C:\Users\Jason\Desktop\Maxent\OUTFOL~1\FURCIF~1\GISINP~1\BiasFileABC.asc = GRIDASCII ( C:\Users\Jason\Documents\ArcGIS\Default.g
201404121045   0     0     0Jason C:\Users\Jason\Desktop\Maxent\OUTFOL~1\FURCIF~1\GISINP~1\BiasFileBCD.asc = GRIDASCII ( C:\Users\Jason\Documents\ArcGIS\Default.g
201404121308   0     0     0Jason C:\Users\Jason\Desktop\Maxent\OUTFOL~1\FURCIF~1\GISINP~1\BiasFileABC.asc = GRIDASCII ( C:\Users\Jason\Documents\ArcGIS\Default.g
201404121310   0     0     0Jason C:\Users\Jason\Desktop\Maxent\OUTFOL~1\FURCIF~1\GISINP~1\BiasFileBCD.asc = GRIDASCII ( C:\Users\Jason\Documents\ArcGIS\Default.g
201404121312   0     0     0Jason C:\Users\Jason\Desktop\Maxent\OUTFOL~1\FURCIF~1\GISINP~1\BiasFileACD.asc = GRIDASCII ( C:\Users\Jason\Documents\ArcGIS\Default.g
201404121314   0     0     0Jason C:\Users\Jason\Desktop\Maxent\OUTFOL~1\FURCIF~1\GISINP~1\BiasFileABD.asc = GRIDASCII ( C:\Users\Jason\Documents\ArcGIS\Default.g
201404121320   0     0     0Jason C:\Users\Jason\Desktop\Maxent\OUTFOL~1\FURCIF~1\GISINP~1\BiasFileABC.asc = GRIDASCII ( C:\Users\Jason\Documents\ArcGIS\Default.g
201404121322   0     0     0Jason C:\Users\Jason\Desktop\Maxent\OUTFOL~1\FURCIF~1\GISINP~1\BiasFileBCD.asc = GRIDASCII ( C:\Users\Jason\Documents\ArcGIS\Default.g
201404121324   0     0     0Jason C:\Users\Jason\Desktop\Maxent\OUTFOL~1\FURCIF~1\GISINP~1\BiasFileACD.asc = GRIDASCII ( C:\Users\Jason\Documents\ArcGIS\Default.g
201404121326   0     0     0Jason C:\Users\Jason\Desktop\Maxent\OUTFOL~1\FURCIF~1\GISINP~1\BiasFileABD.asc = GRIDASCII ( C:\Users\Jason\Documents\ArcGIS\Default.g
201404121332   0     1     0Jason C:\Users\Jason\Desktop\Maxent\OUTFOL~1\FURCIF~1\GISINP~1\BiasFileABC.asc = GRIDASCII ( C:\Users\Jason\Documents\ArcGIS\Default.g
201404121334   0     0     0Jason C:\Users\Jason\Desktop\Maxent\OUTFOL~1\FURCIF~1\GISINP~1\BiasFileBCD.asc = GRIDASCII ( C:\Users\Jason\Documents\ArcGIS\Default.g
201404121336   0     0     0Jason C:\Users\Jason\Desktop\Maxent\OUTFOL~1\FURCIF~1\GISINP~1\BiasFileACD.asc = GRIDASCII ( C:\Users\Jason\Documents\ArcGIS\Default.g
201404121458   0     0     0Jason C:\Users\Jason\Desktop\Maxent\OUTFOL~1\FURCIF~1\GISINP~1\BiasFileABD.asc = GRIDASCII ( C:\Users\Jason\Documents\ArcGIS\Default.g
201404121459   0     0     0Jason C:\Users\Jason\Desktop\Maxent\OUTFOL~1\FURCIF~2\GISINP~1\BiasFileABC.asc = GRIDASCII ( C:\Users\Jason\Documents\ArcGIS\Default.g
201404121500   0     0     0Jason C:\Users\Jason\Desktop\Maxent\OUTFOL~1\FURCIF~2\GISINP~1\BiasFileBCD.asc = GRIDASCII ( C:\Users\Jason\Documents\ArcGIS\Default.g
201404121501   0     0     0Jason C:\Users\Jason\Desktop\Maxent\OUTFOL~1\FURCIF~2\GISINP~1\BiasFileACD.asc = GRIDASCII ( C:\Users\Jason\Documents\ArcGIS\Default.g
201404121502   0     0     0Jason C:\Users\Jason\Desktop\Maxent\OUTFOL~1\FURCIF~2\GISINP~1\BiasFileABD.asc = GRIDASCII ( C:\Users\Jason\Documents\ArcGIS\Default.g
201404121508   0     0     0Jason C:\Users\Jason\Desktop\Maxent\OUTFOL~1\FURCIF~1\GISINP~1\BiasFileABC.asc = GRIDASCII ( C:\Users\Jason\Documents\ArcGIS\Default.g
201404121509   0     0     0Jason C:\Users\Jason\Desktop\Maxent\OUTFOL~1\FURCIF~1\GISINP~1\BiasFileBCD.asc = GRIDASCII ( C:\Users\Jason\Documents\ArcGIS\Default.g
201404121509   0     0     0Jason C:\Users\Jason\Desktop\Maxent\OUTFOL~1\FURCIF~1\GISINP~1\BiasFileACD.asc = GRIDASCII ( C:\Users\Jason\Documents\ArcGIS\Default.g
201404121510   0     0     0Jason C:\Users\Jason\Desktop\Maxent\OUTFOL~1\FURCIF~1\GISINP~1\BiasFileABD.asc = GRIDASCII ( C:\Users\Jason\Documents\ArcGIS\Default.g
20140413 938   0     0     0Jason C:\Users\Jason\Desktop\Maxent\OUTFOL~1\FURCIF~1\GISINP~1\BiasFileAB.asc = GRIDASCII ( C:\Users\Jason\Documents\ArcGIS\Default.gd
20140413 938   0     0     0Jason C:\Users\Jason\Desktop\Maxent\OUTFOL~1\FURCIF~1\GISINP~1\BiasFileBC.asc = GRIDASCII ( C:\Users\Jason\Documents\ArcGIS\Default.gd
20140413 938   0     0     0Jason C:\Users\Jason\Desktop\Maxent\OUTFOL~1\FURCIF~1\GISINP~1\BiasFileAC.asc = GRIDASCII ( C:\Users\Jason\Documents\ArcGIS\Default.gd
20140413 939   0     0     0Jason C:\Users\Jason\Desktop\Maxent\OUTFOL~1\FURCIF~2\GISINP~1\BiasFileAB.asc = GRIDASCII ( C:\Users\Jason\Documents\ArcGIS\Default.gd
20140413 939   0     0     0Jason C:\Users\Jason\Desktop\Maxent\OUTFOL~1\FURCIF~2\GISINP~1\BiasFileBC.asc = GRIDASCII ( C:\Users\Jason\Documents\ArcGIS\Default.gd
20140413 940   0     1     0Jason C:\Users\Jason\Desktop\Maxent\OUTFOL~1\FURCIF~2\GISINP~1\BiasFileAC.asc = GRIDASCII ( C:\Users\Jason\Documents\ArcGIS\Default.gd
20140413 944   0     0     0Jason C:\Users\Jason\Desktop\Maxent\OUTFOL~1\FURCIF~1\GISINP~1\BiasFileAB.asc = GRIDASCII ( C:\Users\Jason\Documents\ArcGIS\Default.gd
20140413 945   0     0     0Jason C:\Users\Jason\Desktop\Maxent\OUTFOL~1\FURCIF~1\GISINP~1\BiasFileBC.asc = GRIDASCII ( C:\Users\Jason\Documents\ArcGIS\Default.gd
20140413 945   0     0     0Jason C:\Users\Jason\Desktop\Maxent\OUTFOL~1\FURCIF~1\GISINP~1\BiasFileAC.asc = GRIDASCII ( C:\Users\Jason\Documents\ArcGIS\Default.gd
20140413 946   0     0     0Jason C:\Users\Jason\Desktop\Maxent\OUTFOL~1\FURCIF~2\GISINP~1\BiasFileAB.asc = GRIDASCII ( C:\Users\Jason\Documents\ArcGIS\Default.gd
20140413 946   0     1     0Jason C:\Users\Jason\Desktop\Maxent\OUTFOL~1\FURCIF~2\GISINP~1\BiasFileBC.asc = GRIDASCII ( C:\Users\Jason\Documents\ArcGIS\Default.gd
20140413 947   0     0     0Jason C:\Users\Jason\Desktop\Maxent\OUTFOL~1\FURCIF~2\GISINP~1\BiasFileAC.asc = GRIDASCII ( C:\Users\Jason\Documents\ArcGIS\Default.gd
201404131651   0     1     0Jason C:\Users\Jason\Desktop\Maxent\OUTFOL~1\FURCIF~1\GISINP~1\BiasFileAB.asc = GRIDASCII ( C:\Users\Jason\Documents\ArcGIS\Default.gd
201404131652   0     0     0Jason C:\Users\Jason\Desktop\Maxent\OUTFOL~1\FURCIF~1\GISINP~1\BiasFileBC.asc = GRIDASCII ( C:\Users\Jason\Documents\ArcGIS\Default.gd
20140414 936   0     0     0Jason C:\Users\Jason\Desktop\Maxent\temp\FURCIF~1\GISINP~1\BiasFileAB.asc = GRIDASCII ( C:\Users\Jason\Documents\ArcGIS\Default.gdb\Re
20140414 937   0     0     0Jason C:\Users\Jason\Desktop\Maxent\temp\FURCIF~1\GISINP~1\BiasFileBC.asc = GRIDASCII ( C:\Users\Jason\Documents\ArcGIS\Default.gdb\Re
20140414 938   0     0     0Jason C:\Users\Jason\Desktop\Maxent\temp\FURCIF~1\GISINP~1\BiasFileAC.asc = GRIDASCII ( C:\Users\Jason\Documents\ArcGIS\Default.gdb\Re
20140414 939   0     0     0Jason C:\Users\Jason\Desktop\Maxent\temp\FURCIF~2\GISINP~1\BiasFileAB.asc = GRIDASCII ( C:\Users\Jason\Documents\ArcGIS\Default.gdb\Re
20140414 940   0     0     0Jason C:\Users\Jason\Desktop\Maxent\temp\FURCIF~2\GISINP~1\BiasFileBC.asc = GRIDASCII ( C:\Users\Jason\Documents\ArcGIS\Default.gdb\Re
20140414 941   0     0     0Jason C:\Users\Jason\Desktop\Maxent\temp\FURCIF~2\GISINP~1\BiasFileAC.asc = GRIDASCII ( C:\Users\Jason\Documents\ArcGIS\Default.gdb\Re
201406111622   0     1     0Jason E:\GIS\AMAZON~2\bio20.flt = GRIDFLOAT ( E:\GIS\Amazonia_GDM\bio20.tif )
201406111622   0     1     0Jason E:\GIS\AMAZON~2\bio21.flt = GRIDFLOAT ( E:\GIS\Amazonia_GDM\bio21.tif )
201406111622   0     1     0Jason E:\GIS\AMAZON~2\bio22.flt = GRIDFLOAT ( E:\GIS\Amazonia_GDM\bio22.tif )
201406111623   1     1     0Jason E:\GIS\AMAZON~2\bio23.flt = GRIDFLOAT ( E:\GIS\Amazonia_GDM\bio23.tif )
201406111623   0     1     0Jason E:\GIS\AMAZON~2\bio24.flt = GRIDFLOAT ( E:\GIS\Amazonia_GDM\bio24.tif )
201406111623   0     1     0Jason E:\GIS\AMAZON~2\bio25.flt = GRIDFLOAT ( E:\GIS\Amazonia_GDM\bio25.tif )
201406111623   0     2     0Jason E:\GIS\AMAZON~2\bio26.flt = GRIDFLOAT ( E:\GIS\Amazonia_GDM\bio26.tif )
201406111623   0     1     0Jason E:\GIS\AMAZON~2\bio27.flt = GRIDFLOAT ( E:\GIS\Amazonia_GDM\bio27.tif )
201406111623   0     1     0Jason E:\GIS\AMAZON~2\bio28.flt = GRIDFLOAT ( E:\GIS\Amazonia_GDM\bio28.tif )
201406111623   0     1     0Jason E:\GIS\AMAZON~2\bio29.flt = GRIDFLOAT ( E:\GIS\Amazonia_GDM\bio29.tif )
201406111624   1     1     0Jason E:\GIS\AMAZON~2\bio30.flt = GRIDFLOAT ( E:\GIS\Amazonia_GDM\bio30.tif )
201406111624   0     2     0Jason E:\GIS\AMAZON~2\bio31.flt = GRIDFLOAT ( E:\GIS\Amazonia_GDM\bio31.tif )
201406111624   0     1     0Jason E:\GIS\AMAZON~2\bio32.flt = GRIDFLOAT ( E:\GIS\Amazonia_GDM\bio32.tif )
201406111624   0     2     0Jason E:\GIS\AMAZON~2\bio33.flt = GRIDFLOAT ( E:\GIS\Amazonia_GDM\bio33.tif )
201406111624   0     2     0Jason E:\GIS\AMAZON~2\bio34.flt = GRIDFLOAT ( E:\GIS\Amazonia_GDM\bio34.tif )
201406111624   0     2     0Jason E:\GIS\AMAZON~2\bio35.flt = GRIDFLOAT ( E:\GIS\Amazonia_GDM\bio35.tif )
201406111625   0     1     0Jason E:\GIS\AMAZON~2\bio20.flt = GRIDFLOAT ( E:\GIS\Amazonia_GDM\bio20.tif )
201406111625   0     1     0Jason E:\GIS\AMAZON~2\bio21.flt = GRIDFLOAT ( E:\GIS\Amazonia_GDM\bio21.tif )
201406111625   0     2     0Jason E:\GIS\AMAZON~2\bio22.flt = GRIDFLOAT ( E:\GIS\Amazonia_GDM\bio22.tif )
201406111625   0     2     0Jason E:\GIS\AMAZON~2\bio23.flt = GRIDFLOAT ( E:\GIS\Amazonia_GDM\bio23.tif )
201406111625   0     1     0Jason E:\GIS\AMAZON~2\bio24.flt = GRIDFLOAT ( E:\GIS\Amazonia_GDM\bio24.tif )
201406111625   0     1     0Jason E:\GIS\AMAZON~2\bio25.flt = GRIDFLOAT ( E:\GIS\Amazonia_GDM\bio25.tif )
201406111626   1     2     0Jason E:\GIS\AMAZON~2\bio26.flt = GRIDFLOAT ( E:\GIS\Amazonia_GDM\bio26.tif )
201406111626   0     1     0Jason E:\GIS\AMAZON~2\bio27.flt = GRIDFLOAT ( E:\GIS\Amazonia_GDM\bio27.tif )
201406111626   0     2     0Jason E:\GIS\AMAZON~2\bio28.flt = GRIDFLOAT ( E:\GIS\Amazonia_GDM\bio28.tif )
201406111626   0     1     0Jason E:\GIS\AMAZON~2\bio29.flt = GRIDFLOAT ( E:\GIS\Amazonia_GDM\bio29.tif )
201406111626   0     2     0Jason E:\GIS\AMAZON~2\bio30.flt = GRIDFLOAT ( E:\GIS\Amazonia_GDM\bio30.tif )
201406111626   0     2     0Jason E:\GIS\AMAZON~2\bio31.flt = GRIDFLOAT ( E:\GIS\Amazonia_GDM\bio31.tif )
201406111626   0     2     0Jason E:\GIS\AMAZON~2\bio32.flt = GRIDFLOAT ( E:\GIS\Amazonia_GDM\bio32.tif )
201406111626   0     1     0Jason E:\GIS\AMAZON~2\bio33.flt = GRIDFLOAT ( E:\GIS\Amazonia_GDM\bio33.tif )
201406111627   1     1     0Jason E:\GIS\AMAZON~2\bio34.flt = GRIDFLOAT ( E:\GIS\Amazonia_GDM\bio34.tif )
201406111627   0     1     0Jason E:\GIS\AMAZON~2\bio35.flt = GRIDFLOAT ( E:\GIS\Amazonia_GDM\bio35.tif )
201406111627   0     1     0Jason E:\GIS\AMAZON~2\bio_1.flt = GRIDFLOAT ( E:\GIS\Amazonia_GDM\bio_1.tif )
201406111627   0     2     0Jason E:\GIS\AMAZON~2\bio_10.flt = GRIDFLOAT ( E:\GIS\Amazonia_GDM\bio_10.tif )
201406111627   0     2     0Jason E:\GIS\AMAZON~2\bio_11.flt = GRIDFLOAT ( E:\GIS\Amazonia_GDM\bio_11.tif )
201406111627   0     2     0Jason E:\GIS\AMAZON~2\bio_12.flt = GRIDFLOAT ( E:\GIS\Amazonia_GDM\bio_12.tif )
201406111627   0     2     0Jason E:\GIS\AMAZON~2\bio_13.flt = GRIDFLOAT ( E:\GIS\Amazonia_GDM\bio_13.tif )
201406111627   0     1     0Jason E:\GIS\AMAZON~2\bio_14.flt = GRIDFLOAT ( E:\GIS\Amazonia_GDM\bio_14.tif )
201406111627   0     1     0Jason E:\GIS\AMAZON~2\bio_15.flt = GRIDFLOAT ( E:\GIS\Amazonia_GDM\bio_15.tif )
201406111627   0     2     0Jason E:\GIS\AMAZON~2\bio_16.flt = GRIDFLOAT ( E:\GIS\Amazonia_GDM\bio_16.tif )
201406111627   0     1     0Jason E:\GIS\AMAZON~2\bio_17.flt = GRIDFLOAT ( E:\GIS\Amazonia_GDM\bio_17.tif )
201406111628   1     1     0Jason E:\GIS\AMAZON~2\bio_18.flt = GRIDFLOAT ( E:\GIS\Amazonia_GDM\bio_18.tif )
201406111628   0     1     0Jason E:\GIS\AMAZON~2\bio_19.flt = GRIDFLOAT ( E:\GIS\Amazonia_GDM\bio_19.tif )
201406111628   0     2     0Jason E:\GIS\AMAZON~2\bio_2.flt = GRIDFLOAT ( E:\GIS\Amazonia_GDM\bio_2.tif )
201406111628   0     1     0Jason E:\GIS\AMAZON~2\bio_3.flt = GRIDFLOAT ( E:\GIS\Amazonia_GDM\bio_3.tif )
201406111628   0     2     0Jason E:\GIS\AMAZON~2\bio_4.flt = GRIDFLOAT ( E:\GIS\Amazonia_GDM\bio_4.tif )
201406111628   0     1     0Jason E:\GIS\AMAZON~2\bio_5.flt = GRIDFLOAT ( E:\GIS\Amazonia_GDM\bio_5.tif )
201406111628   0     1     0Jason E:\GIS\AMAZON~2\bio_6.flt = GRIDFLOAT ( E:\GIS\Amazonia_GDM\bio_6.tif )
201406111628   0     1     0Jason E:\GIS\AMAZON~2\bio_7.flt = GRIDFLOAT ( E:\GIS\Amazonia_GDM\bio_7.tif )
201406111628   0     2     0Jason E:\GIS\AMAZON~2\bio_8.flt = GRIDFLOAT ( E:\GIS\Amazonia_GDM\bio_8.tif )
201406111628   0     2     0Jason E:\GIS\AMAZON~2\bio_9.flt = GRIDFLOAT ( E:\GIS\Amazonia_GDM\bio_9.tif )
201406111628   0     2     0Jason E:\GIS\AMAZON~2\BLD_sd3_M_04_dec_2013.tif.flt = GRIDFLOAT ( E:\GIS\Amazonia_GDM\BLD_sd3_M_04_dec_2013.tif.tif )
201406111629   1     2     0Jason E:\GIS\AMAZON~2\BLD_sd6_M_04_dec_2013.flt = GRIDFLOAT ( E:\GIS\Amazonia_GDM\BLD_sd6_M_04_dec_2013.tif )
201406111629   0     1     0Jason E:\GIS\AMAZON~2\CEC_sd3_M_04_dec_2013.tif.flt = GRIDFLOAT ( E:\GIS\Amazonia_GDM\CEC_sd3_M_04_dec_2013.tif.tif )
201406111629   0     1     0Jason E:\GIS\AMAZON~2\CEC_sd6_M_04_dec_2013.flt = GRIDFLOAT ( E:\GIS\Amazonia_GDM\CEC_sd6_M_04_dec_2013.tif )
201406111629   0     2     0Jason E:\GIS\AMAZON~2\CLYPPT_sd3_M_04_dec_2013.tif.flt = GRIDFLOAT ( E:\GIS\Amazonia_GDM\CLYPPT_sd3_M_04_dec_2013.tif.tif )
201406111629   0     2     0Jason E:\GIS\AMAZON~2\CLYPPT_sd6_M_04_dec_2013.flt = GRIDFLOAT ( E:\GIS\Amazonia_GDM\CLYPPT_sd6_M_04_dec_2013.tif )
201406111629   0     1     0Jason E:\GIS\AMAZON~2\CRFVOL_sd3_M_04_dec_2013.tif.flt = GRIDFLOAT ( E:\GIS\Amazonia_GDM\CRFVOL_sd3_M_04_dec_2013.tif.tif )
201406111629   0     1     0Jason E:\GIS\AMAZON~2\CRFVOL_sd6_M_04_dec_2013.flt = GRIDFLOAT ( E:\GIS\Amazonia_GDM\CRFVOL_sd6_M_04_dec_2013.tif )
201406111629   0     2     0Jason E:\GIS\AMAZON~2\ORCDRC_sd3_M_04_dec_2013.tif.flt = GRIDFLOAT ( E:\GIS\Amazonia_GDM\ORCDRC_sd3_M_04_dec_2013.tif.tif )
201406111629   0     1     0Jason E:\GIS\AMAZON~2\ORCDRC_sd6_M_04_dec_2013.flt = GRIDFLOAT ( E:\GIS\Amazonia_GDM\ORCDRC_sd6_M_04_dec_2013.tif )
201406111629   0     1     0Jason E:\GIS\AMAZON~2\PHIHOX_sd3_M_04_dec_2013.tif.flt = GRIDFLOAT ( E:\GIS\Amazonia_GDM\PHIHOX_sd3_M_04_dec_2013.tif.tif )
201406111629   0     1     0Jason E:\GIS\AMAZON~2\PHIHOX_sd6_M_04_dec_2013.flt = GRIDFLOAT ( E:\GIS\Amazonia_GDM\PHIHOX_sd6_M_04_dec_2013.tif )
201406111630   1     1     0Jason E:\GIS\AMAZON~2\SLTPPT_sd3_M_04_dec_2013.tif.flt = GRIDFLOAT ( E:\GIS\Amazonia_GDM\SLTPPT_sd3_M_04_dec_2013.tif.tif )
201406111630   0     2     0Jason E:\GIS\AMAZON~2\SLTPPT_sd6_M_04_dec_2013.flt = GRIDFLOAT ( E:\GIS\Amazonia_GDM\SLTPPT_sd6_M_04_dec_2013.tif )
201406111630   0     2     0Jason E:\GIS\AMAZON~2\SNDPPT_sd3_M_04_dec_2013.tif.flt = GRIDFLOAT ( E:\GIS\Amazonia_GDM\SNDPPT_sd3_M_04_dec_2013.tif.tif )
201406111630   0     1     0Jason E:\GIS\AMAZON~2\SNDPPT_sd6_M_04_dec_2013.flt = GRIDFLOAT ( E:\GIS\Amazonia_GDM\SNDPPT_sd6_M_04_dec_2013.tif )
201406112236   1     1     0Jason E:\GIS\AMAZON~2\bio20.flt = GRIDFLOAT ( E:\GIS\Amazonia_GDM\tet\bio20.tif )
201406112236   0     1     0Jason E:\GIS\AMAZON~2\bio21.flt = GRIDFLOAT ( E:\GIS\Amazonia_GDM\tet\bio21.tif )
201406112236   0     1     0Jason E:\GIS\AMAZON~2\bio22.flt = GRIDFLOAT ( E:\GIS\Amazonia_GDM\tet\bio22.tif )
201406112236   0     1     0Jason E:\GIS\AMAZON~2\bio23.flt = GRIDFLOAT ( E:\GIS\Amazonia_GDM\tet\bio23.tif )
201406112236   0     1     0Jason E:\GIS\AMAZON~2\bio24.flt = GRIDFLOAT ( E:\GIS\Amazonia_GDM\tet\bio24.tif )
201406112236   0     1     0Jason E:\GIS\AMAZON~2\bio25.flt = GRIDFLOAT ( E:\GIS\Amazonia_GDM\tet\bio25.tif )
201406112236   0     1     0Jason E:\GIS\AMAZON~2\bio26.flt = GRIDFLOAT ( E:\GIS\Amazonia_GDM\tet\bio26.tif )
201406112236   0     1     0Jason E:\GIS\AMAZON~2\bio27.flt = GRIDFLOAT ( E:\GIS\Amazonia_GDM\tet\bio27.tif )
201406112236   0     1     0Jason E:\GIS\AMAZON~2\bio28.flt = GRIDFLOAT ( E:\GIS\Amazonia_GDM\tet\bio28.tif )
201406112236   0     1     0Jason E:\GIS\AMAZON~2\bio29.flt = GRIDFLOAT ( E:\GIS\Amazonia_GDM\tet\bio29.tif )
201406112236   0     2     0Jason E:\GIS\AMAZON~2\bio30.flt = GRIDFLOAT ( E:\GIS\Amazonia_GDM\tet\bio30.tif )
201406112236   0     1     0Jason E:\GIS\AMAZON~2\bio31.flt = GRIDFLOAT ( E:\GIS\Amazonia_GDM\tet\bio31.tif )
201406112236   0     1     0Jason E:\GIS\AMAZON~2\bio32.flt = GRIDFLOAT ( E:\GIS\Amazonia_GDM\tet\bio32.tif )
201406112236   0     1     0Jason E:\GIS\AMAZON~2\bio33.flt = GRIDFLOAT ( E:\GIS\Amazonia_GDM\tet\bio33.tif )
201406112236   0     1     0Jason E:\GIS\AMAZON~2\bio34.flt = GRIDFLOAT ( E:\GIS\Amazonia_GDM\tet\bio34.tif )
201406112236   0     1     0Jason E:\GIS\AMAZON~2\bio35.flt = GRIDFLOAT ( E:\GIS\Amazonia_GDM\tet\bio35.tif )
201406112236   0     2     0Jason E:\GIS\AMAZON~2\bio_1.flt = GRIDFLOAT ( E:\GIS\Amazonia_GDM\tet\bio_1.tif )
201406112236   0     1     0Jason E:\GIS\AMAZON~2\bio_10.flt = GRIDFLOAT ( E:\GIS\Amazonia_GDM\tet\bio_10.tif )
201406112236   0     2     0Jason E:\GIS\AMAZON~2\bio_11.flt = GRIDFLOAT ( E:\GIS\Amazonia_GDM\tet\bio_11.tif )
201406112236   0     2     0Jason E:\GIS\AMAZON~2\bio_12.flt = GRIDFLOAT ( E:\GIS\Amazonia_GDM\tet\bio_12.tif )
201406112237   1     2     0Jason E:\GIS\AMAZON~2\bio_13.flt = GRIDFLOAT ( E:\GIS\Amazonia_GDM\tet\bio_13.tif )
201406112237   0     2     0Jason E:\GIS\AMAZON~2\bio_14.flt = GRIDFLOAT ( E:\GIS\Amazonia_GDM\tet\bio_14.tif )
201406112237   0     2     0Jason E:\GIS\AMAZON~2\bio_15.flt = GRIDFLOAT ( E:\GIS\Amazonia_GDM\tet\bio_15.tif )
201406112237   0     2     0Jason E:\GIS\AMAZON~2\bio_16.flt = GRIDFLOAT ( E:\GIS\Amazonia_GDM\tet\bio_16.tif )
201406112237   0     2     0Jason E:\GIS\AMAZON~2\bio_17.flt = GRIDFLOAT ( E:\GIS\Amazonia_GDM\tet\bio_17.tif )
201406112237   0     2     0Jason E:\GIS\AMAZON~2\bio_18.flt = GRIDFLOAT ( E:\GIS\Amazonia_GDM\tet\bio_18.tif )
201406112237   0     2     0Jason E:\GIS\AMAZON~2\bio_19.flt = GRIDFLOAT ( E:\GIS\Amazonia_GDM\tet\bio_19.tif )
201406112237   0     2     0Jason E:\GIS\AMAZON~2\bio_2.flt = GRIDFLOAT ( E:\GIS\Amazonia_GDM\tet\bio_2.tif )
201406112237   0     2     0Jason E:\GIS\AMAZON~2\bio_3.flt = GRIDFLOAT ( E:\GIS\Amazonia_GDM\tet\bio_3.tif )
201406112237   0     1     0Jason E:\GIS\AMAZON~2\bio_4.flt = GRIDFLOAT ( E:\GIS\Amazonia_GDM\tet\bio_4.tif )
201406112237   0     1     0Jason E:\GIS\AMAZON~2\bio_5.flt = GRIDFLOAT ( E:\GIS\Amazonia_GDM\tet\bio_5.tif )
201406112237   0     1     0Jason E:\GIS\AMAZON~2\bio_6.flt = GRIDFLOAT ( E:\GIS\Amazonia_GDM\tet\bio_6.tif )
201406112237   0     2     0Jason E:\GIS\AMAZON~2\bio_7.flt = GRIDFLOAT ( E:\GIS\Amazonia_GDM\tet\bio_7.tif )
201406112237   0     2     0Jason E:\GIS\AMAZON~2\bio_8.flt = GRIDFLOAT ( E:\GIS\Amazonia_GDM\tet\bio_8.tif )
201406112237   0     1     0Jason E:\GIS\AMAZON~2\bio_9.flt = GRIDFLOAT ( E:\GIS\Amazonia_GDM\tet\bio_9.tif )
201406112237   0     1     0Jason E:\GIS\AMAZON~2\BLD_sd3_M_04_dec_2013.flt = GRIDFLOAT ( E:\GIS\Amazonia_GDM\tet\BLD_sd3_M_04_dec_2013.tif )
201406112237   0     2     0Jason E:\GIS\AMAZON~2\BLD_sd6_M_04_dec_2013.flt = GRIDFLOAT ( E:\GIS\Amazonia_GDM\tet\BLD_sd6_M_04_dec_2013.tif )
201406112237   0     2     0Jason E:\GIS\AMAZON~2\CEC_sd3_M_04_dec_2013.flt = GRIDFLOAT ( E:\GIS\Amazonia_GDM\tet\CEC_sd3_M_04_dec_2013.tif )
201406112237   0     1     0Jason E:\GIS\AMAZON~2\CEC_sd6_M_04_dec_2013.flt = GRIDFLOAT ( E:\GIS\Amazonia_GDM\tet\CEC_sd6_M_04_dec_2013.tif )
201406112237   0     1     0Jason E:\GIS\AMAZON~2\CLYPPT_sd3_M_04_dec_2013.flt = GRIDFLOAT ( E:\GIS\Amazonia_GDM\tet\CLYPPT_sd3_M_04_dec_2013.tif )
201406112237   0     1     0Jason E:\GIS\AMAZON~2\CLYPPT_sd6_M_04_dec_2013.flt = GRIDFLOAT ( E:\GIS\Amazonia_GDM\tet\CLYPPT_sd6_M_04_dec_2013.tif )
201406112237   0     1     0Jason E:\GIS\AMAZON~2\CRFVOL_sd3_M_04_dec_2013.flt = GRIDFLOAT ( E:\GIS\Amazonia_GDM\tet\CRFVOL_sd3_M_04_dec_2013.tif )
201406112238   0     1     0Jason E:\GIS\AMAZON~2\CRFVOL_sd6_M_04_dec_2013.flt = GRIDFLOAT ( E:\GIS\Amazonia_GDM\tet\CRFVOL_sd6_M_04_dec_2013.tif )
201406112238   0     1     0Jason E:\GIS\AMAZON~2\ORCDRC_sd3_M_04_dec_2013.flt = GRIDFLOAT ( E:\GIS\Amazonia_GDM\tet\ORCDRC_sd3_M_04_dec_2013.tif )
201406112238   0     1     0Jason E:\GIS\AMAZON~2\ORCDRC_sd6_M_04_dec_2013.flt = GRIDFLOAT ( E:\GIS\Amazonia_GDM\tet\ORCDRC_sd6_M_04_dec_2013.tif )
201406112238   0     1     0Jason E:\GIS\AMAZON~2\PHIHOX_sd3_M_04_dec_2013.flt = GRIDFLOAT ( E:\GIS\Amazonia_GDM\tet\PHIHOX_sd3_M_04_dec_2013.tif )
201406112238   0     1     0Jason E:\GIS\AMAZON~2\PHIHOX_sd6_M_04_dec_2013.flt = GRIDFLOAT ( E:\GIS\Amazonia_GDM\tet\PHIHOX_sd6_M_04_dec_2013.tif )
201406112238   0     1     0Jason E:\GIS\AMAZON~2\SLTPPT_sd3_M_04_dec_2013.flt = GRIDFLOAT ( E:\GIS\Amazonia_GDM\tet\SLTPPT_sd3_M_04_dec_2013.tif )
201406112238   0     1     0Jason E:\GIS\AMAZON~2\SLTPPT_sd6_M_04_dec_2013.flt = GRIDFLOAT ( E:\GIS\Amazonia_GDM\tet\SLTPPT_sd6_M_04_dec_2013.tif )
201406112238   0     1     0Jason E:\GIS\AMAZON~2\SNDPPT_sd3_M_04_dec_2013.flt = GRIDFLOAT ( E:\GIS\Amazonia_GDM\tet\SNDPPT_sd3_M_04_dec_2013.tif )
201406112238   0     1     0Jason E:\GIS\AMAZON~2\SNDPPT_sd6_M_04_dec_2013.flt = GRIDFLOAT ( E:\GIS\Amazonia_GDM\tet\SNDPPT_sd6_M_04_dec_2013.tif )
201411211506   0     1     0Jason F:\GIS\Cuba\LAYER_~1\STEP2_~1\aspect_2.asc = GRIDASCII ( F:\GIS\Cuba\Layer_for_Mods\step1b_rasters\aspect_2.tif )
201411211506   0     1     0Jason F:\GIS\Cuba\LAYER_~1\STEP2_~1\bio10_23.asc = GRIDASCII ( F:\GIS\Cuba\Layer_for_Mods\step1b_rasters\bio10_23.tif )
201411211506   0     1     0Jason F:\GIS\Cuba\LAYER_~1\STEP2_~1\bio11_23.asc = GRIDASCII ( F:\GIS\Cuba\Layer_for_Mods\step1b_rasters\bio11_23.tif )
201411211506   0     1     0Jason F:\GIS\Cuba\LAYER_~1\STEP2_~1\bio12_23.asc = GRIDASCII ( F:\GIS\Cuba\Layer_for_Mods\step1b_rasters\bio12_23.tif )
201411211506   0     1     0Jason F:\GIS\Cuba\LAYER_~1\STEP2_~1\bio13_23.asc = GRIDASCII ( F:\GIS\Cuba\Layer_for_Mods\step1b_rasters\bio13_23.tif )
201411211506   0     1     0Jason F:\GIS\Cuba\LAYER_~1\STEP2_~1\bio14_23.asc = GRIDASCII ( F:\GIS\Cuba\Layer_for_Mods\step1b_rasters\bio14_23.tif )
201411211506   0     0     0Jason F:\GIS\Cuba\LAYER_~1\STEP2_~1\bio15_23.asc = GRIDASCII ( F:\GIS\Cuba\Layer_for_Mods\step1b_rasters\bio15_23.tif )
201411211506   0     1     0Jason F:\GIS\Cuba\LAYER_~1\STEP2_~1\bio16_23.asc = GRIDASCII ( F:\GIS\Cuba\Layer_for_Mods\step1b_rasters\bio16_23.tif )
201411211506   0     1     0Jason F:\GIS\Cuba\LAYER_~1\STEP2_~1\bio17_23.asc = GRIDASCII ( F:\GIS\Cuba\Layer_for_Mods\step1b_rasters\bio17_23.tif )
201411211506   0     0     0Jason F:\GIS\Cuba\LAYER_~1\STEP2_~1\bio18_23.asc = GRIDASCII ( F:\GIS\Cuba\Layer_for_Mods\step1b_rasters\bio18_23.tif )
201411211506   0     1     0Jason F:\GIS\Cuba\LAYER_~1\STEP2_~1\bio19_23.asc = GRIDASCII ( F:\GIS\Cuba\Layer_for_Mods\step1b_rasters\bio19_23.tif )
201411211506   0     1     0Jason F:\GIS\Cuba\LAYER_~1\STEP2_~1\bio1_23.asc = GRIDASCII ( F:\GIS\Cuba\Layer_for_Mods\step1_rasters\bio1_23.tif )
201411211506   0     1     0Jason F:\GIS\Cuba\LAYER_~1\STEP2_~1\bio2_23.asc = GRIDASCII ( F:\GIS\Cuba\Layer_for_Mods\step1b_rasters\bio2_23.tif )
201411211506   0     2     0Jason F:\GIS\Cuba\LAYER_~1\STEP2_~1\bio3_23.asc = GRIDASCII ( F:\GIS\Cuba\Layer_for_Mods\step1b_rasters\bio3_23.tif )
201411211506   0     1     0Jason F:\GIS\Cuba\LAYER_~1\STEP2_~1\bio4_23.asc = GRIDASCII ( F:\GIS\Cuba\Layer_for_Mods\step1b_rasters\bio4_23.tif )
201411211507   0     1     0Jason F:\GIS\Cuba\LAYER_~1\STEP2_~1\bio5_23.asc = GRIDASCII ( F:\GIS\Cuba\Layer_for_Mods\step1b_rasters\bio5_23.tif )
201411211507   0     1     0Jason F:\GIS\Cuba\LAYER_~1\STEP2_~1\bio6_23.asc = GRIDASCII ( F:\GIS\Cuba\Layer_for_Mods\step1b_rasters\bio6_23.tif )
201411211507   0     1     0Jason F:\GIS\Cuba\LAYER_~1\STEP2_~1\bio7_23.asc = GRIDASCII ( F:\GIS\Cuba\Layer_for_Mods\step1b_rasters\bio7_23.tif )
201411211507   0     1     0Jason F:\GIS\Cuba\LAYER_~1\STEP2_~1\bio8_23.asc = GRIDASCII ( F:\GIS\Cuba\Layer_for_Mods\step1b_rasters\bio8_23.tif )
201411211507   0     1     0Jason F:\GIS\Cuba\LAYER_~1\STEP2_~1\bio9_23.asc = GRIDASCII ( F:\GIS\Cuba\Layer_for_Mods\step1b_rasters\bio9_23.tif )
201411211507   0     1     0Jason F:\GIS\Cuba\LAYER_~1\STEP2_~1\BLD_sd2_M_02_apr_2014_Clip1.asc = GRIDASCII ( F:\GIS\Cuba\Climate\Soilgrids\BLD_sd2_M_02_apr_2014_
201411211507   0     1     0Jason F:\GIS\Cuba\LAYER_~1\STEP2_~1\CEC_sd2_M_02_apr_2014_Clip1.asc = GRIDASCII ( F:\GIS\Cuba\Layer_for_Mods\step1b_rasters\CEC_sd2_M_
201411211507   0     1     0Jason F:\GIS\Cuba\LAYER_~1\STEP2_~1\CLYPPT_sd2_M_02_apr_2014_Cli1.asc = GRIDASCII ( F:\GIS\Cuba\Layer_for_Mods\step1b_rasters\CLYPPT_s
201411211507   0     0     0Jason F:\GIS\Cuba\LAYER_~1\STEP2_~1\CRFVOL_sd2_M_02_apr_2014_Cli1.asc = GRIDASCII ( F:\GIS\Cuba\Layer_for_Mods\step1b_rasters\CRFVOL_s
201411211507   0     0     0Jason F:\GIS\Cuba\LAYER_~1\STEP2_~1\OCSTHA_sd2_M_02_apr_2014_Cli1.asc = GRIDASCII ( F:\GIS\Cuba\Layer_for_Mods\step1b_rasters\OCSTHA_s
201411211507   0     0     0Jason F:\GIS\Cuba\LAYER_~1\STEP2_~1\ORCDRC_sd2_M_02_apr_2014_Cli1.asc = GRIDASCII ( F:\GIS\Cuba\Layer_for_Mods\step1b_rasters\ORCDRC_s
201411211507   0     0     0Jason F:\GIS\Cuba\LAYER_~1\STEP2_~1\PHIHOX_sd2_M_02_apr_2014_Cli1.asc = GRIDASCII ( F:\GIS\Cuba\Layer_for_Mods\step1b_rasters\PHIHOX_s
201411211507   0     1     0Jason F:\GIS\Cuba\LAYER_~1\STEP2_~1\slope2.asc = GRIDASCII ( F:\GIS\Cuba\Layer_for_Mods\step1b_rasters\slope2.tif )
201411211517   0     1     0Jason F:\GIS\Cuba\LAYER_~1\STEP2_~1\aspect_2.asc = GRIDASCII ( F:\GIS\Cuba\Layer_for_Mods\step1c_rasters\aspect_2.tif )
201411211517   0     1     0Jason F:\GIS\Cuba\LAYER_~1\STEP2_~1\bio10_23.asc = GRIDASCII ( F:\GIS\Cuba\Layer_for_Mods\step1c_rasters\bio10_23.tif )
201411211517   0  -429     0Jason F:\GIS\Cuba\LAYER_~1\STEP2_~1\bio11_23.asc = GRIDASCII ( F:\GIS\Cuba\Layer_for_Mods\step1c_rasters\bio11_23.tif )
201411211517   0     0     0Jason F:\GIS\Cuba\LAYER_~1\STEP2_~1\bio12_23.asc = GRIDASCII ( F:\GIS\Cuba\Layer_for_Mods\step1c_rasters\bio12_23.tif )
201411211517   0     0     0Jason F:\GIS\Cuba\LAYER_~1\STEP2_~1\bio13_23.asc = GRIDASCII ( F:\GIS\Cuba\Layer_for_Mods\step1c_rasters\bio13_23.tif )
201411211517   0     1     0Jason F:\GIS\Cuba\LAYER_~1\STEP2_~1\bio14_23.asc = GRIDASCII ( F:\GIS\Cuba\Layer_for_Mods\step1c_rasters\bio14_23.tif )
201411211517   0     1     0Jason F:\GIS\Cuba\LAYER_~1\STEP2_~1\bio15_23.asc = GRIDASCII ( F:\GIS\Cuba\Layer_for_Mods\step1c_rasters\bio15_23.tif )
201411211517   0     1     0Jason F:\GIS\Cuba\LAYER_~1\STEP2_~1\bio16_23.asc = GRIDASCII ( F:\GIS\Cuba\Layer_for_Mods\step1c_rasters\bio16_23.tif )
201411211517   0     1     0Jason F:\GIS\Cuba\LAYER_~1\STEP2_~1\bio17_23.asc = GRIDASCII ( F:\GIS\Cuba\Layer_for_Mods\step1c_rasters\bio17_23.tif )
201411211517   0     1     0Jason F:\GIS\Cuba\LAYER_~1\STEP2_~1\bio18_23.asc = GRIDASCII ( F:\GIS\Cuba\Layer_for_Mods\step1c_rasters\bio18_23.tif )
201411211517   0     0     0Jason F:\GIS\Cuba\LAYER_~1\STEP2_~1\bio19_23.asc = GRIDASCII ( F:\GIS\Cuba\Layer_for_Mods\step1c_rasters\bio19_23.tif )
201411211517   0     1     0Jason F:\GIS\Cuba\LAYER_~1\STEP2_~1\bio1_23.asc = GRIDASCII ( F:\GIS\Cuba\Layer_for_Mods\step1c_rasters\bio1_23.tif )
201411211517   0     1     0Jason F:\GIS\Cuba\LAYER_~1\STEP2_~1\bio2_23.asc = GRIDASCII ( F:\GIS\Cuba\Layer_for_Mods\step1c_rasters\bio2_23.tif )
201411211517   0     0     0Jason F:\GIS\Cuba\LAYER_~1\STEP2_~1\bio3_23.asc = GRIDASCII ( F:\GIS\Cuba\Layer_for_Mods\step1c_rasters\bio3_23.tif )
201411211517   0     0     0Jason F:\GIS\Cuba\LAYER_~1\STEP2_~1\bio4_23.asc = GRIDASCII ( F:\GIS\Cuba\Layer_for_Mods\step1c_rasters\bio4_23.tif )
201411211517   0     1     0Jason F:\GIS\Cuba\LAYER_~1\STEP2_~1\bio5_23.asc = GRIDASCII ( F:\GIS\Cuba\Layer_for_Mods\step1c_rasters\bio5_23.tif )
201411211517   0     1     0Jason F:\GIS\Cuba\LAYER_~1\STEP2_~1\bio6_23.asc = GRIDASCII ( F:\GIS\Cuba\Layer_for_Mods\step1c_rasters\bio6_23.tif )
201411211517   0     0     0Jason F:\GIS\Cuba\LAYER_~1\STEP2_~1\bio7_23.asc = GRIDASCII ( F:\GIS\Cuba\Layer_for_Mods\step1c_rasters\bio7_23.tif )
201411211517   0     0     0Jason F:\GIS\Cuba\LAYER_~1\STEP2_~1\bio8_23.asc = GRIDASCII ( F:\GIS\Cuba\Layer_for_Mods\step1c_rasters\bio8_23.tif )
201411211517   0     1     0Jason F:\GIS\Cuba\LAYER_~1\STEP2_~1\bio9_23.asc = GRIDASCII ( F:\GIS\Cuba\Layer_for_Mods\step1c_rasters\bio9_23.tif )
201411211517   0     1     0Jason F:\GIS\Cuba\LAYER_~1\STEP2_~1\BLD_sd2_M_02_apr_2014_Clip1.asc = GRIDASCII ( F:\GIS\Cuba\Layer_for_Mods\step1c_rasters\BLD_sd2_M_
201411211517   0     0     0Jason F:\GIS\Cuba\LAYER_~1\STEP2_~1\CEC_sd2_M_02_apr_2014_Clip1.asc = GRIDASCII ( F:\GIS\Cuba\Layer_for_Mods\step1c_rasters\CEC_sd2_M_
201411211517   0     1     0Jason F:\GIS\Cuba\LAYER_~1\STEP2_~1\CLYPPT_sd2_M_02_apr_2014_Cli1.asc = GRIDASCII ( F:\GIS\Cuba\Layer_for_Mods\step1c_rasters\CLYPPT_s
201411211517   0     0     0Jason F:\GIS\Cuba\LAYER_~1\STEP2_~1\CRFVOL_sd2_M_02_apr_2014_Cli1.asc = GRIDASCII ( F:\GIS\Cuba\Layer_for_Mods\step1c_rasters\CRFVOL_s
201411211517   0     0     0Jason F:\GIS\Cuba\LAYER_~1\STEP2_~1\OCSTHA_sd2_M_02_apr_2014_Cli1.asc = GRIDASCII ( F:\GIS\Cuba\Layer_for_Mods\step1c_rasters\OCSTHA_s
201411211517   0     1     0Jason F:\GIS\Cuba\LAYER_~1\STEP2_~1\ORCDRC_sd2_M_02_apr_2014_Cli1.asc = GRIDASCII ( F:\GIS\Cuba\Layer_for_Mods\step1c_rasters\ORCDRC_s
201411211517   0     1     0Jason F:\GIS\Cuba\LAYER_~1\STEP2_~1\PHIHOX_sd2_M_02_apr_2014_Cli1.asc = GRIDASCII ( F:\GIS\Cuba\Layer_for_Mods\step1c_rasters\PHIHOX_s
201411211517   0     1     0Jason F:\GIS\Cuba\LAYER_~1\STEP2_~1\slope2.asc = GRIDASCII ( F:\GIS\Cuba\Layer_for_Mods\step1c_rasters\slope2.tif )
201411211517   0     1     0Jason F:\GIS\Cuba\LAYER_~1\STEP2_~1\SLTPPT_sd2_M_02_apr_2014_Cli1.asc = GRIDASCII ( F:\GIS\Cuba\Layer_for_Mods\step1c_rasters\SLTPPT_s
201411211517   0     1     0Jason F:\GIS\Cuba\LAYER_~1\STEP2_~1\treeCover2005.asc = GRIDASCII ( F:\GIS\Cuba\Layer_for_Mods\step1c_rasters\treeCover2005.tif )
201411211517   0     0     0Jason F:\GIS\Cuba\LAYER_~1\STEP2_~1\vcf_20101.asc = GRIDASCII ( F:\GIS\Cuba\Layer_for_Mods\step1c_rasters\vcf_20101.tif )
201412301136   0     0     0Jason E:\GIS\models\r2\deustus\FINAL\MODELS~3\deustus_000.asc = GRIDASCII ( E:\GIS\models\r2\deustus\FINAL\ModelsRclip10km\deustus_000
201412301136   0     0     0Jason E:\GIS\models\r2\deustus\FINAL\MODELS~3\deustus_001.asc = GRIDASCII ( E:\GIS\models\r2\deustus\FINAL\ModelsRclip10km\deustus_001
201412301136   0     0     0Jason E:\GIS\models\r2\deustus\FINAL\MODELS~3\deustus_002.asc = GRIDASCII ( E:\GIS\models\r2\deustus\FINAL\ModelsRclip10km\deustus_002
201412301136   0     0     0Jason E:\GIS\models\r2\deustus\FINAL\MODELS~3\deustus_003.asc = GRIDASCII ( E:\GIS\models\r2\deustus\FINAL\ModelsRclip10km\deustus_003
201412301136   0     0     0Jason E:\GIS\models\r2\deustus\FINAL\MODELS~3\deustus_004.asc = GRIDASCII ( E:\GIS\models\r2\deustus\FINAL\ModelsRclip10km\deustus_004
201412301136   0     0     0Jason E:\GIS\models\r2\deustus\FINAL\MODELS~3\deustus_005.asc = GRIDASCII ( E:\GIS\models\r2\deustus\FINAL\ModelsRclip10km\deustus_005
201412301136   0     0     0Jason E:\GIS\models\r2\deustus\FINAL\MODELS~3\deustus_006.asc = GRIDASCII ( E:\GIS\models\r2\deustus\FINAL\ModelsRclip10km\deustus_006
201412301136   0     0     0Jason E:\GIS\models\r2\deustus\FINAL\MODELS~3\deustus_007.asc = GRIDASCII ( E:\GIS\models\r2\deustus\FINAL\ModelsRclip10km\deustus_007
201412301136   0     0     0Jason E:\GIS\models\r2\deustus\FINAL\MODELS~3\deustus_008.asc = GRIDASCII ( E:\GIS\models\r2\deustus\FINAL\ModelsRclip10km\deustus_008
201412301136   0     0     0Jason E:\GIS\models\r2\deustus\FINAL\MODELS~3\deustus_009.asc = GRIDASCII ( E:\GIS\models\r2\deustus\FINAL\ModelsRclip10km\deustus_009
201412301136   0     0     0Jason E:\GIS\models\r2\deustus\FINAL\MODELS~3\deustus_010.asc = GRIDASCII ( E:\GIS\models\r2\deustus\FINAL\ModelsRclip10km\deustus_010
201412301136   0     0     0Jason E:\GIS\models\r2\deustus\FINAL\MODELS~3\deustus_011.asc = GRIDASCII ( E:\GIS\models\r2\deustus\FINAL\ModelsRclip10km\deustus_011
201412301136   0     0     0Jason E:\GIS\models\r2\deustus\FINAL\MODELS~3\deustus_012.asc = GRIDASCII ( E:\GIS\models\r2\deustus\FINAL\ModelsRclip10km\deustus_012
201412301136   0     0     0Jason E:\GIS\models\r2\deustus\FINAL\MODELS~3\deustus_013.asc = GRIDASCII ( E:\GIS\models\r2\deustus\FINAL\ModelsRclip10km\deustus_013
201412301136   0     0     0Jason E:\GIS\models\r2\deustus\FINAL\MODELS~3\deustus_014.asc = GRIDASCII ( E:\GIS\models\r2\deustus\FINAL\ModelsRclip10km\deustus_014
201412301136   0     0     0Jason E:\GIS\models\r2\deustus\FINAL\MODELS~3\deustus_015.asc = GRIDASCII ( E:\GIS\models\r2\deustus\FINAL\ModelsRclip10km\deustus_015
201412301136   0     0     0Jason E:\GIS\models\r2\deustus\FINAL\MODELS~3\deustus_016.asc = GRIDASCII ( E:\GIS\models\r2\deustus\FINAL\ModelsRclip10km\deustus_016
201412301137   0     0     0Jason E:\GIS\models\r2\deustus\FINAL\MODELS~3\deustus_017.asc = GRIDASCII ( E:\GIS\models\r2\deustus\FINAL\ModelsRclip10km\deustus_017
201412301137   0     0     0Jason E:\GIS\models\r2\deustus\FINAL\MODELS~3\deustus_018.asc = GRIDASCII ( E:\GIS\models\r2\deustus\FINAL\ModelsRclip10km\deustus_018
201412301137   0     0     0Jason E:\GIS\models\r2\deustus\FINAL\MODELS~3\deustus_019.asc = GRIDASCII ( E:\GIS\models\r2\deustus\FINAL\ModelsRclip10km\deustus_019
201412301137   0     0     0Jason E:\GIS\models\r2\deustus\FINAL\MODELS~3\deustus_020.asc = GRIDASCII ( E:\GIS\models\r2\deustus\FINAL\ModelsRclip10km\deustus_020
201412301137   0     0     0Jason E:\GIS\models\r2\deustus\FINAL\MODELS~3\deustus_021.asc = GRIDASCII ( E:\GIS\models\r2\deustus\FINAL\ModelsRclip10km\deustus_021
201412301137   0     0     0Jason E:\GIS\models\r2\deustus\FINAL\MODELS~3\deustus_022.asc = GRIDASCII ( E:\GIS\models\r2\deustus\FINAL\ModelsRclip10km\deustus_022
201412301137   0     0     0Jason E:\GIS\models\r2\deustus\FINAL\MODELS~3\deustus_024.asc = GRIDASCII ( E:\GIS\models\r2\deustus\FINAL\ModelsRclip10km\deustus_024
201412301137   0     0     0Jason E:\GIS\models\r2\deustus\FINAL\MODELS~3\deustus_026.asc = GRIDASCII ( E:\GIS\models\r2\deustus\FINAL\ModelsRclip10km\deustus_026
201412301137   0     0     0Jason E:\GIS\models\r2\deustus\FINAL\MODELS~3\deustus_028.asc = GRIDASCII ( E:\GIS\models\r2\deustus\FINAL\ModelsRclip10km\deustus_028
201412301137   0     0     0Jason E:\GIS\models\r2\deustus\FINAL\MODELS~3\deustus_030.asc = GRIDASCII ( E:\GIS\models\r2\deustus\FINAL\ModelsRclip10km\deustus_030
201412301137   0     0     0Jason E:\GIS\models\r2\deustus\FINAL\MODELS~3\deustus_032.asc = GRIDASCII ( E:\GIS\models\r2\deustus\FINAL\ModelsRclip10km\deustus_032
201412301137   0     0     0Jason E:\GIS\models\r2\deustus\FINAL\MODELS~3\deustus_034.asc = GRIDASCII ( E:\GIS\models\r2\deustus\FINAL\ModelsRclip10km\deustus_034
201412301137   0     0     0Jason E:\GIS\models\r2\deustus\FINAL\MODELS~3\deustus_036.asc = GRIDASCII ( E:\GIS\models\r2\deustus\FINAL\ModelsRclip10km\deustus_036
201412301137   0     0     0Jason E:\GIS\models\r2\deustus\FINAL\MODELS~3\deustus_038.asc = GRIDASCII ( E:\GIS\models\r2\deustus\FINAL\ModelsRclip10km\deustus_038
201412301137   0     0     0Jason E:\GIS\models\r2\deustus\FINAL\MODELS~3\deustus_040.asc = GRIDASCII ( E:\GIS\models\r2\deustus\FINAL\ModelsRclip10km\deustus_040
201412301137   0     0     0Jason E:\GIS\models\r2\deustus\FINAL\MODELS~3\deustus_042.asc = GRIDASCII ( E:\GIS\models\r2\deustus\FINAL\ModelsRclip10km\deustus_042
201412301137   0     0     0Jason E:\GIS\models\r2\deustus\FINAL\MODELS~3\deustus_044.asc = GRIDASCII ( E:\GIS\models\r2\deustus\FINAL\ModelsRclip10km\deustus_044
201412301137   0     0     0Jason E:\GIS\models\r2\deustus\FINAL\MODELS~3\deustus_046.asc = GRIDASCII ( E:\GIS\models\r2\deustus\FINAL\ModelsRclip10km\deustus_046
201412301137   0     0     0Jason E:\GIS\models\r2\deustus\FINAL\MODELS~3\deustus_048.asc = GRIDASCII ( E:\GIS\models\r2\deustus\FINAL\ModelsRclip10km\deustus_048
201412301137   0     0     0Jason E:\GIS\models\r2\deustus\FINAL\MODELS~3\deustus_050.asc = GRIDASCII ( E:\GIS\models\r2\deustus\FINAL\ModelsRclip10km\deustus_050
201412301137   0     0     0Jason E:\GIS\models\r2\deustus\FINAL\MODELS~3\deustus_052.asc = GRIDASCII ( E:\GIS\models\r2\deustus\FINAL\ModelsRclip10km\deustus_052
201412301137   0     0     0Jason E:\GIS\models\r2\deustus\FINAL\MODELS~3\deustus_054.asc = GRIDASCII ( E:\GIS\models\r2\deustus\FINAL\ModelsRclip10km\deustus_054
201412301137   0     0     0Jason E:\GIS\models\r2\deustus\FINAL\MODELS~3\deustus_056.asc = GRIDASCII ( E:\GIS\models\r2\deustus\FINAL\ModelsRclip10km\deustus_056
201412301137   0     0     0Jason E:\GIS\models\r2\deustus\FINAL\MODELS~3\deustus_058.asc = GRIDASCII ( E:\GIS\models\r2\deustus\FINAL\ModelsRclip10km\deustus_058
201412301137   0     0     0Jason E:\GIS\models\r2\deustus\FINAL\MODELS~3\deustus_060.asc = GRIDASCII ( E:\GIS\models\r2\deustus\FINAL\ModelsRclip10km\deustus_060
201412301137   0     0     0Jason E:\GIS\models\r2\deustus\FINAL\MODELS~3\deustus_062.asc = GRIDASCII ( E:\GIS\models\r2\deustus\FINAL\ModelsRclip10km\deustus_062
201412301137   0     0     0Jason E:\GIS\models\r2\deustus\FINAL\MODELS~3\deustus_064.asc = GRIDASCII ( E:\GIS\models\r2\deustus\FINAL\ModelsRclip10km\deustus_064
201412301137   0     0     0Jason E:\GIS\models\r2\deustus\FINAL\MODELS~3\deustus_066.asc = GRIDASCII ( E:\GIS\models\r2\deustus\FINAL\ModelsRclip10km\deustus_066
201412301137   0     0     0Jason E:\GIS\models\r2\deustus\FINAL\MODELS~3\deustus_068.asc = GRIDASCII ( E:\GIS\models\r2\deustus\FINAL\ModelsRclip10km\deustus_068
201412301137   0     0     0Jason E:\GIS\models\r2\deustus\FINAL\MODELS~3\deustus_070.asc = GRIDASCII ( E:\GIS\models\r2\deustus\FINAL\ModelsRclip10km\deustus_070
201412301137   0     1     0Jason E:\GIS\models\r2\deustus\FINAL\MODELS~3\deustus_072.asc = GRIDASCII ( E:\GIS\models\r2\deustus\FINAL\ModelsRclip10km\deustus_072
201412301137   0     0     0Jason E:\GIS\models\r2\deustus\FINAL\MODELS~3\deustus_074.asc = GRIDASCII ( E:\GIS\models\r2\deustus\FINAL\ModelsRclip10km\deustus_074
201412301137   0     0     0Jason E:\GIS\models\r2\deustus\FINAL\MODELS~3\deustus_076.asc = GRIDASCII ( E:\GIS\models\r2\deustus\FINAL\ModelsRclip10km\deustus_076
201412301137   0     0     0Jason E:\GIS\models\r2\deustus\FINAL\MODELS~3\deustus_078.asc = GRIDASCII ( E:\GIS\models\r2\deustus\FINAL\ModelsRclip10km\deustus_078
201412301137   0     0     0Jason E:\GIS\models\r2\deustus\FINAL\MODELS~3\deustus_080.asc = GRIDASCII ( E:\GIS\models\r2\deustus\FINAL\ModelsRclip10km\deustus_080
201412301137   0     0     0Jason E:\GIS\models\r2\deustus\FINAL\MODELS~3\deustus_084.asc = GRIDASCII ( E:\GIS\models\r2\deustus\FINAL\ModelsRclip10km\deustus_084
201412301137   0     0     0Jason E:\GIS\models\r2\deustus\FINAL\MODELS~3\deustus_088.asc = GRIDASCII ( E:\GIS\models\r2\deustus\FINAL\ModelsRclip10km\deustus_088
201412301137   0     0     0Jason E:\GIS\models\r2\deustus\FINAL\MODELS~3\deustus_092.asc = GRIDASCII ( E:\GIS\models\r2\deustus\FINAL\ModelsRclip10km\deustus_092
201412301137   0     0     0Jason E:\GIS\models\r2\deustus\FINAL\MODELS~3\deustus_096.asc = GRIDASCII ( E:\GIS\models\r2\deustus\FINAL\ModelsRclip10km\deustus_096
201412301137   0     0     0Jason E:\GIS\models\r2\deustus\FINAL\MODELS~3\deustus_100.asc = GRIDASCII ( E:\GIS\models\r2\deustus\FINAL\ModelsRclip10km\deustus_100
201412301137   0     0     0Jason E:\GIS\models\r2\deustus\FINAL\MODELS~3\deustus_104.asc = GRIDASCII ( E:\GIS\models\r2\deustus\FINAL\ModelsRclip10km\deustus_104
201412301137   0     0     0Jason E:\GIS\models\r2\deustus\FINAL\MODELS~3\deustus_108.asc = GRIDASCII ( E:\GIS\models\r2\deustus\FINAL\ModelsRclip10km\deustus_108
201412301137   0     0     0Jason E:\GIS\models\r2\deustus\FINAL\MODELS~3\deustus_112.asc = GRIDASCII ( E:\GIS\models\r2\deustus\FINAL\ModelsRclip10km\deustus_112
201412301137   0     0     0Jason E:\GIS\models\r2\deustus\FINAL\MODELS~3\deustus_116.asc = GRIDASCII ( E:\GIS\models\r2\deustus\FINAL\ModelsRclip10km\deustus_116
201412301137   0     0     0Jason E:\GIS\models\r2\deustus\FINAL\MODELS~3\deustus_120.asc = GRIDASCII ( E:\GIS\models\r2\deustus\FINAL\ModelsRclip10km\deustus_120
201511021020   0     0     0Jason E:\USER_D~1\Jason\GDM_FE~1\CLIMAT~2\alt.flt = GRIDFLOAT ( E:\User_Data\Jason\GDM_Felipe\ClimateS1\alt.tif )
201511021020   0     1     0Jason E:\USER_D~1\Jason\GDM_FE~1\CLIMAT~2\aspect.flt = GRIDFLOAT ( E:\User_Data\Jason\GDM_Felipe\ClimateS1\aspect.tif )
201511021020   0     0     0Jason E:\USER_D~1\Jason\GDM_FE~1\CLIMAT~2\bio20.flt = GRIDFLOAT ( E:\User_Data\Jason\GDM_Felipe\ClimateS1\bio20.tif )
201511021020   0     0     0Jason E:\USER_D~1\Jason\GDM_FE~1\CLIMAT~2\bio21.flt = GRIDFLOAT ( E:\User_Data\Jason\GDM_Felipe\ClimateS1\bio21.tif )
201511021020   0     0     0Jason E:\USER_D~1\Jason\GDM_FE~1\CLIMAT~2\bio22.flt = GRIDFLOAT ( E:\User_Data\Jason\GDM_Felipe\ClimateS1\bio22.tif )
201511021020   0     0     0Jason E:\USER_D~1\Jason\GDM_FE~1\CLIMAT~2\bio23.flt = GRIDFLOAT ( E:\User_Data\Jason\GDM_Felipe\ClimateS1\bio23.tif )
201511021020   0     0     0Jason E:\USER_D~1\Jason\GDM_FE~1\CLIMAT~2\bio24.flt = GRIDFLOAT ( E:\User_Data\Jason\GDM_Felipe\ClimateS1\bio24.tif )
201511021020   0     0     0Jason E:\USER_D~1\Jason\GDM_FE~1\CLIMAT~2\bio25.flt = GRIDFLOAT ( E:\User_Data\Jason\GDM_Felipe\ClimateS1\bio25.tif )
201511021020   0     0     0Jason E:\USER_D~1\Jason\GDM_FE~1\CLIMAT~2\bio26.flt = GRIDFLOAT ( E:\User_Data\Jason\GDM_Felipe\ClimateS1\bio26.tif )
201511021020   0     1     0Jason E:\USER_D~1\Jason\GDM_FE~1\CLIMAT~2\bio27.flt = GRIDFLOAT ( E:\User_Data\Jason\GDM_Felipe\ClimateS1\bio27.tif )
201511021020   0     0     0Jason E:\USER_D~1\Jason\GDM_FE~1\CLIMAT~2\bio28.flt = GRIDFLOAT ( E:\User_Data\Jason\GDM_Felipe\ClimateS1\bio28.tif )
201511021020   0     0     0Jason E:\USER_D~1\Jason\GDM_FE~1\CLIMAT~2\bio29.flt = GRIDFLOAT ( E:\User_Data\Jason\GDM_Felipe\ClimateS1\bio29.tif )
201511021020   0     0     0Jason E:\USER_D~1\Jason\GDM_FE~1\CLIMAT~2\bio30.flt = GRIDFLOAT ( E:\User_Data\Jason\GDM_Felipe\ClimateS1\bio30.tif )
201511021020   0     1     0Jason E:\USER_D~1\Jason\GDM_FE~1\CLIMAT~2\bio31.flt = GRIDFLOAT ( E:\User_Data\Jason\GDM_Felipe\ClimateS1\bio31.tif )
201511021020   0     0     0Jason E:\USER_D~1\Jason\GDM_FE~1\CLIMAT~2\bio32.flt = GRIDFLOAT ( E:\User_Data\Jason\GDM_Felipe\ClimateS1\bio32.tif )
201511021020   0     0     0Jason E:\USER_D~1\Jason\GDM_FE~1\CLIMAT~2\bio33.flt = GRIDFLOAT ( E:\User_Data\Jason\GDM_Felipe\ClimateS1\bio33.tif )
201511021020   0     1     0Jason E:\USER_D~1\Jason\GDM_FE~1\CLIMAT~2\bio34.flt = GRIDFLOAT ( E:\User_Data\Jason\GDM_Felipe\ClimateS1\bio34.tif )
201511021020   0     0     0Jason E:\USER_D~1\Jason\GDM_FE~1\CLIMAT~2\bio35.flt = GRIDFLOAT ( E:\User_Data\Jason\GDM_Felipe\ClimateS1\bio35.tif )
201511021020   0     0     0Jason E:\USER_D~1\Jason\GDM_FE~1\CLIMAT~2\bio_1.flt = GRIDFLOAT ( E:\User_Data\Jason\GDM_Felipe\ClimateS1\bio_1.tif )
201511021020   0     0     0Jason E:\USER_D~1\Jason\GDM_FE~1\CLIMAT~2\bio_10.flt = GRIDFLOAT ( E:\User_Data\Jason\GDM_Felipe\ClimateS1\bio_10.tif )
201511021020   0     0     0Jason E:\USER_D~1\Jason\GDM_FE~1\CLIMAT~2\bio_11.flt = GRIDFLOAT ( E:\User_Data\Jason\GDM_Felipe\ClimateS1\bio_11.tif )
201511021020   0     0     0Jason E:\USER_D~1\Jason\GDM_FE~1\CLIMAT~2\bio_12.flt = GRIDFLOAT ( E:\User_Data\Jason\GDM_Felipe\ClimateS1\bio_12.tif )
201511021020   0     0     0Jason E:\USER_D~1\Jason\GDM_FE~1\CLIMAT~2\bio_13.flt = GRIDFLOAT ( E:\User_Data\Jason\GDM_Felipe\ClimateS1\bio_13.tif )
201511021020   0     1     0Jason E:\USER_D~1\Jason\GDM_FE~1\CLIMAT~2\bio_14.flt = GRIDFLOAT ( E:\User_Data\Jason\GDM_Felipe\ClimateS1\bio_14.tif )
201511021020   0     0     0Jason E:\USER_D~1\Jason\GDM_FE~1\CLIMAT~2\bio_15.flt = GRIDFLOAT ( E:\User_Data\Jason\GDM_Felipe\ClimateS1\bio_15.tif )
201511021020   0     0     0Jason E:\USER_D~1\Jason\GDM_FE~1\CLIMAT~2\bio_16.flt = GRIDFLOAT ( E:\User_Data\Jason\GDM_Felipe\ClimateS1\bio_16.tif )
201511021020   0     0     0Jason E:\USER_D~1\Jason\GDM_FE~1\CLIMAT~2\bio_17.flt = GRIDFLOAT ( E:\User_Data\Jason\GDM_Felipe\ClimateS1\bio_17.tif )
201511021020   0     0     0Jason E:\USER_D~1\Jason\GDM_FE~1\CLIMAT~2\bio_18.flt = GRIDFLOAT ( E:\User_Data\Jason\GDM_Felipe\ClimateS1\bio_18.tif )
201511021020   0     0     0Jason E:\USER_D~1\Jason\GDM_FE~1\CLIMAT~2\bio_19.flt = GRIDFLOAT ( E:\User_Data\Jason\GDM_Felipe\ClimateS1\bio_19.tif )
201511021020   0     0     0Jason E:\USER_D~1\Jason\GDM_FE~1\CLIMAT~2\bio_2.flt = GRIDFLOAT ( E:\User_Data\Jason\GDM_Felipe\ClimateS1\bio_2.tif )
201511021020   0     0     0Jason E:\USER_D~1\Jason\GDM_FE~1\CLIMAT~2\bio_3.flt = GRIDFLOAT ( E:\User_Data\Jason\GDM_Felipe\ClimateS1\bio_3.tif )
201511021020   0     0     0Jason E:\USER_D~1\Jason\GDM_FE~1\CLIMAT~2\bio_4.flt = GRIDFLOAT ( E:\User_Data\Jason\GDM_Felipe\ClimateS1\bio_4.tif )
201511021020   0     0     0Jason E:\USER_D~1\Jason\GDM_FE~1\CLIMAT~2\bio_5.flt = GRIDFLOAT ( E:\User_Data\Jason\GDM_Felipe\ClimateS1\bio_5.tif )
201511021020   0     0     0Jason E:\USER_D~1\Jason\GDM_FE~1\CLIMAT~2\bio_6.flt = GRIDFLOAT ( E:\User_Data\Jason\GDM_Felipe\ClimateS1\bio_6.tif )
201511021020   0     0     0Jason E:\USER_D~1\Jason\GDM_FE~1\CLIMAT~2\bio_7.flt = GRIDFLOAT ( E:\User_Data\Jason\GDM_Felipe\ClimateS1\bio_7.tif )
201511021020   0     0     0Jason E:\USER_D~1\Jason\GDM_FE~1\CLIMAT~2\bio_8.flt = GRIDFLOAT ( E:\User_Data\Jason\GDM_Felipe\ClimateS1\bio_8.tif )
201511021020   0     0     0Jason E:\USER_D~1\Jason\GDM_FE~1\CLIMAT~2\bio_9.flt = GRIDFLOAT ( E:\User_Data\Jason\GDM_Felipe\ClimateS1\bio_9.tif )
201511021020   0     1     0Jason E:\USER_D~1\Jason\GDM_FE~1\CLIMAT~2\BLD_sd3_M_04_dec_2013.flt = GRIDFLOAT ( E:\User_Data\Jason\GDM_Felipe\ClimateS1\BLD_sd3_M_04
201511021020   0     0     0Jason E:\USER_D~1\Jason\GDM_FE~1\CLIMAT~2\BLD_sd6_M_04_dec_2013.flt = GRIDFLOAT ( E:\User_Data\Jason\GDM_Felipe\ClimateS1\BLD_sd6_M_04
201511021020   0     1     0Jason E:\USER_D~1\Jason\GDM_FE~1\CLIMAT~2\CEC_sd3_M_04_dec_2013.flt = GRIDFLOAT ( E:\User_Data\Jason\GDM_Felipe\ClimateS1\CEC_sd3_M_04
201511021020   0     0     0Jason E:\USER_D~1\Jason\GDM_FE~1\CLIMAT~2\CEC_sd6_M_04_dec_2013.flt = GRIDFLOAT ( E:\User_Data\Jason\GDM_Felipe\ClimateS1\CEC_sd6_M_04
201511021020   0     1     0Jason E:\USER_D~1\Jason\GDM_FE~1\CLIMAT~2\CLYPPT_sd3_M_04_dec_2013.flt = GRIDFLOAT ( E:\User_Data\Jason\GDM_Felipe\ClimateS1\CLYPPT_sd
201511021020   0     0     0Jason E:\USER_D~1\Jason\GDM_FE~1\CLIMAT~2\CLYPPT_sd6_M_04_dec_2013.flt = GRIDFLOAT ( E:\User_Data\Jason\GDM_Felipe\ClimateS1\CLYPPT_sd
201511021020   0     0     0Jason E:\USER_D~1\Jason\GDM_FE~1\CLIMAT~2\CRFVOL_sd3_M_04_dec_2013.flt = GRIDFLOAT ( E:\User_Data\Jason\GDM_Felipe\ClimateS1\CRFVOL_sd
201511021020   0     0     0Jason E:\USER_D~1\Jason\GDM_FE~1\CLIMAT~2\CRFVOL_sd6_M_04_dec_2013.flt = GRIDFLOAT ( E:\User_Data\Jason\GDM_Felipe\ClimateS1\CRFVOL_sd
201511021020   0     0     0Jason E:\USER_D~1\Jason\GDM_FE~1\CLIMAT~2\geo.flt = GRIDFLOAT ( E:\User_Data\Jason\GDM_Felipe\ClimateS1\geo.tif )
201511021020   0     0     0Jason E:\USER_D~1\Jason\GDM_FE~1\CLIMAT~2\Goodes.SA.2001.bare.flt = GRIDFLOAT ( E:\User_Data\Jason\GDM_Felipe\ClimateS1\Goodes.SA.2001
201511021020   0     0     0Jason E:\USER_D~1\Jason\GDM_FE~1\CLIMAT~2\Goodes.SA.2001.herbaceous.flt = GRIDFLOAT ( E:\User_Data\Jason\GDM_Felipe\ClimateS1\Goodes.S
201511021020   0     0     0Jason E:\USER_D~1\Jason\GDM_FE~1\CLIMAT~2\Goodes.SA.2001.tree.flt = GRIDFLOAT ( E:\User_Data\Jason\GDM_Felipe\ClimateS1\Goodes.SA.2001
201511021020   0     0     0Jason E:\USER_D~1\Jason\GDM_FE~1\CLIMAT~2\ORCDRC_sd3_M_04_dec_2013.flt = GRIDFLOAT ( E:\User_Data\Jason\GDM_Felipe\ClimateS1\ORCDRC_sd
201511021020   0     1     0Jason E:\USER_D~1\Jason\GDM_FE~1\CLIMAT~2\ORCDRC_sd6_M_04_dec_2013.flt = GRIDFLOAT ( E:\User_Data\Jason\GDM_Felipe\ClimateS1\ORCDRC_sd
201511021020   0     0     0Jason E:\USER_D~1\Jason\GDM_FE~1\CLIMAT~2\PHIHOX_sd3_M_04_dec_2013.flt = GRIDFLOAT ( E:\User_Data\Jason\GDM_Felipe\ClimateS1\PHIHOX_sd
201511021020   0     0     0Jason E:\USER_D~1\Jason\GDM_FE~1\CLIMAT~2\PHIHOX_sd6_M_04_dec_2013.flt = GRIDFLOAT ( E:\User_Data\Jason\GDM_Felipe\ClimateS1\PHIHOX_sd
201511021020   0     0     0Jason E:\USER_D~1\Jason\GDM_FE~1\CLIMAT~2\slope_log.flt = GRIDFLOAT ( E:\User_Data\Jason\GDM_Felipe\ClimateS1\slope_log.tif )
201511021020   0     1     0Jason E:\USER_D~1\Jason\GDM_FE~1\CLIMAT~2\SLTPPT_sd3_M_04_dec_2013.flt = GRIDFLOAT ( E:\User_Data\Jason\GDM_Felipe\ClimateS1\SLTPPT_sd
201511021020   0     0     0Jason E:\USER_D~1\Jason\GDM_FE~1\CLIMAT~2\SLTPPT_sd6_M_04_dec_2013.flt = GRIDFLOAT ( E:\User_Data\Jason\GDM_Felipe\ClimateS1\SLTPPT_sd
201511021020   0     0     0Jason E:\USER_D~1\Jason\GDM_FE~1\CLIMAT~2\SNDPPT_sd3_M_04_dec_2013.flt = GRIDFLOAT ( E:\User_Data\Jason\GDM_Felipe\ClimateS1\SNDPPT_sd
201511021020   0     0     0Jason E:\USER_D~1\Jason\GDM_FE~1\CLIMAT~2\SNDPPT_sd6_M_04_dec_2013.flt = GRIDFLOAT ( E:\User_Data\Jason\GDM_Felipe\ClimateS1\SNDPPT_sd
201511021020   0     0     0Jason E:\USER_D~1\Jason\GDM_FE~1\CLIMAT~2\wc_2_5m_MIROC3.2_21k_bio_1.flt = GRIDFLOAT ( E:\User_Data\Jason\GDM_Felipe\ClimateS1\wc_2_5m
201511021020   0     0     0Jason E:\USER_D~1\Jason\GDM_FE~1\CLIMAT~2\wc_2_5m_MIROC3.2_21k_bio_10.flt = GRIDFLOAT ( E:\User_Data\Jason\GDM_Felipe\ClimateS1\wc_2_5
201511021020   0     0     0Jason E:\USER_D~1\Jason\GDM_FE~1\CLIMAT~2\wc_2_5m_MIROC3.2_21k_bio_11.flt = GRIDFLOAT ( E:\User_Data\Jason\GDM_Felipe\ClimateS1\wc_2_5
201511021020   0     0     0Jason E:\USER_D~1\Jason\GDM_FE~1\CLIMAT~2\wc_2_5m_MIROC3.2_21k_bio_12.flt = GRIDFLOAT ( E:\User_Data\Jason\GDM_Felipe\ClimateS1\wc_2_5
201511021020   0     0     0Jason E:\USER_D~1\Jason\GDM_FE~1\CLIMAT~2\wc_2_5m_MIROC3.2_21k_bio_13.flt = GRIDFLOAT ( E:\User_Data\Jason\GDM_Felipe\ClimateS1\wc_2_5
201511021020   0     1     0Jason E:\USER_D~1\Jason\GDM_FE~1\CLIMAT~2\wc_2_5m_MIROC3.2_21k_bio_14.flt = GRIDFLOAT ( E:\User_Data\Jason\GDM_Felipe\ClimateS1\wc_2_5
201511021020   0     0     0Jason E:\USER_D~1\Jason\GDM_FE~1\CLIMAT~2\wc_2_5m_MIROC3.2_21k_bio_15.flt = GRIDFLOAT ( E:\User_Data\Jason\GDM_Felipe\ClimateS1\wc_2_5
201511021020   0     0     0Jason E:\USER_D~1\Jason\GDM_FE~1\CLIMAT~2\wc_2_5m_MIROC3.2_21k_bio_16.flt = GRIDFLOAT ( E:\User_Data\Jason\GDM_Felipe\ClimateS1\wc_2_5
201511021020   0     0     0Jason E:\USER_D~1\Jason\GDM_FE~1\CLIMAT~2\wc_2_5m_MIROC3.2_21k_bio_17.flt = GRIDFLOAT ( E:\User_Data\Jason\GDM_Felipe\ClimateS1\wc_2_5
201511021020   0     0     0Jason E:\USER_D~1\Jason\GDM_FE~1\CLIMAT~2\wc_2_5m_MIROC3.2_21k_bio_18.flt = GRIDFLOAT ( E:\User_Data\Jason\GDM_Felipe\ClimateS1\wc_2_5
201511021020   0     1     0Jason E:\USER_D~1\Jason\GDM_FE~1\CLIMAT~2\wc_2_5m_MIROC3.2_21k_bio_19.flt = GRIDFLOAT ( E:\User_Data\Jason\GDM_Felipe\ClimateS1\wc_2_5
201511021020   0     0     0Jason E:\USER_D~1\Jason\GDM_FE~1\CLIMAT~2\wc_2_5m_MIROC3.2_21k_bio_2.flt = GRIDFLOAT ( E:\User_Data\Jason\GDM_Felipe\ClimateS1\wc_2_5m
201511021020   0     0     0Jason E:\USER_D~1\Jason\GDM_FE~1\CLIMAT~2\wc_2_5m_MIROC3.2_21k_bio_3.flt = GRIDFLOAT ( E:\User_Data\Jason\GDM_Felipe\ClimateS1\wc_2_5m
201511021020   0     0     0Jason E:\USER_D~1\Jason\GDM_FE~1\CLIMAT~2\wc_2_5m_MIROC3.2_21k_bio_4.flt = GRIDFLOAT ( E:\User_Data\Jason\GDM_Felipe\ClimateS1\wc_2_5m
201511021020   0     0     0Jason E:\USER_D~1\Jason\GDM_FE~1\CLIMAT~2\wc_2_5m_MIROC3.2_21k_bio_5.flt = GRIDFLOAT ( E:\User_Data\Jason\GDM_Felipe\ClimateS1\wc_2_5m
201511021020   0     0     0Jason E:\USER_D~1\Jason\GDM_FE~1\CLIMAT~2\wc_2_5m_MIROC3.2_21k_bio_6.flt = GRIDFLOAT ( E:\User_Data\Jason\GDM_Felipe\ClimateS1\wc_2_5m
201511021020   0     0     0Jason E:\USER_D~1\Jason\GDM_FE~1\CLIMAT~2\wc_2_5m_MIROC3.2_21k_bio_7.flt = GRIDFLOAT ( E:\User_Data\Jason\GDM_Felipe\ClimateS1\wc_2_5m
201511021020   0     0     0Jason E:\USER_D~1\Jason\GDM_FE~1\CLIMAT~2\wc_2_5m_MIROC3.2_21k_bio_8.flt = GRIDFLOAT ( E:\User_Data\Jason\GDM_Felipe\ClimateS1\wc_2_5m
201511021020   0     0     0Jason E:\USER_D~1\Jason\GDM_FE~1\CLIMAT~2\wc_2_5m_MIROC3.2_21k_bio_9.flt = GRIDFLOAT ( E:\User_Data\Jason\GDM_Felipe\ClimateS1\wc_2_5m
201607011118   0     1     0Dendro1 C:\Users\Dendro1\Desktop\Data\Joseph\tempData\shit_Estimated_Spp_Rich.asc = GRIDASCII ( C:\Users\Dendro1\Desktop\Data\Joseph\tem
201607011118   0     0     0Dendro1 C:\Users\Dendro1\Desktop\Data\Joseph\tempData\shit_WE.asc = GRIDASCII ( C:\Users\Dendro1\Desktop\Data\Joseph\tempData\TEMP_ilUli
201607141255   0     1     0Dendro1 C:\Users\Dendro1\Desktop\Data\Joseph\tempData\Uruloke_aragornii_prunned.asc = GRIDASCII ( C:\Users\Dendro1\Desktop\Data\Joseph\e
201607141255   0     0     0Dendro1 C:\Users\Dendro1\Desktop\Data\Joseph\tempData\Uruloke_arwenae_prunned.asc = GRIDASCII ( C:\Users\Dendro1\Desktop\Data\Joseph\exa
201607141255   0     1     0Dendro1 C:\Users\Dendro1\Desktop\Data\Joseph\tempData\Uruloke_contortaentae_prunned.asc = GRIDASCII ( C:\Users\Dendro1\Desktop\Data\Jose
201607141255   0     0     0Dendro1 C:\Users\Dendro1\Desktop\Data\Joseph\tempData\Uruloke_eowynae_prunned.asc = GRIDASCII ( C:\Users\Dendro1\Desktop\Data\Joseph\exa
201607141255   0     1     0Dendro1 C:\Users\Dendro1\Desktop\Data\Joseph\tempData\Uruloke_fangorcola_prunned.asc = GRIDASCII ( C:\Users\Dendro1\Desktop\Data\Joseph\
201607141255   0     0     0Dendro1 C:\Users\Dendro1\Desktop\Data\Joseph\tempData\Uruloke_gimlia_prunned.asc = GRIDASCII ( C:\Users\Dendro1\Desktop\Data\Joseph\exam
201607141256   1     1     0Dendro1 C:\Users\Dendro1\Desktop\Data\Joseph\tempData\Uruloke_legolasvirenphyllos_prunned.asc = GRIDASCII ( C:\Users\Dendro1\Desktop\Dat
201607141256   0     0     0Dendro1 C:\Users\Dendro1\Desktop\Data\Joseph\tempData\Uruloke_lorienensis_prunned.asc = GRIDASCII ( C:\Users\Dendro1\Desktop\Data\Joseph
201607141256   0     1     0Dendro1 C:\Users\Dendro1\Desktop\Data\Joseph\tempData\Uruloke_mordorensis_prunned.asc = GRIDASCII ( C:\Users\Dendro1\Desktop\Data\Joseph
201607141256   0     0     0Dendro1 C:\Users\Dendro1\Desktop\Data\Joseph\tempData\Uruloke_rohanensis_prunned.asc = GRIDASCII ( C:\Users\Dendro1\Desktop\Data\Joseph\
201607141256   0     1     0Dendro1 C:\Users\Dendro1\Desktop\Data\Joseph\tempData\Uruloke_shirecola_prunned.asc = GRIDASCII ( C:\Users\Dendro1\Desktop\Data\Joseph\e
201608021145   0     0     0Dendro1 C:\Users\Dendro1\AppData\Local\Esri\DESKTO~1.4\SPATIA~1\RasterT_Times_E1.FLT = GRIDFLOAT ( C:\Users\Dendro1\Documents\ArcGIS\Def
201608021145   0     0     0Dendro1 C:\Users\Dendro1\Desktop\Data\Joseph\tempData\Testomg_Coord_Bias_file_for_MaxEnt.asc = GRIDASCII ( C:\Users\Dendro1\Documents\Ar
201608021217   0     0     0Dendro1 C:\Users\Dendro1\Desktop\Data\Joseph\tempData\Uruloke_eowynae_2080_a1b_csiro_M_80000m.asc = GRIDASCII ( C:\Users\Dendro1\Desktop
201608021217   0     0     0Dendro1 C:\Users\Dendro1\Desktop\Data\Joseph\tempData\Uruloke_rohanensis_2080_a1b_csiro_M_80000m.asc = GRIDASCII ( C:\Users\Dendro1\Desk
201608021217   0     0     0Dendro1 C:\Users\Dendro1\Desktop\Data\Joseph\tempData\Uruloke_shirecola_2080_a1b_csiro_M_80000m.asc = GRIDASCII ( C:\Users\Dendro1\Deskt
201608031140   0     0     0Dendro1 C:\Users\Dendro1\Desktop\Data\Joseph\tempData\NECBAD~1\test_Both_Bias_file_for_MaxEnt.asc = GRIDASCII ( C:\Users\Dendro1\Documen
201608031202   0     0     0Dendro1 C:\Users\Dendro1\Desktop\Data\Joseph\tempData\g\Uruloke_eowynae_thresholded.asc = GRIDASCII ( C:\Users\Dendro1\Desktop\Data\Jose
201608031202   0     0     0Dendro1 C:\Users\Dendro1\Desktop\Data\Joseph\tempData\g\Uruloke_rohanensis_thresholded.asc = GRIDASCII ( C:\Users\Dendro1\Desktop\Data\J
201608031202   0     0     0Dendro1 C:\Users\Dendro1\Desktop\Data\Joseph\tempData\g\Uruloke_shirecola_thresholded.asc = GRIDASCII ( C:\Users\Dendro1\Desktop\Data\Jo
201609091130   0     0     0Dendro1 C:\Users\Dendro1\Desktop\Data\Joseph\tempData\NE1C57~1\testt_Spp_Rich.asc = GRIDASCII ( C:\Users\Dendro1\Desktop\Data\Joseph\tem
201609091150   0     0     0Dendro1 C:\Users\Dendro1\Desktop\Data\Joseph\tempData\NEF583~1\testt_Spp_Rich.asc = GRIDASCII ( C:\Users\Dendro1\Desktop\Data\Joseph\tem
201609091156   0     0     0Dendro1 C:\Users\Dendro1\Desktop\Data\Joseph\tempData\NEF76E~1\testt_Spp_Rich.asc = GRIDASCII ( C:\Users\Dendro1\Desktop\Data\Joseph\tem
20161108 947   0     0     0Dendro1 C:\Users\Dendro1\Desktop\Data\Joseph\tempData\NE048A~1\Uruloke_aragornii_prunned.asc = GRIDASCII ( C:\Users\Dendro1\Desktop\Data
20161108 947   0     0     0Dendro1 C:\Users\Dendro1\Desktop\Data\Joseph\tempData\NE048A~1\Uruloke_arwenae_prunned.asc = GRIDASCII ( C:\Users\Dendro1\Desktop\Data\J
20161108 947   0     0     0Dendro1 C:\Users\Dendro1\Desktop\Data\Joseph\tempData\NE048A~1\Uruloke_contortaentae_prunned.asc = GRIDASCII ( C:\Users\Dendro1\Desktop\
20161108 947   0     1     0Dendro1 C:\Users\Dendro1\Desktop\Data\Joseph\tempData\NE048A~1\Uruloke_eowynae_prunned.asc = GRIDASCII ( C:\Users\Dendro1\Desktop\Data\J
20161108 947   0     1     0Dendro1 C:\Users\Dendro1\Desktop\Data\Joseph\tempData\NE048A~1\Uruloke_fangorcola_prunned.asc = GRIDASCII ( C:\Users\Dendro1\Desktop\Dat
20161108 947   0     1     0Dendro1 C:\Users\Dendro1\Desktop\Data\Joseph\tempData\NE048A~1\Uruloke_gimlia_prunned.asc = GRIDASCII ( C:\Users\Dendro1\Desktop\Data\Jo
20161108 947   0     1     0Dendro1 C:\Users\Dendro1\Desktop\Data\Joseph\tempData\NE048A~1\Uruloke_legolasvirenphyllos_prunned.asc = GRIDASCII ( C:\Users\Dendro1\De
20161108 947   0     0     0Dendro1 C:\Users\Dendro1\Desktop\Data\Joseph\tempData\NE048A~1\Uruloke_lorienensis_prunned.asc = GRIDASCII ( C:\Users\Dendro1\Desktop\Da
20161108 947   0     0     0Dendro1 C:\Users\Dendro1\Desktop\Data\Joseph\tempData\NE048A~1\Uruloke_mordorensis_prunned.asc = GRIDASCII ( C:\Users\Dendro1\Desktop\Da
20161108 947   0     0     0Dendro1 C:\Users\Dendro1\Desktop\Data\Joseph\tempData\NE048A~1\Uruloke_rohanensis_prunned.asc = GRIDASCII ( C:\Users\Dendro1\Desktop\Dat
20161108 947   0     1     0Dendro1 C:\Users\Dendro1\Desktop\Data\Joseph\tempData\NE048A~1\Uruloke_shirecola_prunned.asc = GRIDASCII ( C:\Users\Dendro1\Desktop\Data
20161108 950   0     1     0Dendro1 C:\Users\Dendro1\Desktop\Data\Joseph\tempData\NE048A~1\Uruloke_aragornii_prunned.asc = GRIDASCII ( C:\Users\Dendro1\Desktop\Data
20161108 950   0     1     0Dendro1 C:\Users\Dendro1\Desktop\Data\Joseph\tempData\NE048A~1\Uruloke_arwenae_prunned.asc = GRIDASCII ( C:\Users\Dendro1\Desktop\Data\J
20161108 950   0     0     0Dendro1 C:\Users\Dendro1\Desktop\Data\Joseph\tempData\NE048A~1\Uruloke_contortaentae_prunned.asc = GRIDASCII ( C:\Users\Dendro1\Desktop\
20161108 950   0     0     0Dendro1 C:\Users\Dendro1\Desktop\Data\Joseph\tempData\NE048A~1\Uruloke_eowynae_prunned.asc = GRIDASCII ( C:\Users\Dendro1\Desktop\Data\J
20161108 950   0     0     0Dendro1 C:\Users\Dendro1\Desktop\Data\Joseph\tempData\NE048A~1\Uruloke_fangorcola_prunned.asc = GRIDASCII ( C:\Users\Dendro1\Desktop\Dat
20161108 950   0     1     0Dendro1 C:\Users\Dendro1\Desktop\Data\Joseph\tempData\NE048A~1\Uruloke_gimlia_prunned.asc = GRIDASCII ( C:\Users\Dendro1\Desktop\Data\Jo
20161108 950   0     1     0Dendro1 C:\Users\Dendro1\Desktop\Data\Joseph\tempData\NE048A~1\Uruloke_legolasvirenphyllos_prunned.asc = GRIDASCII ( C:\Users\Dendro1\De
20161108 950   0     1     0Dendro1 C:\Users\Dendro1\Desktop\Data\Joseph\tempData\NE048A~1\Uruloke_lorienensis_prunned.asc = GRIDASCII ( C:\Users\Dendro1\Desktop\Da
20161108 950   0     1     0Dendro1 C:\Users\Dendro1\Desktop\Data\Joseph\tempData\NE048A~1\Uruloke_mordorensis_prunned.asc = GRIDASCII ( C:\Users\Dendro1\Desktop\Da
20161108 950   0     1     0Dendro1 C:\Users\Dendro1\Desktop\Data\Joseph\tempData\NE048A~1\Uruloke_rohanensis_prunned.asc = GRIDASCII ( C:\Users\Dendro1\Desktop\Dat
20161108 950   0     1     0Dendro1 C:\Users\Dendro1\Desktop\Data\Joseph\tempData\NE048A~1\Uruloke_shirecola_prunned.asc = GRIDASCII ( C:\Users\Dendro1\Desktop\Data
20161108 953   1     1     0Dendro1 C:\Users\Dendro1\Desktop\Data\Joseph\tempData\NE048A~1\Uruloke_aragornii_prunned.asc = GRIDASCII ( C:\Users\Dendro1\Desktop\Data
20161108 953   0     1     0Dendro1 C:\Users\Dendro1\Desktop\Data\Joseph\tempData\NE048A~1\Uruloke_arwenae_prunned.asc = GRIDASCII ( C:\Users\Dendro1\Desktop\Data\J
20161108 953   0     0     0Dendro1 C:\Users\Dendro1\Desktop\Data\Joseph\tempData\NE048A~1\Uruloke_contortaentae_prunned.asc = GRIDASCII ( C:\Users\Dendro1\Desktop\
20161108 953   0     1     0Dendro1 C:\Users\Dendro1\Desktop\Data\Joseph\tempData\NE048A~1\Uruloke_eowynae_prunned.asc = GRIDASCII ( C:\Users\Dendro1\Desktop\Data\J
20161108 953   0     0     0Dendro1 C:\Users\Dendro1\Desktop\Data\Joseph\tempData\NE048A~1\Uruloke_fangorcola_prunned.asc = GRIDASCII ( C:\Users\Dendro1\Desktop\Dat
20161108 953   0     0     0Dendro1 C:\Users\Dendro1\Desktop\Data\Joseph\tempData\NE048A~1\Uruloke_gimlia_prunned.asc = GRIDASCII ( C:\Users\Dendro1\Desktop\Data\Jo
20161108 953   0     0     0Dendro1 C:\Users\Dendro1\Desktop\Data\Joseph\tempData\NE048A~1\Uruloke_legolasvirenphyllos_prunned.asc = GRIDASCII ( C:\Users\Dendro1\De
20161108 953   0     0     0Dendro1 C:\Users\Dendro1\Desktop\Data\Joseph\tempData\NE048A~1\Uruloke_lorienensis_prunned.asc = GRIDASCII ( C:\Users\Dendro1\Desktop\Da
20161108 953   0     1     0Dendro1 C:\Users\Dendro1\Desktop\Data\Joseph\tempData\NE048A~1\Uruloke_mordorensis_prunned.asc = GRIDASCII ( C:\Users\Dendro1\Desktop\Da
20161108 953   0     0     0Dendro1 C:\Users\Dendro1\Desktop\Data\Joseph\tempData\NE048A~1\Uruloke_rohanensis_prunned.asc = GRIDASCII ( C:\Users\Dendro1\Desktop\Dat
20161108 953   0     1     0Dendro1 C:\Users\Dendro1\Desktop\Data\Joseph\tempData\NE048A~1\Uruloke_shirecola_prunned.asc = GRIDASCII ( C:\Users\Dendro1\Desktop\Data
20170104 859   0     1     0Dendro1 F:\fromDan\MDGBIO~1\alt.asc = GRIDASCII ( F:\fromDan\MDGbioclimCurr\alt.tif )
20170104 859   0     1     0Dendro1 F:\fromDan\MDGBIO~1\bio_1.asc = GRIDASCII ( F:\fromDan\MDGbioclimCurr\bio_1.tif )
20170104 859   0     1     0Dendro1 F:\fromDan\MDGBIO~1\bio_10.asc = GRIDASCII ( F:\fromDan\MDGbioclimCurr\bio_10.tif )
20170104 900   1     1     0Dendro1 F:\fromDan\MDGBIO~1\bio_11.asc = GRIDASCII ( F:\fromDan\MDGbioclimCurr\bio_11.tif )
20170104 900   0     1     0Dendro1 F:\fromDan\MDGBIO~1\bio_12.asc = GRIDASCII ( F:\fromDan\MDGbioclimCurr\bio_12.tif )
20170104 900   0     1     0Dendro1 F:\fromDan\MDGBIO~1\bio_13.asc = GRIDASCII ( F:\fromDan\MDGbioclimCurr\bio_13.tif )
20170104 900   0     1     0Dendro1 F:\fromDan\MDGBIO~1\bio_14.asc = GRIDASCII ( F:\fromDan\MDGbioclimCurr\bio_14.tif )
20170104 900   0     1     0Dendro1 F:\fromDan\MDGBIO~1\bio_15.asc = GRIDASCII ( F:\fromDan\MDGbioclimCurr\bio_15.tif )
20170104 900   0     1     0Dendro1 F:\fromDan\MDGBIO~1\bio_16.asc = GRIDASCII ( F:\fromDan\MDGbioclimCurr\bio_16.tif )
20170104 900   0     2     0Dendro1 F:\fromDan\MDGBIO~1\bio_17.asc = GRIDASCII ( F:\fromDan\MDGbioclimCurr\bio_17.tif )
20170104 900   0     2     0Dendro1 F:\fromDan\MDGBIO~1\bio_18.asc = GRIDASCII ( F:\fromDan\MDGbioclimCurr\bio_18.tif )
20170104 900   0     1     0Dendro1 F:\fromDan\MDGBIO~1\bio_19.asc = GRIDASCII ( F:\fromDan\MDGbioclimCurr\bio_19.tif )
20170104 900   0     1     0Dendro1 F:\fromDan\MDGBIO~1\bio_2.asc = GRIDASCII ( F:\fromDan\MDGbioclimCurr\bio_2.tif )
20170104 900   0     1     0Dendro1 F:\fromDan\MDGBIO~1\bio_3.asc = GRIDASCII ( F:\fromDan\MDGbioclimCurr\bio_3.tif )
20170104 900   0     2     0Dendro1 F:\fromDan\MDGBIO~1\bio_4.asc = GRIDASCII ( F:\fromDan\MDGbioclimCurr\bio_4.tif )
20170104 900   0     1     0Dendro1 F:\fromDan\MDGBIO~1\bio_5.asc = GRIDASCII ( F:\fromDan\MDGbioclimCurr\bio_5.tif )
20170104 900   0     2     0Dendro1 F:\fromDan\MDGBIO~1\bio_6.asc = GRIDASCII ( F:\fromDan\MDGbioclimCurr\bio_6.tif )
20170104 900   0     1     0Dendro1 F:\fromDan\MDGBIO~1\bio_7.asc = GRIDASCII ( F:\fromDan\MDGbioclimCurr\bio_7.tif )
20170104 900   0     1     0Dendro1 F:\fromDan\MDGBIO~1\bio_8.asc = GRIDASCII ( F:\fromDan\MDGbioclimCurr\bio_8.tif )
20170104 900   0     1     0Dendro1 F:\fromDan\MDGBIO~1\bio_9.asc = GRIDASCII ( F:\fromDan\MDGbioclimCurr\bio_9.tif )
20170104 906   0     4     0Dendro1 F:\fromDan\MDG_PL~1\CI05\bio1.asc = GRIDASCII ( F:\fromDan\MDG_pliocone_CI_bioclimates\CI05\bio1.TIF )
20170104 906   0     4     0Dendro1 F:\fromDan\MDG_PL~1\CI05\bio10.asc = GRIDASCII ( F:\fromDan\MDG_pliocone_CI_bioclimates\CI05\bio10.TIF )
20170104 906   0     3     0Dendro1 F:\fromDan\MDG_PL~1\CI05\bio11.asc = GRIDASCII ( F:\fromDan\MDG_pliocone_CI_bioclimates\CI05\bio11.TIF )
20170104 906   0     3     0Dendro1 F:\fromDan\MDG_PL~1\CI05\bio12.asc = GRIDASCII ( F:\fromDan\MDG_pliocone_CI_bioclimates\CI05\bio12.TIF )
20170104 906   0     4     0Dendro1 F:\fromDan\MDG_PL~1\CI05\bio13.asc = GRIDASCII ( F:\fromDan\MDG_pliocone_CI_bioclimates\CI05\bio13.TIF )
20170104 906   0     4     0Dendro1 F:\fromDan\MDG_PL~1\CI05\bio14.asc = GRIDASCII ( F:\fromDan\MDG_pliocone_CI_bioclimates\CI05\bio14.TIF )
20170104 906   0     4     0Dendro1 F:\fromDan\MDG_PL~1\CI05\bio15.asc = GRIDASCII ( F:\fromDan\MDG_pliocone_CI_bioclimates\CI05\bio15.TIF )
20170104 906   0     4     0Dendro1 F:\fromDan\MDG_PL~1\CI05\bio16.asc = GRIDASCII ( F:\fromDan\MDG_pliocone_CI_bioclimates\CI05\bio16.TIF )
20170104 906   0     3     0Dendro1 F:\fromDan\MDG_PL~1\CI05\bio17.asc = GRIDASCII ( F:\fromDan\MDG_pliocone_CI_bioclimates\CI05\bio17.TIF )
20170104 906   0     4     0Dendro1 F:\fromDan\MDG_PL~1\CI05\bio18.asc = GRIDASCII ( F:\fromDan\MDG_pliocone_CI_bioclimates\CI05\bio18.TIF )
20170104 907   0     3     0Dendro1 F:\fromDan\MDG_PL~1\CI05\bio19.asc = GRIDASCII ( F:\fromDan\MDG_pliocone_CI_bioclimates\CI05\bio19.TIF )
20170104 907   0     3     0Dendro1 F:\fromDan\MDG_PL~1\CI05\bio2.asc = GRIDASCII ( F:\fromDan\MDG_pliocone_CI_bioclimates\CI05\bio2.TIF )
20170104 907   0     3     0Dendro1 F:\fromDan\MDG_PL~1\CI05\bio3.asc = GRIDASCII ( F:\fromDan\MDG_pliocone_CI_bioclimates\CI05\bio3.TIF )
20170104 907   0     3     0Dendro1 F:\fromDan\MDG_PL~1\CI05\bio4.asc = GRIDASCII ( F:\fromDan\MDG_pliocone_CI_bioclimates\CI05\bio4.TIF )
20170104 907   0     3     0Dendro1 F:\fromDan\MDG_PL~1\CI05\bio5.asc = GRIDASCII ( F:\fromDan\MDG_pliocone_CI_bioclimates\CI05\bio5.TIF )
20170104 907   0     3     0Dendro1 F:\fromDan\MDG_PL~1\CI05\bio6.asc = GRIDASCII ( F:\fromDan\MDG_pliocone_CI_bioclimates\CI05\bio6.TIF )
20170104 907   0     3     0Dendro1 F:\fromDan\MDG_PL~1\CI05\bio7.asc = GRIDASCII ( F:\fromDan\MDG_pliocone_CI_bioclimates\CI05\bio7.TIF )
20170104 907   0     4     0Dendro1 F:\fromDan\MDG_PL~1\CI05\bio8.asc = GRIDASCII ( F:\fromDan\MDG_pliocone_CI_bioclimates\CI05\bio8.TIF )
20170104 907   0  -426     0Dendro1 F:\fromDan\MDG_PL~1\CI05\bio9.asc = GRIDASCII ( F:\fromDan\MDG_pliocone_CI_bioclimates\CI05\bio9.TIF )
20170104 908   0     3     0Dendro1 F:\fromDan\MDG_PL~1\CI15\bio1.asc = GRIDASCII ( F:\fromDan\MDG_pliocone_CI_bioclimates\CI05\bio1.TIF )
20170104 908   0     3     0Dendro1 F:\fromDan\MDG_PL~1\CI15\bio10.asc = GRIDASCII ( F:\fromDan\MDG_pliocone_CI_bioclimates\CI05\bio10.TIF )
20170104 908   0     3     0Dendro1 F:\fromDan\MDG_PL~1\CI15\bio11.asc = GRIDASCII ( F:\fromDan\MDG_pliocone_CI_bioclimates\CI05\bio11.TIF )
20170104 908   0     3     0Dendro1 F:\fromDan\MDG_PL~1\CI15\bio12.asc = GRIDASCII ( F:\fromDan\MDG_pliocone_CI_bioclimates\CI05\bio12.TIF )
20170104 908   0     4     0Dendro1 F:\fromDan\MDG_PL~1\CI15\bio13.asc = GRIDASCII ( F:\fromDan\MDG_pliocone_CI_bioclimates\CI05\bio13.TIF )
20170104 908   0     4     0Dendro1 F:\fromDan\MDG_PL~1\CI15\bio14.asc = GRIDASCII ( F:\fromDan\MDG_pliocone_CI_bioclimates\CI05\bio14.TIF )
20170104 908   0     3     0Dendro1 F:\fromDan\MDG_PL~1\CI15\bio15.asc = GRIDASCII ( F:\fromDan\MDG_pliocone_CI_bioclimates\CI05\bio15.TIF )
20170104 908   0     3     0Dendro1 F:\fromDan\MDG_PL~1\CI15\bio16.asc = GRIDASCII ( F:\fromDan\MDG_pliocone_CI_bioclimates\CI05\bio16.TIF )
20170104 908   0     3     0Dendro1 F:\fromDan\MDG_PL~1\CI15\bio17.asc = GRIDASCII ( F:\fromDan\MDG_pliocone_CI_bioclimates\CI05\bio17.TIF )
20170104 908   0     3     0Dendro1 F:\fromDan\MDG_PL~1\CI15\bio18.asc = GRIDASCII ( F:\fromDan\MDG_pliocone_CI_bioclimates\CI05\bio18.TIF )
20170104 908   0     3     0Dendro1 F:\fromDan\MDG_PL~1\CI15\bio19.asc = GRIDASCII ( F:\fromDan\MDG_pliocone_CI_bioclimates\CI05\bio19.TIF )
20170104 908   0     2     0Dendro1 F:\fromDan\MDG_PL~1\CI15\bio2.asc = GRIDASCII ( F:\fromDan\MDG_pliocone_CI_bioclimates\CI05\bio2.TIF )
20170104 908   0     3     0Dendro1 F:\fromDan\MDG_PL~1\CI15\bio3.asc = GRIDASCII ( F:\fromDan\MDG_pliocone_CI_bioclimates\CI05\bio3.TIF )
20170104 908   0     3     0Dendro1 F:\fromDan\MDG_PL~1\CI15\bio4.asc = GRIDASCII ( F:\fromDan\MDG_pliocone_CI_bioclimates\CI05\bio4.TIF )
20170104 908   0     3     0Dendro1 F:\fromDan\MDG_PL~1\CI15\bio5.asc = GRIDASCII ( F:\fromDan\MDG_pliocone_CI_bioclimates\CI05\bio5.TIF )
20170104 908   0     3     0Dendro1 F:\fromDan\MDG_PL~1\CI15\bio6.asc = GRIDASCII ( F:\fromDan\MDG_pliocone_CI_bioclimates\CI05\bio6.TIF )
20170104 909   1     3     0Dendro1 F:\fromDan\MDG_PL~1\CI15\bio7.asc = GRIDASCII ( F:\fromDan\MDG_pliocone_CI_bioclimates\CI05\bio7.TIF )
20170104 909   0     3     0Dendro1 F:\fromDan\MDG_PL~1\CI15\bio8.asc = GRIDASCII ( F:\fromDan\MDG_pliocone_CI_bioclimates\CI05\bio8.TIF )
20170104 909   0     3     0Dendro1 F:\fromDan\MDG_PL~1\CI15\bio9.asc = GRIDASCII ( F:\fromDan\MDG_pliocone_CI_bioclimates\CI05\bio9.TIF )
20170104 910   0     4     0Dendro1 F:\fromDan\MDG_PL~1\CI25\bio1.asc = GRIDASCII ( F:\fromDan\MDG_pliocone_CI_bioclimates\CI05\bio1.TIF )
20170104 910   0     4     0Dendro1 F:\fromDan\MDG_PL~1\CI25\bio10.asc = GRIDASCII ( F:\fromDan\MDG_pliocone_CI_bioclimates\CI05\bio10.TIF )
20170104 910   0     3     0Dendro1 F:\fromDan\MDG_PL~1\CI25\bio11.asc = GRIDASCII ( F:\fromDan\MDG_pliocone_CI_bioclimates\CI05\bio11.TIF )
20170104 910   0     3     0Dendro1 F:\fromDan\MDG_PL~1\CI25\bio12.asc = GRIDASCII ( F:\fromDan\MDG_pliocone_CI_bioclimates\CI05\bio12.TIF )
20170104 910   0     3     0Dendro1 F:\fromDan\MDG_PL~1\CI25\bio13.asc = GRIDASCII ( F:\fromDan\MDG_pliocone_CI_bioclimates\CI05\bio13.TIF )
20170104 911   0     3     0Dendro1 F:\fromDan\MDG_PL~1\CI25\bio14.asc = GRIDASCII ( F:\fromDan\MDG_pliocone_CI_bioclimates\CI05\bio14.TIF )
20170104 911   0     3     0Dendro1 F:\fromDan\MDG_PL~1\CI25\bio15.asc = GRIDASCII ( F:\fromDan\MDG_pliocone_CI_bioclimates\CI05\bio15.TIF )
20170104 911   0     4     0Dendro1 F:\fromDan\MDG_PL~1\CI25\bio16.asc = GRIDASCII ( F:\fromDan\MDG_pliocone_CI_bioclimates\CI05\bio16.TIF )
20170104 911   0     4     0Dendro1 F:\fromDan\MDG_PL~1\CI25\bio17.asc = GRIDASCII ( F:\fromDan\MDG_pliocone_CI_bioclimates\CI05\bio17.TIF )
20170104 911   0     3     0Dendro1 F:\fromDan\MDG_PL~1\CI25\bio18.asc = GRIDASCII ( F:\fromDan\MDG_pliocone_CI_bioclimates\CI05\bio18.TIF )
20170104 911   0     3     0Dendro1 F:\fromDan\MDG_PL~1\CI25\bio19.asc = GRIDASCII ( F:\fromDan\MDG_pliocone_CI_bioclimates\CI05\bio19.TIF )
20170104 911   0     3     0Dendro1 F:\fromDan\MDG_PL~1\CI25\bio2.asc = GRIDASCII ( F:\fromDan\MDG_pliocone_CI_bioclimates\CI05\bio2.TIF )
20170104 911   0     3     0Dendro1 F:\fromDan\MDG_PL~1\CI25\bio3.asc = GRIDASCII ( F:\fromDan\MDG_pliocone_CI_bioclimates\CI05\bio3.TIF )
20170104 911   0     3     0Dendro1 F:\fromDan\MDG_PL~1\CI25\bio4.asc = GRIDASCII ( F:\fromDan\MDG_pliocone_CI_bioclimates\CI05\bio4.TIF )
20170104 911   0     3     0Dendro1 F:\fromDan\MDG_PL~1\CI25\bio5.asc = GRIDASCII ( F:\fromDan\MDG_pliocone_CI_bioclimates\CI05\bio5.TIF )
20170104 911   0     3     0Dendro1 F:\fromDan\MDG_PL~1\CI25\bio6.asc = GRIDASCII ( F:\fromDan\MDG_pliocone_CI_bioclimates\CI05\bio6.TIF )
20170104 911   0     3     0Dendro1 F:\fromDan\MDG_PL~1\CI25\bio7.asc = GRIDASCII ( F:\fromDan\MDG_pliocone_CI_bioclimates\CI05\bio7.TIF )
20170104 911   0     3     0Dendro1 F:\fromDan\MDG_PL~1\CI25\bio8.asc = GRIDASCII ( F:\fromDan\MDG_pliocone_CI_bioclimates\CI05\bio8.TIF )
20170104 911   0     3     0Dendro1 F:\fromDan\MDG_PL~1\CI25\bio9.asc = GRIDASCII ( F:\fromDan\MDG_pliocone_CI_bioclimates\CI05\bio9.TIF )
20170104 919   0     3     0Dendro1 F:\fromDan\MDG_PL~1\CI35\bio1.asc = GRIDASCII ( F:\fromDan\MDG_pliocone_CI_bioclimates\CI05\bio1.TIF )
20170104 919   0     3     0Dendro1 F:\fromDan\MDG_PL~1\CI35\bio10.asc = GRIDASCII ( F:\fromDan\MDG_pliocone_CI_bioclimates\CI05\bio10.TIF )
20170104 919   0     4     0Dendro1 F:\fromDan\MDG_PL~1\CI35\bio11.asc = GRIDASCII ( F:\fromDan\MDG_pliocone_CI_bioclimates\CI05\bio11.TIF )
20170104 919   0     4     0Dendro1 F:\fromDan\MDG_PL~1\CI35\bio12.asc = GRIDASCII ( F:\fromDan\MDG_pliocone_CI_bioclimates\CI05\bio12.TIF )
20170104 920   1     3     0Dendro1 F:\fromDan\MDG_PL~1\CI35\bio13.asc = GRIDASCII ( F:\fromDan\MDG_pliocone_CI_bioclimates\CI05\bio13.TIF )
20170104 920   0     3     0Dendro1 F:\fromDan\MDG_PL~1\CI35\bio14.asc = GRIDASCII ( F:\fromDan\MDG_pliocone_CI_bioclimates\CI05\bio14.TIF )
20170104 920   0     3     0Dendro1 F:\fromDan\MDG_PL~1\CI35\bio15.asc = GRIDASCII ( F:\fromDan\MDG_pliocone_CI_bioclimates\CI05\bio15.TIF )
20170104 920   0     3     0Dendro1 F:\fromDan\MDG_PL~1\CI35\bio16.asc = GRIDASCII ( F:\fromDan\MDG_pliocone_CI_bioclimates\CI05\bio16.TIF )
20170104 920   0     4     0Dendro1 F:\fromDan\MDG_PL~1\CI35\bio17.asc = GRIDASCII ( F:\fromDan\MDG_pliocone_CI_bioclimates\CI05\bio17.TIF )
20170104 920   0     4     0Dendro1 F:\fromDan\MDG_PL~1\CI35\bio18.asc = GRIDASCII ( F:\fromDan\MDG_pliocone_CI_bioclimates\CI05\bio18.TIF )
20170104 920   0     3     0Dendro1 F:\fromDan\MDG_PL~1\CI35\bio19.asc = GRIDASCII ( F:\fromDan\MDG_pliocone_CI_bioclimates\CI05\bio19.TIF )
20170104 920   0     3     0Dendro1 F:\fromDan\MDG_PL~1\CI35\bio2.asc = GRIDASCII ( F:\fromDan\MDG_pliocone_CI_bioclimates\CI05\bio2.TIF )
20170104 920   0     3     0Dendro1 F:\fromDan\MDG_PL~1\CI35\bio3.asc = GRIDASCII ( F:\fromDan\MDG_pliocone_CI_bioclimates\CI05\bio3.TIF )
20170104 920   0     3     0Dendro1 F:\fromDan\MDG_PL~1\CI35\bio4.asc = GRIDASCII ( F:\fromDan\MDG_pliocone_CI_bioclimates\CI05\bio4.TIF )
20170104 920   0     4     0Dendro1 F:\fromDan\MDG_PL~1\CI35\bio5.asc = GRIDASCII ( F:\fromDan\MDG_pliocone_CI_bioclimates\CI05\bio5.TIF )
20170104 920   0     4     0Dendro1 F:\fromDan\MDG_PL~1\CI35\bio6.asc = GRIDASCII ( F:\fromDan\MDG_pliocone_CI_bioclimates\CI05\bio6.TIF )
20170104 920   0     3     0Dendro1 F:\fromDan\MDG_PL~1\CI35\bio7.asc = GRIDASCII ( F:\fromDan\MDG_pliocone_CI_bioclimates\CI05\bio7.TIF )
20170104 920   0     3     0Dendro1 F:\fromDan\MDG_PL~1\CI35\bio8.asc = GRIDASCII ( F:\fromDan\MDG_pliocone_CI_bioclimates\CI05\bio8.TIF )
20170104 920   0     4     0Dendro1 F:\fromDan\MDG_PL~1\CI35\bio9.asc = GRIDASCII ( F:\fromDan\MDG_pliocone_CI_bioclimates\CI05\bio9.TIF )
20170104 921   0     4     0Dendro1 F:\fromDan\MDG_PL~1\CI45\bio1.asc = GRIDASCII ( F:\fromDan\MDG_pliocone_CI_bioclimates\CI05\bio1.TIF )
20170104 921   0     3     0Dendro1 F:\fromDan\MDG_PL~1\CI45\bio10.asc = GRIDASCII ( F:\fromDan\MDG_pliocone_CI_bioclimates\CI05\bio10.TIF )
20170104 921   0     4     0Dendro1 F:\fromDan\MDG_PL~1\CI45\bio11.asc = GRIDASCII ( F:\fromDan\MDG_pliocone_CI_bioclimates\CI05\bio11.TIF )
20170104 921   0     4     0Dendro1 F:\fromDan\MDG_PL~1\CI45\bio12.asc = GRIDASCII ( F:\fromDan\MDG_pliocone_CI_bioclimates\CI05\bio12.TIF )
20170104 921   0     3     0Dendro1 F:\fromDan\MDG_PL~1\CI45\bio13.asc = GRIDASCII ( F:\fromDan\MDG_pliocone_CI_bioclimates\CI05\bio13.TIF )
20170104 921   0     3     0Dendro1 F:\fromDan\MDG_PL~1\CI45\bio14.asc = GRIDASCII ( F:\fromDan\MDG_pliocone_CI_bioclimates\CI05\bio14.TIF )
20170104 921   0     3     0Dendro1 F:\fromDan\MDG_PL~1\CI45\bio15.asc = GRIDASCII ( F:\fromDan\MDG_pliocone_CI_bioclimates\CI05\bio15.TIF )
20170104 921   0     4     0Dendro1 F:\fromDan\MDG_PL~1\CI45\bio16.asc = GRIDASCII ( F:\fromDan\MDG_pliocone_CI_bioclimates\CI05\bio16.TIF )
20170104 921   0     3     0Dendro1 F:\fromDan\MDG_PL~1\CI45\bio17.asc = GRIDASCII ( F:\fromDan\MDG_pliocone_CI_bioclimates\CI05\bio17.TIF )
20170104 921   0     3     0Dendro1 F:\fromDan\MDG_PL~1\CI45\bio18.asc = GRIDASCII ( F:\fromDan\MDG_pliocone_CI_bioclimates\CI05\bio18.TIF )
20170104 921   0     3     0Dendro1 F:\fromDan\MDG_PL~1\CI45\bio19.asc = GRIDASCII ( F:\fromDan\MDG_pliocone_CI_bioclimates\CI05\bio19.TIF )
20170104 921   0     3     0Dendro1 F:\fromDan\MDG_PL~1\CI45\bio2.asc = GRIDASCII ( F:\fromDan\MDG_pliocone_CI_bioclimates\CI05\bio2.TIF )
20170104 921   0     3     0Dendro1 F:\fromDan\MDG_PL~1\CI45\bio3.asc = GRIDASCII ( F:\fromDan\MDG_pliocone_CI_bioclimates\CI05\bio3.TIF )
20170104 921   0     3     0Dendro1 F:\fromDan\MDG_PL~1\CI45\bio4.asc = GRIDASCII ( F:\fromDan\MDG_pliocone_CI_bioclimates\CI05\bio4.TIF )
20170104 921   0     3     0Dendro1 F:\fromDan\MDG_PL~1\CI45\bio5.asc = GRIDASCII ( F:\fromDan\MDG_pliocone_CI_bioclimates\CI05\bio5.TIF )
20170104 921   0     3     0Dendro1 F:\fromDan\MDG_PL~1\CI45\bio6.asc = GRIDASCII ( F:\fromDan\MDG_pliocone_CI_bioclimates\CI05\bio6.TIF )
20170104 922   1     3     0Dendro1 F:\fromDan\MDG_PL~1\CI45\bio7.asc = GRIDASCII ( F:\fromDan\MDG_pliocone_CI_bioclimates\CI05\bio7.TIF )
20170104 922   0     3     0Dendro1 F:\fromDan\MDG_PL~1\CI45\bio8.asc = GRIDASCII ( F:\fromDan\MDG_pliocone_CI_bioclimates\CI05\bio8.TIF )
20170104 922   0     4     0Dendro1 F:\fromDan\MDG_PL~1\CI45\bio9.asc = GRIDASCII ( F:\fromDan\MDG_pliocone_CI_bioclimates\CI05\bio9.TIF )
20170104 922   0     3     0Dendro1 F:\fromDan\MDG_PL~1\CI55\bio1.asc = GRIDASCII ( F:\fromDan\MDG_pliocone_CI_bioclimates\CI05\bio1.TIF )
20170104 922   0     3     0Dendro1 F:\fromDan\MDG_PL~1\CI55\bio10.asc = GRIDASCII ( F:\fromDan\MDG_pliocone_CI_bioclimates\CI05\bio10.TIF )
20170104 922   0     3     0Dendro1 F:\fromDan\MDG_PL~1\CI55\bio11.asc = GRIDASCII ( F:\fromDan\MDG_pliocone_CI_bioclimates\CI05\bio11.TIF )
20170104 922   0     4     0Dendro1 F:\fromDan\MDG_PL~1\CI55\bio12.asc = GRIDASCII ( F:\fromDan\MDG_pliocone_CI_bioclimates\CI05\bio12.TIF )
20170104 922   0     3     0Dendro1 F:\fromDan\MDG_PL~1\CI55\bio13.asc = GRIDASCII ( F:\fromDan\MDG_pliocone_CI_bioclimates\CI05\bio13.TIF )
20170104 922   0     3     0Dendro1 F:\fromDan\MDG_PL~1\CI55\bio14.asc = GRIDASCII ( F:\fromDan\MDG_pliocone_CI_bioclimates\CI05\bio14.TIF )
20170104 922   0     4     0Dendro1 F:\fromDan\MDG_PL~1\CI55\bio15.asc = GRIDASCII ( F:\fromDan\MDG_pliocone_CI_bioclimates\CI05\bio15.TIF )
20170104 923   0     4     0Dendro1 F:\fromDan\MDG_PL~1\CI55\bio16.asc = GRIDASCII ( F:\fromDan\MDG_pliocone_CI_bioclimates\CI05\bio16.TIF )
20170104 923   0     3     0Dendro1 F:\fromDan\MDG_PL~1\CI55\bio17.asc = GRIDASCII ( F:\fromDan\MDG_pliocone_CI_bioclimates\CI05\bio17.TIF )
20170104 923   0     3     0Dendro1 F:\fromDan\MDG_PL~1\CI55\bio18.asc = GRIDASCII ( F:\fromDan\MDG_pliocone_CI_bioclimates\CI05\bio18.TIF )
20170104 923   0     3     0Dendro1 F:\fromDan\MDG_PL~1\CI55\bio19.asc = GRIDASCII ( F:\fromDan\MDG_pliocone_CI_bioclimates\CI05\bio19.TIF )
20170104 923   0     3     0Dendro1 F:\fromDan\MDG_PL~1\CI55\bio2.asc = GRIDASCII ( F:\fromDan\MDG_pliocone_CI_bioclimates\CI05\bio2.TIF )
20170104 923   0     3     0Dendro1 F:\fromDan\MDG_PL~1\CI55\bio3.asc = GRIDASCII ( F:\fromDan\MDG_pliocone_CI_bioclimates\CI05\bio3.TIF )
20170104 923   0     3     0Dendro1 F:\fromDan\MDG_PL~1\CI55\bio4.asc = GRIDASCII ( F:\fromDan\MDG_pliocone_CI_bioclimates\CI05\bio4.TIF )
20170104 923   0     4     0Dendro1 F:\fromDan\MDG_PL~1\CI55\bio5.asc = GRIDASCII ( F:\fromDan\MDG_pliocone_CI_bioclimates\CI05\bio5.TIF )
20170104 923   0     4     0Dendro1 F:\fromDan\MDG_PL~1\CI55\bio6.asc = GRIDASCII ( F:\fromDan\MDG_pliocone_CI_bioclimates\CI05\bio6.TIF )
20170104 923   0     3     0Dendro1 F:\fromDan\MDG_PL~1\CI55\bio7.asc = GRIDASCII ( F:\fromDan\MDG_pliocone_CI_bioclimates\CI05\bio7.TIF )
20170104 923   0     3     0Dendro1 F:\fromDan\MDG_PL~1\CI55\bio8.asc = GRIDASCII ( F:\fromDan\MDG_pliocone_CI_bioclimates\CI05\bio8.TIF )
20170104 923   0     3     0Dendro1 F:\fromDan\MDG_PL~1\CI55\bio9.asc = GRIDASCII ( F:\fromDan\MDG_pliocone_CI_bioclimates\CI05\bio9.TIF )
20170104 923   0     4     0Dendro1 F:\fromDan\MDG_PL~1\CI65\bio1.asc = GRIDASCII ( F:\fromDan\MDG_pliocone_CI_bioclimates\CI05\bio1.TIF )
20170104 924   1     3     0Dendro1 F:\fromDan\MDG_PL~1\CI65\bio10.asc = GRIDASCII ( F:\fromDan\MDG_pliocone_CI_bioclimates\CI05\bio10.TIF )
20170104 924   0     3     0Dendro1 F:\fromDan\MDG_PL~1\CI65\bio11.asc = GRIDASCII ( F:\fromDan\MDG_pliocone_CI_bioclimates\CI05\bio11.TIF )
20170104 924   0     3     0Dendro1 F:\fromDan\MDG_PL~1\CI65\bio12.asc = GRIDASCII ( F:\fromDan\MDG_pliocone_CI_bioclimates\CI05\bio12.TIF )
20170104 924   0     4     0Dendro1 F:\fromDan\MDG_PL~1\CI65\bio13.asc = GRIDASCII ( F:\fromDan\MDG_pliocone_CI_bioclimates\CI05\bio13.TIF )
20170104 924   0     4     0Dendro1 F:\fromDan\MDG_PL~1\CI65\bio14.asc = GRIDASCII ( F:\fromDan\MDG_pliocone_CI_bioclimates\CI05\bio14.TIF )
20170104 924   0     4     0Dendro1 F:\fromDan\MDG_PL~1\CI65\bio15.asc = GRIDASCII ( F:\fromDan\MDG_pliocone_CI_bioclimates\CI05\bio15.TIF )
20170104 924   0     4     0Dendro1 F:\fromDan\MDG_PL~1\CI65\bio16.asc = GRIDASCII ( F:\fromDan\MDG_pliocone_CI_bioclimates\CI05\bio16.TIF )
20170104 924   0     4     0Dendro1 F:\fromDan\MDG_PL~1\CI65\bio17.asc = GRIDASCII ( F:\fromDan\MDG_pliocone_CI_bioclimates\CI05\bio17.TIF )
20170104 924   0     3     0Dendro1 F:\fromDan\MDG_PL~1\CI65\bio18.asc = GRIDASCII ( F:\fromDan\MDG_pliocone_CI_bioclimates\CI05\bio18.TIF )
20170104 924   0     4     0Dendro1 F:\fromDan\MDG_PL~1\CI65\bio19.asc = GRIDASCII ( F:\fromDan\MDG_pliocone_CI_bioclimates\CI05\bio19.TIF )
20170104 924   0     3     0Dendro1 F:\fromDan\MDG_PL~1\CI65\bio2.asc = GRIDASCII ( F:\fromDan\MDG_pliocone_CI_bioclimates\CI05\bio2.TIF )
20170104 924   0     3     0Dendro1 F:\fromDan\MDG_PL~1\CI65\bio3.asc = GRIDASCII ( F:\fromDan\MDG_pliocone_CI_bioclimates\CI05\bio3.TIF )
20170104 924   0     3     0Dendro1 F:\fromDan\MDG_PL~1\CI65\bio4.asc = GRIDASCII ( F:\fromDan\MDG_pliocone_CI_bioclimates\CI05\bio4.TIF )
20170104 924   0     3     0Dendro1 F:\fromDan\MDG_PL~1\CI65\bio5.asc = GRIDASCII ( F:\fromDan\MDG_pliocone_CI_bioclimates\CI05\bio5.TIF )
20170104 924   0     3     0Dendro1 F:\fromDan\MDG_PL~1\CI65\bio6.asc = GRIDASCII ( F:\fromDan\MDG_pliocone_CI_bioclimates\CI05\bio6.TIF )
20170104 924   0     4     0Dendro1 F:\fromDan\MDG_PL~1\CI65\bio7.asc = GRIDASCII ( F:\fromDan\MDG_pliocone_CI_bioclimates\CI05\bio7.TIF )
20170104 924   0     3     0Dendro1 F:\fromDan\MDG_PL~1\CI65\bio8.asc = GRIDASCII ( F:\fromDan\MDG_pliocone_CI_bioclimates\CI05\bio8.TIF )
20170104 924   0     3     0Dendro1 F:\fromDan\MDG_PL~1\CI65\bio9.asc = GRIDASCII ( F:\fromDan\MDG_pliocone_CI_bioclimates\CI05\bio9.TIF )
20170104 925   0     3     0Dendro1 F:\fromDan\MDG_PL~1\CI75\bio1.asc = GRIDASCII ( F:\fromDan\MDG_pliocone_CI_bioclimates\CI05\bio1.TIF )
20170104 925   0     4     0Dendro1 F:\fromDan\MDG_PL~1\CI75\bio10.asc = GRIDASCII ( F:\fromDan\MDG_pliocone_CI_bioclimates\CI05\bio10.TIF )
20170104 925   0     4     0Dendro1 F:\fromDan\MDG_PL~1\CI75\bio11.asc = GRIDASCII ( F:\fromDan\MDG_pliocone_CI_bioclimates\CI05\bio11.TIF )
20170104 925   0     3     0Dendro1 F:\fromDan\MDG_PL~1\CI75\bio12.asc = GRIDASCII ( F:\fromDan\MDG_pliocone_CI_bioclimates\CI05\bio12.TIF )
20170104 925   0     3     0Dendro1 F:\fromDan\MDG_PL~1\CI75\bio13.asc = GRIDASCII ( F:\fromDan\MDG_pliocone_CI_bioclimates\CI05\bio13.TIF )
20170104 925   0     3     0Dendro1 F:\fromDan\MDG_PL~1\CI75\bio14.asc = GRIDASCII ( F:\fromDan\MDG_pliocone_CI_bioclimates\CI05\bio14.TIF )
20170104 925   0     4     0Dendro1 F:\fromDan\MDG_PL~1\CI75\bio15.asc = GRIDASCII ( F:\fromDan\MDG_pliocone_CI_bioclimates\CI05\bio15.TIF )
20170104 925   0     4     0Dendro1 F:\fromDan\MDG_PL~1\CI75\bio16.asc = GRIDASCII ( F:\fromDan\MDG_pliocone_CI_bioclimates\CI05\bio16.TIF )
20170104 925   0     3     0Dendro1 F:\fromDan\MDG_PL~1\CI75\bio17.asc = GRIDASCII ( F:\fromDan\MDG_pliocone_CI_bioclimates\CI05\bio17.TIF )
20170104 925   0     3     0Dendro1 F:\fromDan\MDG_PL~1\CI75\bio18.asc = GRIDASCII ( F:\fromDan\MDG_pliocone_CI_bioclimates\CI05\bio18.TIF )
20170104 925   0     3     0Dendro1 F:\fromDan\MDG_PL~1\CI75\bio19.asc = GRIDASCII ( F:\fromDan\MDG_pliocone_CI_bioclimates\CI05\bio19.TIF )
20170104 925   0     3     0Dendro1 F:\fromDan\MDG_PL~1\CI75\bio2.asc = GRIDASCII ( F:\fromDan\MDG_pliocone_CI_bioclimates\CI05\bio2.TIF )
20170104 926   1     3     0Dendro1 F:\fromDan\MDG_PL~1\CI75\bio3.asc = GRIDASCII ( F:\fromDan\MDG_pliocone_CI_bioclimates\CI05\bio3.TIF )
20170104 926   0     3     0Dendro1 F:\fromDan\MDG_PL~1\CI75\bio4.asc = GRIDASCII ( F:\fromDan\MDG_pliocone_CI_bioclimates\CI05\bio4.TIF )
20170104 926   0     4     0Dendro1 F:\fromDan\MDG_PL~1\CI75\bio5.asc = GRIDASCII ( F:\fromDan\MDG_pliocone_CI_bioclimates\CI05\bio5.TIF )
20170104 926   0     3     0Dendro1 F:\fromDan\MDG_PL~1\CI75\bio6.asc = GRIDASCII ( F:\fromDan\MDG_pliocone_CI_bioclimates\CI05\bio6.TIF )
20170104 926   0     4     0Dendro1 F:\fromDan\MDG_PL~1\CI75\bio7.asc = GRIDASCII ( F:\fromDan\MDG_pliocone_CI_bioclimates\CI05\bio7.TIF )
20170104 926   0     4     0Dendro1 F:\fromDan\MDG_PL~1\CI75\bio8.asc = GRIDASCII ( F:\fromDan\MDG_pliocone_CI_bioclimates\CI05\bio8.TIF )
20170104 926   0     3     0Dendro1 F:\fromDan\MDG_PL~1\CI75\bio9.asc = GRIDASCII ( F:\fromDan\MDG_pliocone_CI_bioclimates\CI05\bio9.TIF )
20170104 927   0     3     0Dendro1 F:\fromDan\MDG_PL~1\CI85\bio1.asc = GRIDASCII ( F:\fromDan\MDG_pliocone_CI_bioclimates\CI05\bio1.TIF )
20170104 927   0     3     0Dendro1 F:\fromDan\MDG_PL~1\CI85\bio10.asc = GRIDASCII ( F:\fromDan\MDG_pliocone_CI_bioclimates\CI05\bio10.TIF )
20170104 927   0     4     0Dendro1 F:\fromDan\MDG_PL~1\CI85\bio11.asc = GRIDASCII ( F:\fromDan\MDG_pliocone_CI_bioclimates\CI05\bio11.TIF )
20170104 927   0     4     0Dendro1 F:\fromDan\MDG_PL~1\CI85\bio12.asc = GRIDASCII ( F:\fromDan\MDG_pliocone_CI_bioclimates\CI05\bio12.TIF )
20170104 927   0     3     0Dendro1 F:\fromDan\MDG_PL~1\CI85\bio13.asc = GRIDASCII ( F:\fromDan\MDG_pliocone_CI_bioclimates\CI05\bio13.TIF )
20170104 927   0     3     0Dendro1 F:\fromDan\MDG_PL~1\CI85\bio14.asc = GRIDASCII ( F:\fromDan\MDG_pliocone_CI_bioclimates\CI05\bio14.TIF )
20170104 927   0     3     0Dendro1 F:\fromDan\MDG_PL~1\CI85\bio15.asc = GRIDASCII ( F:\fromDan\MDG_pliocone_CI_bioclimates\CI05\bio15.TIF )
20170104 927   0     4     0Dendro1 F:\fromDan\MDG_PL~1\CI85\bio16.asc = GRIDASCII ( F:\fromDan\MDG_pliocone_CI_bioclimates\CI05\bio16.TIF )
20170104 927   0     4     0Dendro1 F:\fromDan\MDG_PL~1\CI85\bio17.asc = GRIDASCII ( F:\fromDan\MDG_pliocone_CI_bioclimates\CI05\bio17.TIF )
20170104 927   0     3     0Dendro1 F:\fromDan\MDG_PL~1\CI85\bio18.asc = GRIDASCII ( F:\fromDan\MDG_pliocone_CI_bioclimates\CI05\bio18.TIF )
20170104 927   0     3     0Dendro1 F:\fromDan\MDG_PL~1\CI85\bio19.asc = GRIDASCII ( F:\fromDan\MDG_pliocone_CI_bioclimates\CI05\bio19.TIF )
20170104 927   0     3     0Dendro1 F:\fromDan\MDG_PL~1\CI85\bio2.asc = GRIDASCII ( F:\fromDan\MDG_pliocone_CI_bioclimates\CI05\bio2.TIF )
20170104 927   0     3     0Dendro1 F:\fromDan\MDG_PL~1\CI85\bio3.asc = GRIDASCII ( F:\fromDan\MDG_pliocone_CI_bioclimates\CI05\bio3.TIF )
20170104 928   0     3     0Dendro1 F:\fromDan\MDG_PL~1\CI85\bio4.asc = GRIDASCII ( F:\fromDan\MDG_pliocone_CI_bioclimates\CI05\bio4.TIF )
20170104 928   0     3     0Dendro1 F:\fromDan\MDG_PL~1\CI85\bio5.asc = GRIDASCII ( F:\fromDan\MDG_pliocone_CI_bioclimates\CI05\bio5.TIF )
20170104 928   0     3     0Dendro1 F:\fromDan\MDG_PL~1\CI85\bio6.asc = GRIDASCII ( F:\fromDan\MDG_pliocone_CI_bioclimates\CI05\bio6.TIF )
20170104 928   0     4     0Dendro1 F:\fromDan\MDG_PL~1\CI85\bio7.asc = GRIDASCII ( F:\fromDan\MDG_pliocone_CI_bioclimates\CI05\bio7.TIF )
20170104 928   0     3     0Dendro1 F:\fromDan\MDG_PL~1\CI85\bio8.asc = GRIDASCII ( F:\fromDan\MDG_pliocone_CI_bioclimates\CI05\bio8.TIF )
20170104 928   0     3     0Dendro1 F:\fromDan\MDG_PL~1\CI85\bio9.asc = GRIDASCII ( F:\fromDan\MDG_pliocone_CI_bioclimates\CI05\bio9.TIF )
20170104 928   0     4     0Dendro1 F:\fromDan\MDG_PL~1\CI95\bio1.asc = GRIDASCII ( F:\fromDan\MDG_pliocone_CI_bioclimates\CI05\bio1.TIF )
20170104 928   0     4     0Dendro1 F:\fromDan\MDG_PL~1\CI95\bio10.asc = GRIDASCII ( F:\fromDan\MDG_pliocone_CI_bioclimates\CI05\bio10.TIF )
20170104 928   0     3     0Dendro1 F:\fromDan\MDG_PL~1\CI95\bio11.asc = GRIDASCII ( F:\fromDan\MDG_pliocone_CI_bioclimates\CI05\bio11.TIF )
20170104 928   0     3     0Dendro1 F:\fromDan\MDG_PL~1\CI95\bio12.asc = GRIDASCII ( F:\fromDan\MDG_pliocone_CI_bioclimates\CI05\bio12.TIF )
20170104 928   0     3     0Dendro1 F:\fromDan\MDG_PL~1\CI95\bio13.asc = GRIDASCII ( F:\fromDan\MDG_pliocone_CI_bioclimates\CI05\bio13.TIF )
20170104 928   0     3     0Dendro1 F:\fromDan\MDG_PL~1\CI95\bio14.asc = GRIDASCII ( F:\fromDan\MDG_pliocone_CI_bioclimates\CI05\bio14.TIF )
20170104 928   0     3     0Dendro1 F:\fromDan\MDG_PL~1\CI95\bio15.asc = GRIDASCII ( F:\fromDan\MDG_pliocone_CI_bioclimates\CI05\bio15.TIF )
20170104 929   1     3     0Dendro1 F:\fromDan\MDG_PL~1\CI95\bio16.asc = GRIDASCII ( F:\fromDan\MDG_pliocone_CI_bioclimates\CI05\bio16.TIF )
20170104 929   0     3     0Dendro1 F:\fromDan\MDG_PL~1\CI95\bio17.asc = GRIDASCII ( F:\fromDan\MDG_pliocone_CI_bioclimates\CI05\bio17.TIF )
20170104 929   0     4     0Dendro1 F:\fromDan\MDG_PL~1\CI95\bio18.asc = GRIDASCII ( F:\fromDan\MDG_pliocone_CI_bioclimates\CI05\bio18.TIF )
20170104 929   0     3     0Dendro1 F:\fromDan\MDG_PL~1\CI95\bio19.asc = GRIDASCII ( F:\fromDan\MDG_pliocone_CI_bioclimates\CI05\bio19.TIF )
20170104 929   0     3     0Dendro1 F:\fromDan\MDG_PL~1\CI95\bio2.asc = GRIDASCII ( F:\fromDan\MDG_pliocone_CI_bioclimates\CI05\bio2.TIF )
20170104 929   0     3     0Dendro1 F:\fromDan\MDG_PL~1\CI95\bio3.asc = GRIDASCII ( F:\fromDan\MDG_pliocone_CI_bioclimates\CI05\bio3.TIF )
20170104 929   0     3     0Dendro1 F:\fromDan\MDG_PL~1\CI95\bio4.asc = GRIDASCII ( F:\fromDan\MDG_pliocone_CI_bioclimates\CI05\bio4.TIF )
20170104 929   0     3     0Dendro1 F:\fromDan\MDG_PL~1\CI95\bio5.asc = GRIDASCII ( F:\fromDan\MDG_pliocone_CI_bioclimates\CI05\bio5.TIF )
20170104 929   0     3     0Dendro1 F:\fromDan\MDG_PL~1\CI95\bio6.asc = GRIDASCII ( F:\fromDan\MDG_pliocone_CI_bioclimates\CI05\bio6.TIF )
20170104 929   0     3     0Dendro1 F:\fromDan\MDG_PL~1\CI95\bio7.asc = GRIDASCII ( F:\fromDan\MDG_pliocone_CI_bioclimates\CI05\bio7.TIF )
20170104 929   0     3     0Dendro1 F:\fromDan\MDG_PL~1\CI95\bio8.asc = GRIDASCII ( F:\fromDan\MDG_pliocone_CI_bioclimates\CI05\bio8.TIF )
20170104 929   0     3     0Dendro1 F:\fromDan\MDG_PL~1\CI95\bio9.asc = GRIDASCII ( F:\fromDan\MDG_pliocone_CI_bioclimates\CI05\bio9.TIF )
20170104 931   0     3     0Dendro1 F:\fromDan\MDG_PL~1\Mean\bio1.asc = GRIDASCII ( F:\fromDan\MDG_pliocone_CI_bioclimates\CI05\bio1.TIF )
20170104 931   0     3     0Dendro1 F:\fromDan\MDG_PL~1\Mean\bio10.asc = GRIDASCII ( F:\fromDan\MDG_pliocone_CI_bioclimates\CI05\bio10.TIF )
20170104 931   0     3     0Dendro1 F:\fromDan\MDG_PL~1\Mean\bio11.asc = GRIDASCII ( F:\fromDan\MDG_pliocone_CI_bioclimates\CI05\bio11.TIF )
20170104 931   0     4     0Dendro1 F:\fromDan\MDG_PL~1\Mean\bio12.asc = GRIDASCII ( F:\fromDan\MDG_pliocone_CI_bioclimates\CI05\bio12.TIF )
20170104 931   0     3     0Dendro1 F:\fromDan\MDG_PL~1\Mean\bio13.asc = GRIDASCII ( F:\fromDan\MDG_pliocone_CI_bioclimates\CI05\bio13.TIF )
20170104 931   0     3     0Dendro1 F:\fromDan\MDG_PL~1\Mean\bio14.asc = GRIDASCII ( F:\fromDan\MDG_pliocone_CI_bioclimates\CI05\bio14.TIF )
20170104 931   0     3     0Dendro1 F:\fromDan\MDG_PL~1\Mean\bio15.asc = GRIDASCII ( F:\fromDan\MDG_pliocone_CI_bioclimates\CI05\bio15.TIF )
20170104 931   0     4     0Dendro1 F:\fromDan\MDG_PL~1\Mean\bio16.asc = GRIDASCII ( F:\fromDan\MDG_pliocone_CI_bioclimates\CI05\bio16.TIF )
20170104 931   0     4     0Dendro1 F:\fromDan\MDG_PL~1\Mean\bio17.asc = GRIDASCII ( F:\fromDan\MDG_pliocone_CI_bioclimates\CI05\bio17.TIF )
20170104 931   0     3     0Dendro1 F:\fromDan\MDG_PL~1\Mean\bio18.asc = GRIDASCII ( F:\fromDan\MDG_pliocone_CI_bioclimates\CI05\bio18.TIF )
20170104 931   0     3     0Dendro1 F:\fromDan\MDG_PL~1\Mean\bio19.asc = GRIDASCII ( F:\fromDan\MDG_pliocone_CI_bioclimates\CI05\bio19.TIF )
20170104 931   0     3     0Dendro1 F:\fromDan\MDG_PL~1\Mean\bio2.asc = GRIDASCII ( F:\fromDan\MDG_pliocone_CI_bioclimates\CI05\bio2.TIF )
20170104 931   0     3     0Dendro1 F:\fromDan\MDG_PL~1\Mean\bio3.asc = GRIDASCII ( F:\fromDan\MDG_pliocone_CI_bioclimates\CI05\bio3.TIF )
20170104 931   0     3     0Dendro1 F:\fromDan\MDG_PL~1\Mean\bio4.asc = GRIDASCII ( F:\fromDan\MDG_pliocone_CI_bioclimates\CI05\bio4.TIF )
20170104 931   0     4     0Dendro1 F:\fromDan\MDG_PL~1\Mean\bio5.asc = GRIDASCII ( F:\fromDan\MDG_pliocone_CI_bioclimates\CI05\bio5.TIF )
20170104 931   0     3     0Dendro1 F:\fromDan\MDG_PL~1\Mean\bio6.asc = GRIDASCII ( F:\fromDan\MDG_pliocone_CI_bioclimates\CI05\bio6.TIF )
20170104 932   1     3     0Dendro1 F:\fromDan\MDG_PL~1\Mean\bio7.asc = GRIDASCII ( F:\fromDan\MDG_pliocone_CI_bioclimates\CI05\bio7.TIF )
20170104 932   0     4     0Dendro1 F:\fromDan\MDG_PL~1\Mean\bio8.asc = GRIDASCII ( F:\fromDan\MDG_pliocone_CI_bioclimates\CI05\bio8.TIF )
20170104 932   0     3     0Dendro1 F:\fromDan\MDG_PL~1\Mean\bio9.asc = GRIDASCII ( F:\fromDan\MDG_pliocone_CI_bioclimates\CI05\bio9.TIF )
201701041145   0     3     0Dendro1 F:\fromDan\MDF_PL~1\CI05\bio1.ASC = GRIDASCII ( F:\fromDan\MDF_pliocene_CI_biocimatesR2\CI05\bio1.TIF )
201701041146   1     3     0Dendro1 F:\fromDan\MDF_PL~1\CI05\bio10.ASC = GRIDASCII ( F:\fromDan\MDF_pliocene_CI_biocimatesR2\CI05\bio10.TIF )
201701041146   0     3     0Dendro1 F:\fromDan\MDF_PL~1\CI05\bio11.ASC = GRIDASCII ( F:\fromDan\MDF_pliocene_CI_biocimatesR2\CI05\bio11.TIF )
201701041146   0     4     0Dendro1 F:\fromDan\MDF_PL~1\CI05\bio12.ASC = GRIDASCII ( F:\fromDan\MDF_pliocene_CI_biocimatesR2\CI05\bio12.TIF )
201701041146   0     3     0Dendro1 F:\fromDan\MDF_PL~1\CI05\bio13.ASC = GRIDASCII ( F:\fromDan\MDF_pliocene_CI_biocimatesR2\CI05\bio13.TIF )
201701041146   0     3     0Dendro1 F:\fromDan\MDF_PL~1\CI05\bio14.ASC = GRIDASCII ( F:\fromDan\MDF_pliocene_CI_biocimatesR2\CI05\bio14.TIF )
201701041146   0     3     0Dendro1 F:\fromDan\MDF_PL~1\CI05\bio15.ASC = GRIDASCII ( F:\fromDan\MDF_pliocene_CI_biocimatesR2\CI05\bio15.TIF )
201701041146   0     3     0Dendro1 F:\fromDan\MDF_PL~1\CI05\bio16.ASC = GRIDASCII ( F:\fromDan\MDF_pliocene_CI_biocimatesR2\CI05\bio16.TIF )
201701041146   0     4     0Dendro1 F:\fromDan\MDF_PL~1\CI05\bio17.ASC = GRIDASCII ( F:\fromDan\MDF_pliocene_CI_biocimatesR2\CI05\bio17.TIF )
201701041146   0     4     0Dendro1 F:\fromDan\MDF_PL~1\CI05\bio18.ASC = GRIDASCII ( F:\fromDan\MDF_pliocene_CI_biocimatesR2\CI05\bio18.TIF )
201701041146   0     3     0Dendro1 F:\fromDan\MDF_PL~1\CI05\bio19.ASC = GRIDASCII ( F:\fromDan\MDF_pliocene_CI_biocimatesR2\CI05\bio19.TIF )
201701041146   0     3     0Dendro1 F:\fromDan\MDF_PL~1\CI05\bio2.ASC = GRIDASCII ( F:\fromDan\MDF_pliocene_CI_biocimatesR2\CI05\bio2.TIF )
201701041146   0     3     0Dendro1 F:\fromDan\MDF_PL~1\CI05\bio3.ASC = GRIDASCII ( F:\fromDan\MDF_pliocene_CI_biocimatesR2\CI05\bio3.TIF )
201701041146   0     3     0Dendro1 F:\fromDan\MDF_PL~1\CI05\bio4.ASC = GRIDASCII ( F:\fromDan\MDF_pliocene_CI_biocimatesR2\CI05\bio4.TIF )
201701041146   0     4     0Dendro1 F:\fromDan\MDF_PL~1\CI05\bio5.ASC = GRIDASCII ( F:\fromDan\MDF_pliocene_CI_biocimatesR2\CI05\bio5.TIF )
201701041146   0     3     0Dendro1 F:\fromDan\MDF_PL~1\CI05\bio6.ASC = GRIDASCII ( F:\fromDan\MDF_pliocene_CI_biocimatesR2\CI05\bio6.TIF )
201701041146   0     4     0Dendro1 F:\fromDan\MDF_PL~1\CI05\bio7.ASC = GRIDASCII ( F:\fromDan\MDF_pliocene_CI_biocimatesR2\CI05\bio7.TIF )
201701041147   1     3     0Dendro1 F:\fromDan\MDF_PL~1\CI05\bio8.ASC = GRIDASCII ( F:\fromDan\MDF_pliocene_CI_biocimatesR2\CI05\bio8.TIF )
201701041147   0     4     0Dendro1 F:\fromDan\MDF_PL~1\CI05\bio9.ASC = GRIDASCII ( F:\fromDan\MDF_pliocene_CI_biocimatesR2\CI05\bio9.TIF )
201701041147   0     3     0Dendro1 F:\fromDan\MDF_PL~1\CI15\bio1.ASC = GRIDASCII ( F:\fromDan\MDF_pliocene_CI_biocimatesR2\CI15\bio1.TIF )
201701041147   0     3     0Dendro1 F:\fromDan\MDF_PL~1\CI15\bio10.ASC = GRIDASCII ( F:\fromDan\MDF_pliocene_CI_biocimatesR2\CI15\bio10.TIF )
201701041147   0  -426     0Dendro1 F:\fromDan\MDF_PL~1\CI15\bio11.ASC = GRIDASCII ( F:\fromDan\MDF_pliocene_CI_biocimatesR2\CI15\bio11.TIF )
201701041147   0     3     0Dendro1 F:\fromDan\MDF_PL~1\CI15\bio12.ASC = GRIDASCII ( F:\fromDan\MDF_pliocene_CI_biocimatesR2\CI15\bio12.TIF )
201701041147   0     3     0Dendro1 F:\fromDan\MDF_PL~1\CI15\bio13.ASC = GRIDASCII ( F:\fromDan\MDF_pliocene_CI_biocimatesR2\CI15\bio13.TIF )
201701041147   0     3     0Dendro1 F:\fromDan\MDF_PL~1\CI15\bio14.ASC = GRIDASCII ( F:\fromDan\MDF_pliocene_CI_biocimatesR2\CI15\bio14.TIF )
201701041147   0     4     0Dendro1 F:\fromDan\MDF_PL~1\CI15\bio15.ASC = GRIDASCII ( F:\fromDan\MDF_pliocene_CI_biocimatesR2\CI15\bio15.TIF )
201701041147   0     3     0Dendro1 F:\fromDan\MDF_PL~1\CI15\bio16.ASC = GRIDASCII ( F:\fromDan\MDF_pliocene_CI_biocimatesR2\CI15\bio16.TIF )
201701041147   0     3     0Dendro1 F:\fromDan\MDF_PL~1\CI15\bio17.ASC = GRIDASCII ( F:\fromDan\MDF_pliocene_CI_biocimatesR2\CI15\bio17.TIF )
201701041147   0     4     0Dendro1 F:\fromDan\MDF_PL~1\CI15\bio18.ASC = GRIDASCII ( F:\fromDan\MDF_pliocene_CI_biocimatesR2\CI15\bio18.TIF )
201701041147   0     3     0Dendro1 F:\fromDan\MDF_PL~1\CI15\bio19.ASC = GRIDASCII ( F:\fromDan\MDF_pliocene_CI_biocimatesR2\CI15\bio19.TIF )
201701041147   0     3     0Dendro1 F:\fromDan\MDF_PL~1\CI15\bio2.ASC = GRIDASCII ( F:\fromDan\MDF_pliocene_CI_biocimatesR2\CI15\bio2.TIF )
201701041147   0     3     0Dendro1 F:\fromDan\MDF_PL~1\CI15\bio3.ASC = GRIDASCII ( F:\fromDan\MDF_pliocene_CI_biocimatesR2\CI15\bio3.TIF )
201701041148   1     3     0Dendro1 F:\fromDan\MDF_PL~1\CI15\bio4.ASC = GRIDASCII ( F:\fromDan\MDF_pliocene_CI_biocimatesR2\CI15\bio4.TIF )
201701041148   0     3     0Dendro1 F:\fromDan\MDF_PL~1\CI15\bio5.ASC = GRIDASCII ( F:\fromDan\MDF_pliocene_CI_biocimatesR2\CI15\bio5.TIF )
201701041148   0     3     0Dendro1 F:\fromDan\MDF_PL~1\CI15\bio6.ASC = GRIDASCII ( F:\fromDan\MDF_pliocene_CI_biocimatesR2\CI15\bio6.TIF )
201701041148   0     3     0Dendro1 F:\fromDan\MDF_PL~1\CI15\bio7.ASC = GRIDASCII ( F:\fromDan\MDF_pliocene_CI_biocimatesR2\CI15\bio7.TIF )
201701041148   0     4     0Dendro1 F:\fromDan\MDF_PL~1\CI15\bio8.ASC = GRIDASCII ( F:\fromDan\MDF_pliocene_CI_biocimatesR2\CI15\bio8.TIF )
201701041148   0     3     0Dendro1 F:\fromDan\MDF_PL~1\CI15\bio9.ASC = GRIDASCII ( F:\fromDan\MDF_pliocene_CI_biocimatesR2\CI15\bio9.TIF )
201701041148   0     4     0Dendro1 F:\fromDan\MDF_PL~1\CI25\bio1.ASC = GRIDASCII ( F:\fromDan\MDF_pliocene_CI_biocimatesR2\CI25\bio1.TIF )
201701041148   0     3     0Dendro1 F:\fromDan\MDF_PL~1\CI25\bio10.ASC = GRIDASCII ( F:\fromDan\MDF_pliocene_CI_biocimatesR2\CI25\bio10.TIF )
201701041148   0     3     0Dendro1 F:\fromDan\MDF_PL~1\CI25\bio11.ASC = GRIDASCII ( F:\fromDan\MDF_pliocene_CI_biocimatesR2\CI25\bio11.TIF )
201701041148   0     3     0Dendro1 F:\fromDan\MDF_PL~1\CI25\bio12.ASC = GRIDASCII ( F:\fromDan\MDF_pliocene_CI_biocimatesR2\CI25\bio12.TIF )
201701041148   0     3     0Dendro1 F:\fromDan\MDF_PL~1\CI25\bio13.ASC = GRIDASCII ( F:\fromDan\MDF_pliocene_CI_biocimatesR2\CI25\bio13.TIF )
201701041148   0     3     0Dendro1 F:\fromDan\MDF_PL~1\CI25\bio14.ASC = GRIDASCII ( F:\fromDan\MDF_pliocene_CI_biocimatesR2\CI25\bio14.TIF )
201701041148   0     3     0Dendro1 F:\fromDan\MDF_PL~1\CI25\bio15.ASC = GRIDASCII ( F:\fromDan\MDF_pliocene_CI_biocimatesR2\CI25\bio15.TIF )
201701041148   0     4     0Dendro1 F:\fromDan\MDF_PL~1\CI25\bio16.ASC = GRIDASCII ( F:\fromDan\MDF_pliocene_CI_biocimatesR2\CI25\bio16.TIF )
201701041148   0     3     0Dendro1 F:\fromDan\MDF_PL~1\CI25\bio17.ASC = GRIDASCII ( F:\fromDan\MDF_pliocene_CI_biocimatesR2\CI25\bio17.TIF )
201701041148   0     4     0Dendro1 F:\fromDan\MDF_PL~1\CI25\bio18.ASC = GRIDASCII ( F:\fromDan\MDF_pliocene_CI_biocimatesR2\CI25\bio18.TIF )
201701041149   1     3     0Dendro1 F:\fromDan\MDF_PL~1\CI25\bio19.ASC = GRIDASCII ( F:\fromDan\MDF_pliocene_CI_biocimatesR2\CI25\bio19.TIF )
201701041149   0     3     0Dendro1 F:\fromDan\MDF_PL~1\CI25\bio2.ASC = GRIDASCII ( F:\fromDan\MDF_pliocene_CI_biocimatesR2\CI25\bio2.TIF )
201701041149   0     3     0Dendro1 F:\fromDan\MDF_PL~1\CI25\bio3.ASC = GRIDASCII ( F:\fromDan\MDF_pliocene_CI_biocimatesR2\CI25\bio3.TIF )
201701041149   0     4     0Dendro1 F:\fromDan\MDF_PL~1\CI25\bio4.ASC = GRIDASCII ( F:\fromDan\MDF_pliocene_CI_biocimatesR2\CI25\bio4.TIF )
201701041149   0     3     0Dendro1 F:\fromDan\MDF_PL~1\CI25\bio5.ASC = GRIDASCII ( F:\fromDan\MDF_pliocene_CI_biocimatesR2\CI25\bio5.TIF )
201701041149   0     3     0Dendro1 F:\fromDan\MDF_PL~1\CI25\bio6.ASC = GRIDASCII ( F:\fromDan\MDF_pliocene_CI_biocimatesR2\CI25\bio6.TIF )
201701041149   0     3     0Dendro1 F:\fromDan\MDF_PL~1\CI25\bio7.ASC = GRIDASCII ( F:\fromDan\MDF_pliocene_CI_biocimatesR2\CI25\bio7.TIF )
201701041149   0     3     0Dendro1 F:\fromDan\MDF_PL~1\CI25\bio8.ASC = GRIDASCII ( F:\fromDan\MDF_pliocene_CI_biocimatesR2\CI25\bio8.TIF )
201701041149   0     3     0Dendro1 F:\fromDan\MDF_PL~1\CI25\bio9.ASC = GRIDASCII ( F:\fromDan\MDF_pliocene_CI_biocimatesR2\CI25\bio9.TIF )
201701041149   0     3     0Dendro1 F:\fromDan\MDF_PL~1\CI35\bio1.ASC = GRIDASCII ( F:\fromDan\MDF_pliocene_CI_biocimatesR2\CI35\bio1.TIF )
201701041149   0     3     0Dendro1 F:\fromDan\MDF_PL~1\CI35\bio10.ASC = GRIDASCII ( F:\fromDan\MDF_pliocene_CI_biocimatesR2\CI35\bio10.TIF )
201701041149   0     4     0Dendro1 F:\fromDan\MDF_PL~1\CI35\bio11.ASC = GRIDASCII ( F:\fromDan\MDF_pliocene_CI_biocimatesR2\CI35\bio11.TIF )
201701041149   0     3     0Dendro1 F:\fromDan\MDF_PL~1\CI35\bio12.ASC = GRIDASCII ( F:\fromDan\MDF_pliocene_CI_biocimatesR2\CI35\bio12.TIF )
201701041149   0     3     0Dendro1 F:\fromDan\MDF_PL~1\CI35\bio13.ASC = GRIDASCII ( F:\fromDan\MDF_pliocene_CI_biocimatesR2\CI35\bio13.TIF )
201701041149   0     4     0Dendro1 F:\fromDan\MDF_PL~1\CI35\bio14.ASC = GRIDASCII ( F:\fromDan\MDF_pliocene_CI_biocimatesR2\CI35\bio14.TIF )
201701041149   0     3     0Dendro1 F:\fromDan\MDF_PL~1\CI35\bio15.ASC = GRIDASCII ( F:\fromDan\MDF_pliocene_CI_biocimatesR2\CI35\bio15.TIF )
201701041149   0     4     0Dendro1 F:\fromDan\MDF_PL~1\CI35\bio16.ASC = GRIDASCII ( F:\fromDan\MDF_pliocene_CI_biocimatesR2\CI35\bio16.TIF )
201701041149   0     3     0Dendro1 F:\fromDan\MDF_PL~1\CI35\bio17.ASC = GRIDASCII ( F:\fromDan\MDF_pliocene_CI_biocimatesR2\CI35\bio17.TIF )
201701041150   0     3     0Dendro1 F:\fromDan\MDF_PL~1\CI35\bio18.ASC = GRIDASCII ( F:\fromDan\MDF_pliocene_CI_biocimatesR2\CI35\bio18.TIF )
201701041150   0     3     0Dendro1 F:\fromDan\MDF_PL~1\CI35\bio19.ASC = GRIDASCII ( F:\fromDan\MDF_pliocene_CI_biocimatesR2\CI35\bio19.TIF )
201701041150   0     3     0Dendro1 F:\fromDan\MDF_PL~1\CI35\bio2.ASC = GRIDASCII ( F:\fromDan\MDF_pliocene_CI_biocimatesR2\CI35\bio2.TIF )
201701041150   0     3     0Dendro1 F:\fromDan\MDF_PL~1\CI35\bio3.ASC = GRIDASCII ( F:\fromDan\MDF_pliocene_CI_biocimatesR2\CI35\bio3.TIF )
201701041150   0     4     0Dendro1 F:\fromDan\MDF_PL~1\CI35\bio4.ASC = GRIDASCII ( F:\fromDan\MDF_pliocene_CI_biocimatesR2\CI35\bio4.TIF )
201701041150   0     3     0Dendro1 F:\fromDan\MDF_PL~1\CI35\bio5.ASC = GRIDASCII ( F:\fromDan\MDF_pliocene_CI_biocimatesR2\CI35\bio5.TIF )
201701041150   0     3     0Dendro1 F:\fromDan\MDF_PL~1\CI35\bio6.ASC = GRIDASCII ( F:\fromDan\MDF_pliocene_CI_biocimatesR2\CI35\bio6.TIF )
201701041150   0     3     0Dendro1 F:\fromDan\MDF_PL~1\CI35\bio7.ASC = GRIDASCII ( F:\fromDan\MDF_pliocene_CI_biocimatesR2\CI35\bio7.TIF )
201701041150   0     3     0Dendro1 F:\fromDan\MDF_PL~1\CI35\bio8.ASC = GRIDASCII ( F:\fromDan\MDF_pliocene_CI_biocimatesR2\CI35\bio8.TIF )
201701041150   0     3     0Dendro1 F:\fromDan\MDF_PL~1\CI35\bio9.ASC = GRIDASCII ( F:\fromDan\MDF_pliocene_CI_biocimatesR2\CI35\bio9.TIF )
201701041150   0     3     0Dendro1 F:\fromDan\MDF_PL~1\CI45\bio1.ASC = GRIDASCII ( F:\fromDan\MDF_pliocene_CI_biocimatesR2\CI45\bio1.TIF )
201701041150   0     4     0Dendro1 F:\fromDan\MDF_PL~1\CI45\bio10.ASC = GRIDASCII ( F:\fromDan\MDF_pliocene_CI_biocimatesR2\CI45\bio10.TIF )
201701041150   0     4     0Dendro1 F:\fromDan\MDF_PL~1\CI45\bio11.ASC = GRIDASCII ( F:\fromDan\MDF_pliocene_CI_biocimatesR2\CI45\bio11.TIF )
201701041150   0     3     0Dendro1 F:\fromDan\MDF_PL~1\CI45\bio12.ASC = GRIDASCII ( F:\fromDan\MDF_pliocene_CI_biocimatesR2\CI45\bio12.TIF )
201701041150   0     3     0Dendro1 F:\fromDan\MDF_PL~1\CI45\bio13.ASC = GRIDASCII ( F:\fromDan\MDF_pliocene_CI_biocimatesR2\CI45\bio13.TIF )
201701041150   0     3     0Dendro1 F:\fromDan\MDF_PL~1\CI45\bio14.ASC = GRIDASCII ( F:\fromDan\MDF_pliocene_CI_biocimatesR2\CI45\bio14.TIF )
201701041150   0     4     0Dendro1 F:\fromDan\MDF_PL~1\CI45\bio15.ASC = GRIDASCII ( F:\fromDan\MDF_pliocene_CI_biocimatesR2\CI45\bio15.TIF )
201701041151   1     3     0Dendro1 F:\fromDan\MDF_PL~1\CI45\bio16.ASC = GRIDASCII ( F:\fromDan\MDF_pliocene_CI_biocimatesR2\CI45\bio16.TIF )
201701041151   0     3     0Dendro1 F:\fromDan\MDF_PL~1\CI45\bio17.ASC = GRIDASCII ( F:\fromDan\MDF_pliocene_CI_biocimatesR2\CI45\bio17.TIF )
201701041151   0     3     0Dendro1 F:\fromDan\MDF_PL~1\CI45\bio18.ASC = GRIDASCII ( F:\fromDan\MDF_pliocene_CI_biocimatesR2\CI45\bio18.TIF )
201701041151   0     3     0Dendro1 F:\fromDan\MDF_PL~1\CI45\bio19.ASC = GRIDASCII ( F:\fromDan\MDF_pliocene_CI_biocimatesR2\CI45\bio19.TIF )
201701041151   0     3     0Dendro1 F:\fromDan\MDF_PL~1\CI45\bio2.ASC = GRIDASCII ( F:\fromDan\MDF_pliocene_CI_biocimatesR2\CI45\bio2.TIF )
201701041151   0     2     0Dendro1 F:\fromDan\MDF_PL~1\CI45\bio3.ASC = GRIDASCII ( F:\fromDan\MDF_pliocene_CI_biocimatesR2\CI45\bio3.TIF )
201701041151   0     4     0Dendro1 F:\fromDan\MDF_PL~1\CI45\bio4.ASC = GRIDASCII ( F:\fromDan\MDF_pliocene_CI_biocimatesR2\CI45\bio4.TIF )
201701041151   0     3     0Dendro1 F:\fromDan\MDF_PL~1\CI45\bio5.ASC = GRIDASCII ( F:\fromDan\MDF_pliocene_CI_biocimatesR2\CI45\bio5.TIF )
201701041151   0     3     0Dendro1 F:\fromDan\MDF_PL~1\CI45\bio6.ASC = GRIDASCII ( F:\fromDan\MDF_pliocene_CI_biocimatesR2\CI45\bio6.TIF )
201701041151   0     3     0Dendro1 F:\fromDan\MDF_PL~1\CI45\bio7.ASC = GRIDASCII ( F:\fromDan\MDF_pliocene_CI_biocimatesR2\CI45\bio7.TIF )
201701041151   0     3     0Dendro1 F:\fromDan\MDF_PL~1\CI45\bio8.ASC = GRIDASCII ( F:\fromDan\MDF_pliocene_CI_biocimatesR2\CI45\bio8.TIF )
201701041151   0     4     0Dendro1 F:\fromDan\MDF_PL~1\CI45\bio9.ASC = GRIDASCII ( F:\fromDan\MDF_pliocene_CI_biocimatesR2\CI45\bio9.TIF )
201701041151   0     3     0Dendro1 F:\fromDan\MDF_PL~1\CI55\bio1.ASC = GRIDASCII ( F:\fromDan\MDF_pliocene_CI_biocimatesR2\CI55\bio1.TIF )
201701041151   0     3     0Dendro1 F:\fromDan\MDF_PL~1\CI55\bio10.ASC = GRIDASCII ( F:\fromDan\MDF_pliocene_CI_biocimatesR2\CI55\bio10.TIF )
201701041151   0     3     0Dendro1 F:\fromDan\MDF_PL~1\CI55\bio11.ASC = GRIDASCII ( F:\fromDan\MDF_pliocene_CI_biocimatesR2\CI55\bio11.TIF )
201701041151   0     4     0Dendro1 F:\fromDan\MDF_PL~1\CI55\bio12.ASC = GRIDASCII ( F:\fromDan\MDF_pliocene_CI_biocimatesR2\CI55\bio12.TIF )
201701041151   0     3     0Dendro1 F:\fromDan\MDF_PL~1\CI55\bio13.ASC = GRIDASCII ( F:\fromDan\MDF_pliocene_CI_biocimatesR2\CI55\bio13.TIF )
201701041152   0     3     0Dendro1 F:\fromDan\MDF_PL~1\CI55\bio14.ASC = GRIDASCII ( F:\fromDan\MDF_pliocene_CI_biocimatesR2\CI55\bio14.TIF )
201701041152   0     4     0Dendro1 F:\fromDan\MDF_PL~1\CI55\bio15.ASC = GRIDASCII ( F:\fromDan\MDF_pliocene_CI_biocimatesR2\CI55\bio15.TIF )
201701041152   0     3     0Dendro1 F:\fromDan\MDF_PL~1\CI55\bio16.ASC = GRIDASCII ( F:\fromDan\MDF_pliocene_CI_biocimatesR2\CI55\bio16.TIF )
201701041152   0     4     0Dendro1 F:\fromDan\MDF_PL~1\CI55\bio17.ASC = GRIDASCII ( F:\fromDan\MDF_pliocene_CI_biocimatesR2\CI55\bio17.TIF )
201701041152   0     4     0Dendro1 F:\fromDan\MDF_PL~1\CI55\bio18.ASC = GRIDASCII ( F:\fromDan\MDF_pliocene_CI_biocimatesR2\CI55\bio18.TIF )
201701041152   0     3     0Dendro1 F:\fromDan\MDF_PL~1\CI55\bio19.ASC = GRIDASCII ( F:\fromDan\MDF_pliocene_CI_biocimatesR2\CI55\bio19.TIF )
201701041152   0     3     0Dendro1 F:\fromDan\MDF_PL~1\CI55\bio2.ASC = GRIDASCII ( F:\fromDan\MDF_pliocene_CI_biocimatesR2\CI55\bio2.TIF )
201701041152   0     3     0Dendro1 F:\fromDan\MDF_PL~1\CI55\bio3.ASC = GRIDASCII ( F:\fromDan\MDF_pliocene_CI_biocimatesR2\CI55\bio3.TIF )
201701041152   0     4     0Dendro1 F:\fromDan\MDF_PL~1\CI55\bio4.ASC = GRIDASCII ( F:\fromDan\MDF_pliocene_CI_biocimatesR2\CI55\bio4.TIF )
201701041152   0     3     0Dendro1 F:\fromDan\MDF_PL~1\CI55\bio5.ASC = GRIDASCII ( F:\fromDan\MDF_pliocene_CI_biocimatesR2\CI55\bio5.TIF )
201701041152   0     3     0Dendro1 F:\fromDan\MDF_PL~1\CI55\bio6.ASC = GRIDASCII ( F:\fromDan\MDF_pliocene_CI_biocimatesR2\CI55\bio6.TIF )
201701041152   0     3     0Dendro1 F:\fromDan\MDF_PL~1\CI55\bio7.ASC = GRIDASCII ( F:\fromDan\MDF_pliocene_CI_biocimatesR2\CI55\bio7.TIF )
201701041152   0     3     0Dendro1 F:\fromDan\MDF_PL~1\CI55\bio8.ASC = GRIDASCII ( F:\fromDan\MDF_pliocene_CI_biocimatesR2\CI55\bio8.TIF )
201701041152   0     3     0Dendro1 F:\fromDan\MDF_PL~1\CI55\bio9.ASC = GRIDASCII ( F:\fromDan\MDF_pliocene_CI_biocimatesR2\CI55\bio9.TIF )
201701041152   0     4     0Dendro1 F:\fromDan\MDF_PL~1\CI65\bio1.ASC = GRIDASCII ( F:\fromDan\MDF_pliocene_CI_biocimatesR2\CI65\bio1.TIF )
201701041152   0     3     0Dendro1 F:\fromDan\MDF_PL~1\CI65\bio10.ASC = GRIDASCII ( F:\fromDan\MDF_pliocene_CI_biocimatesR2\CI65\bio10.TIF )
201701041153   1     3     0Dendro1 F:\fromDan\MDF_PL~1\CI65\bio11.ASC = GRIDASCII ( F:\fromDan\MDF_pliocene_CI_biocimatesR2\CI65\bio11.TIF )
201701041153   0     4     0Dendro1 F:\fromDan\MDF_PL~1\CI65\bio12.ASC = GRIDASCII ( F:\fromDan\MDF_pliocene_CI_biocimatesR2\CI65\bio12.TIF )
201701041153   0     4     0Dendro1 F:\fromDan\MDF_PL~1\CI65\bio13.ASC = GRIDASCII ( F:\fromDan\MDF_pliocene_CI_biocimatesR2\CI65\bio13.TIF )
201701041153   0     4     0Dendro1 F:\fromDan\MDF_PL~1\CI65\bio14.ASC = GRIDASCII ( F:\fromDan\MDF_pliocene_CI_biocimatesR2\CI65\bio14.TIF )
201701041153   0  -426     0Dendro1 F:\fromDan\MDF_PL~1\CI65\bio15.ASC = GRIDASCII ( F:\fromDan\MDF_pliocene_CI_biocimatesR2\CI65\bio15.TIF )
201701041153   0     3     0Dendro1 F:\fromDan\MDF_PL~1\CI65\bio16.ASC = GRIDASCII ( F:\fromDan\MDF_pliocene_CI_biocimatesR2\CI65\bio16.TIF )
201701041153   0     3     0Dendro1 F:\fromDan\MDF_PL~1\CI65\bio17.ASC = GRIDASCII ( F:\fromDan\MDF_pliocene_CI_biocimatesR2\CI65\bio17.TIF )
201701041153   0     3     0Dendro1 F:\fromDan\MDF_PL~1\CI65\bio18.ASC = GRIDASCII ( F:\fromDan\MDF_pliocene_CI_biocimatesR2\CI65\bio18.TIF )
201701041153   0     3     0Dendro1 F:\fromDan\MDF_PL~1\CI65\bio19.ASC = GRIDASCII ( F:\fromDan\MDF_pliocene_CI_biocimatesR2\CI65\bio19.TIF )
201701041153   0     2     0Dendro1 F:\fromDan\MDF_PL~1\CI65\bio2.ASC = GRIDASCII ( F:\fromDan\MDF_pliocene_CI_biocimatesR2\CI65\bio2.TIF )
201701041153   0     3     0Dendro1 F:\fromDan\MDF_PL~1\CI65\bio3.ASC = GRIDASCII ( F:\fromDan\MDF_pliocene_CI_biocimatesR2\CI65\bio3.TIF )
201701041153   0     3     0Dendro1 F:\fromDan\MDF_PL~1\CI65\bio4.ASC = GRIDASCII ( F:\fromDan\MDF_pliocene_CI_biocimatesR2\CI65\bio4.TIF )
201701041153   0     3     0Dendro1 F:\fromDan\MDF_PL~1\CI65\bio5.ASC = GRIDASCII ( F:\fromDan\MDF_pliocene_CI_biocimatesR2\CI65\bio5.TIF )
201701041153   0     4     0Dendro1 F:\fromDan\MDF_PL~1\CI65\bio6.ASC = GRIDASCII ( F:\fromDan\MDF_pliocene_CI_biocimatesR2\CI65\bio6.TIF )
201701041153   0     3     0Dendro1 F:\fromDan\MDF_PL~1\CI65\bio7.ASC = GRIDASCII ( F:\fromDan\MDF_pliocene_CI_biocimatesR2\CI65\bio7.TIF )
201701041153   0     3     0Dendro1 F:\fromDan\MDF_PL~1\CI65\bio8.ASC = GRIDASCII ( F:\fromDan\MDF_pliocene_CI_biocimatesR2\CI65\bio8.TIF )
201701041153   0     4     0Dendro1 F:\fromDan\MDF_PL~1\CI65\bio9.ASC = GRIDASCII ( F:\fromDan\MDF_pliocene_CI_biocimatesR2\CI65\bio9.TIF )
201701041153   0     3     0Dendro1 F:\fromDan\MDF_PL~1\CI75\bio1.ASC = GRIDASCII ( F:\fromDan\MDF_pliocene_CI_biocimatesR2\CI75\bio1.TIF )
201701041153   0     3     0Dendro1 F:\fromDan\MDF_PL~1\CI75\bio10.ASC = GRIDASCII ( F:\fromDan\MDF_pliocene_CI_biocimatesR2\CI75\bio10.TIF )
201701041154   0     4     0Dendro1 F:\fromDan\MDF_PL~1\CI75\bio11.ASC = GRIDASCII ( F:\fromDan\MDF_pliocene_CI_biocimatesR2\CI75\bio11.TIF )
201701041154   0     3     0Dendro1 F:\fromDan\MDF_PL~1\CI75\bio12.ASC = GRIDASCII ( F:\fromDan\MDF_pliocene_CI_biocimatesR2\CI75\bio12.TIF )
201701041154   0     3     0Dendro1 F:\fromDan\MDF_PL~1\CI75\bio13.ASC = GRIDASCII ( F:\fromDan\MDF_pliocene_CI_biocimatesR2\CI75\bio13.TIF )
201701041154   0     3     0Dendro1 F:\fromDan\MDF_PL~1\CI75\bio14.ASC = GRIDASCII ( F:\fromDan\MDF_pliocene_CI_biocimatesR2\CI75\bio14.TIF )
201701041154   0     3     0Dendro1 F:\fromDan\MDF_PL~1\CI75\bio15.ASC = GRIDASCII ( F:\fromDan\MDF_pliocene_CI_biocimatesR2\CI75\bio15.TIF )
201701041154   0     3     0Dendro1 F:\fromDan\MDF_PL~1\CI75\bio16.ASC = GRIDASCII ( F:\fromDan\MDF_pliocene_CI_biocimatesR2\CI75\bio16.TIF )
201701041154   0     3     0Dendro1 F:\fromDan\MDF_PL~1\CI75\bio17.ASC = GRIDASCII ( F:\fromDan\MDF_pliocene_CI_biocimatesR2\CI75\bio17.TIF )
201701041154   0     4     0Dendro1 F:\fromDan\MDF_PL~1\CI75\bio18.ASC = GRIDASCII ( F:\fromDan\MDF_pliocene_CI_biocimatesR2\CI75\bio18.TIF )
201701041154   0     3     0Dendro1 F:\fromDan\MDF_PL~1\CI75\bio19.ASC = GRIDASCII ( F:\fromDan\MDF_pliocene_CI_biocimatesR2\CI75\bio19.TIF )
201701041154   0     3     0Dendro1 F:\fromDan\MDF_PL~1\CI75\bio2.ASC = GRIDASCII ( F:\fromDan\MDF_pliocene_CI_biocimatesR2\CI75\bio2.TIF )
201701041154   0     3     0Dendro1 F:\fromDan\MDF_PL~1\CI75\bio3.ASC = GRIDASCII ( F:\fromDan\MDF_pliocene_CI_biocimatesR2\CI75\bio3.TIF )
201701041154   0     3     0Dendro1 F:\fromDan\MDF_PL~1\CI75\bio4.ASC = GRIDASCII ( F:\fromDan\MDF_pliocene_CI_biocimatesR2\CI75\bio4.TIF )
201701041154   0     3     0Dendro1 F:\fromDan\MDF_PL~1\CI75\bio5.ASC = GRIDASCII ( F:\fromDan\MDF_pliocene_CI_biocimatesR2\CI75\bio5.TIF )
201701041154   0     3     0Dendro1 F:\fromDan\MDF_PL~1\CI75\bio6.ASC = GRIDASCII ( F:\fromDan\MDF_pliocene_CI_biocimatesR2\CI75\bio6.TIF )
201701041154   0     3     0Dendro1 F:\fromDan\MDF_PL~1\CI75\bio7.ASC = GRIDASCII ( F:\fromDan\MDF_pliocene_CI_biocimatesR2\CI75\bio7.TIF )
201701041154   0     3     0Dendro1 F:\fromDan\MDF_PL~1\CI75\bio8.ASC = GRIDASCII ( F:\fromDan\MDF_pliocene_CI_biocimatesR2\CI75\bio8.TIF )
201701041155   1     3     0Dendro1 F:\fromDan\MDF_PL~1\CI75\bio9.ASC = GRIDASCII ( F:\fromDan\MDF_pliocene_CI_biocimatesR2\CI75\bio9.TIF )
201701041155   0     3     0Dendro1 F:\fromDan\MDF_PL~1\CI85\bio1.ASC = GRIDASCII ( F:\fromDan\MDF_pliocene_CI_biocimatesR2\CI85\bio1.TIF )
201701041155   0     3     0Dendro1 F:\fromDan\MDF_PL~1\CI85\bio10.ASC = GRIDASCII ( F:\fromDan\MDF_pliocene_CI_biocimatesR2\CI85\bio10.TIF )
201701041155   0     4     0Dendro1 F:\fromDan\MDF_PL~1\CI85\bio11.ASC = GRIDASCII ( F:\fromDan\MDF_pliocene_CI_biocimatesR2\CI85\bio11.TIF )
201701041155   0     3     0Dendro1 F:\fromDan\MDF_PL~1\CI85\bio12.ASC = GRIDASCII ( F:\fromDan\MDF_pliocene_CI_biocimatesR2\CI85\bio12.TIF )
201701041155   0     4     0Dendro1 F:\fromDan\MDF_PL~1\CI85\bio13.ASC = GRIDASCII ( F:\fromDan\MDF_pliocene_CI_biocimatesR2\CI85\bio13.TIF )
201701041155   0     3     0Dendro1 F:\fromDan\MDF_PL~1\CI85\bio14.ASC = GRIDASCII ( F:\fromDan\MDF_pliocene_CI_biocimatesR2\CI85\bio14.TIF )
201701041155   0     4     0Dendro1 F:\fromDan\MDF_PL~1\CI85\bio15.ASC = GRIDASCII ( F:\fromDan\MDF_pliocene_CI_biocimatesR2\CI85\bio15.TIF )
201701041155   0     3     0Dendro1 F:\fromDan\MDF_PL~1\CI85\bio16.ASC = GRIDASCII ( F:\fromDan\MDF_pliocene_CI_biocimatesR2\CI85\bio16.TIF )
201701041155   0     3     0Dendro1 F:\fromDan\MDF_PL~1\CI85\bio17.ASC = GRIDASCII ( F:\fromDan\MDF_pliocene_CI_biocimatesR2\CI85\bio17.TIF )
201701041155   0     3     0Dendro1 F:\fromDan\MDF_PL~1\CI85\bio18.ASC = GRIDASCII ( F:\fromDan\MDF_pliocene_CI_biocimatesR2\CI85\bio18.TIF )
201701041155   0     3     0Dendro1 F:\fromDan\MDF_PL~1\CI85\bio19.ASC = GRIDASCII ( F:\fromDan\MDF_pliocene_CI_biocimatesR2\CI85\bio19.TIF )
201701041155   0     3     0Dendro1 F:\fromDan\MDF_PL~1\CI85\bio2.ASC = GRIDASCII ( F:\fromDan\MDF_pliocene_CI_biocimatesR2\CI85\bio2.TIF )
201701041155   0     3     0Dendro1 F:\fromDan\MDF_PL~1\CI85\bio3.ASC = GRIDASCII ( F:\fromDan\MDF_pliocene_CI_biocimatesR2\CI85\bio3.TIF )
201701041155   0     4     0Dendro1 F:\fromDan\MDF_PL~1\CI85\bio4.ASC = GRIDASCII ( F:\fromDan\MDF_pliocene_CI_biocimatesR2\CI85\bio4.TIF )
201701041155   0     3     0Dendro1 F:\fromDan\MDF_PL~1\CI85\bio5.ASC = GRIDASCII ( F:\fromDan\MDF_pliocene_CI_biocimatesR2\CI85\bio5.TIF )
201701041155   0     3     0Dendro1 F:\fromDan\MDF_PL~1\CI85\bio6.ASC = GRIDASCII ( F:\fromDan\MDF_pliocene_CI_biocimatesR2\CI85\bio6.TIF )
201701041156   0     3     0Dendro1 F:\fromDan\MDF_PL~1\CI85\bio7.ASC = GRIDASCII ( F:\fromDan\MDF_pliocene_CI_biocimatesR2\CI85\bio7.TIF )
201701041156   0     3     0Dendro1 F:\fromDan\MDF_PL~1\CI85\bio8.ASC = GRIDASCII ( F:\fromDan\MDF_pliocene_CI_biocimatesR2\CI85\bio8.TIF )
201701041156   0     3     0Dendro1 F:\fromDan\MDF_PL~1\CI85\bio9.ASC = GRIDASCII ( F:\fromDan\MDF_pliocene_CI_biocimatesR2\CI85\bio9.TIF )
201701041156   0     3     0Dendro1 F:\fromDan\MDF_PL~1\CI95\bio1.asc = GRIDASCII ( F:\fromDan\MDF_pliocene_CI_biocimatesR2\CI95\bio1.TIF )
201701041156   0     3     0Dendro1 F:\fromDan\MDF_PL~1\CI95\bio10.asc = GRIDASCII ( F:\fromDan\MDF_pliocene_CI_biocimatesR2\CI95\bio10.TIF )
201701041156   0     3     0Dendro1 F:\fromDan\MDF_PL~1\CI95\bio11.asc = GRIDASCII ( F:\fromDan\MDF_pliocene_CI_biocimatesR2\CI95\bio11.TIF )
201701041156   0     3     0Dendro1 F:\fromDan\MDF_PL~1\CI95\bio12.asc = GRIDASCII ( F:\fromDan\MDF_pliocene_CI_biocimatesR2\CI95\bio12.TIF )
201701041156   0     4     0Dendro1 F:\fromDan\MDF_PL~1\CI95\bio13.asc = GRIDASCII ( F:\fromDan\MDF_pliocene_CI_biocimatesR2\CI95\bio13.TIF )
201701041156   0     3     0Dendro1 F:\fromDan\MDF_PL~1\CI95\bio14.asc = GRIDASCII ( F:\fromDan\MDF_pliocene_CI_biocimatesR2\CI95\bio14.TIF )
201701041156   0     4     0Dendro1 F:\fromDan\MDF_PL~1\CI95\bio15.asc = GRIDASCII ( F:\fromDan\MDF_pliocene_CI_biocimatesR2\CI95\bio15.TIF )
201701041156   0     3     0Dendro1 F:\fromDan\MDF_PL~1\CI95\bio16.asc = GRIDASCII ( F:\fromDan\MDF_pliocene_CI_biocimatesR2\CI95\bio16.TIF )
201701041156   0     3     0Dendro1 F:\fromDan\MDF_PL~1\CI95\bio17.asc = GRIDASCII ( F:\fromDan\MDF_pliocene_CI_biocimatesR2\CI95\bio17.TIF )
201701041156   0     4     0Dendro1 F:\fromDan\MDF_PL~1\CI95\bio18.asc = GRIDASCII ( F:\fromDan\MDF_pliocene_CI_biocimatesR2\CI95\bio18.TIF )
201701041156   0     3     0Dendro1 F:\fromDan\MDF_PL~1\CI95\bio19.asc = GRIDASCII ( F:\fromDan\MDF_pliocene_CI_biocimatesR2\CI95\bio19.TIF )
201701041157   1     4     0Dendro1 F:\fromDan\MDF_PL~1\CI95\bio2.asc = GRIDASCII ( F:\fromDan\MDF_pliocene_CI_biocimatesR2\CI95\bio2.TIF )
201701041157   0     3     0Dendro1 F:\fromDan\MDF_PL~1\CI95\bio3.asc = GRIDASCII ( F:\fromDan\MDF_pliocene_CI_biocimatesR2\CI95\bio3.TIF )
201701041157   0     4     0Dendro1 F:\fromDan\MDF_PL~1\CI95\bio4.asc = GRIDASCII ( F:\fromDan\MDF_pliocene_CI_biocimatesR2\CI95\bio4.TIF )
201701041157   0     3     0Dendro1 F:\fromDan\MDF_PL~1\CI95\bio5.asc = GRIDASCII ( F:\fromDan\MDF_pliocene_CI_biocimatesR2\CI95\bio5.TIF )
201701041157   0     4     0Dendro1 F:\fromDan\MDF_PL~1\CI95\bio6.asc = GRIDASCII ( F:\fromDan\MDF_pliocene_CI_biocimatesR2\CI95\bio6.TIF )
201701041157   0     3     0Dendro1 F:\fromDan\MDF_PL~1\CI95\bio7.asc = GRIDASCII ( F:\fromDan\MDF_pliocene_CI_biocimatesR2\CI95\bio7.TIF )
201701041157   0     4     0Dendro1 F:\fromDan\MDF_PL~1\CI95\bio8.asc = GRIDASCII ( F:\fromDan\MDF_pliocene_CI_biocimatesR2\CI95\bio8.TIF )
201701041157   0     3     0Dendro1 F:\fromDan\MDF_PL~1\CI95\bio9.asc = GRIDASCII ( F:\fromDan\MDF_pliocene_CI_biocimatesR2\CI95\bio9.TIF )
201701251207   0    11     0Dendro1 Y:\Joseph\S0SR3V~U\bio_1.asc = GRIDASCII ( Y:\Joseph\Senior Project\bio_1.tif )
201701251208   0    11     0Dendro1 Y:\Joseph\S0SR3V~U\bio_10.asc = GRIDASCII ( Y:\Joseph\Senior Project\bio_10.tif )
201701251209   0    11     0Dendro1 Y:\Joseph\S0SR3V~U\bio_11.asc = GRIDASCII ( Y:\Joseph\Senior Project\bio_11.tif )
201701251211   1    11     0Dendro1 Y:\Joseph\S0SR3V~U\bio_12.asc = GRIDASCII ( Y:\Joseph\Senior Project\bio_12.tif )
201701251212   1    11     0Dendro1 Y:\Joseph\S0SR3V~U\bio_13.asc = GRIDASCII ( Y:\Joseph\Senior Project\bio_13.tif )
201701251213   1    10     0Dendro1 Y:\Joseph\S0SR3V~U\bio_14.asc = GRIDASCII ( Y:\Joseph\Senior Project\bio_14.tif )
201701251214   1    10     0Dendro1 Y:\Joseph\S0SR3V~U\bio_15.asc = GRIDASCII ( Y:\Joseph\Senior Project\bio_15.tif )
201701251215   1    10     0Dendro1 Y:\Joseph\S0SR3V~U\bio_16.asc = GRIDASCII ( Y:\Joseph\Senior Project\bio_16.tif )
201701251216   0     9     0Dendro1 Y:\Joseph\S0SR3V~U\bio_17.asc = GRIDASCII ( Y:\Joseph\Senior Project\bio_17.tif )
201701251217   1    10     0Dendro1 Y:\Joseph\S0SR3V~U\bio_18.asc = GRIDASCII ( Y:\Joseph\Senior Project\bio_18.tif )
201701251218   1    10     0Dendro1 Y:\Joseph\S0SR3V~U\bio_19.asc = GRIDASCII ( Y:\Joseph\Senior Project\bio_19.tif )
201701251219   0     9     0Dendro1 Y:\Joseph\S0SR3V~U\bio_2.asc = GRIDASCII ( Y:\Joseph\Senior Project\bio_2.tif )
201701251220   0     9     0Dendro1 Y:\Joseph\S0SR3V~U\bio_3.asc = GRIDASCII ( Y:\Joseph\Senior Project\bio_3.tif )
201701251221   0    11     0Dendro1 Y:\Joseph\S0SR3V~U\bio_4.asc = GRIDASCII ( Y:\Joseph\Senior Project\bio_4.tif )
201701251222   0    10     0Dendro1 Y:\Joseph\S0SR3V~U\bio_5.asc = GRIDASCII ( Y:\Joseph\Senior Project\bio_5.tif )
201701251223   0    10     0Dendro1 Y:\Joseph\S0SR3V~U\bio_6.asc = GRIDASCII ( Y:\Joseph\Senior Project\bio_6.tif )
201701251224   0    10     0Dendro1 Y:\Joseph\S0SR3V~U\bio_7.asc = GRIDASCII ( Y:\Joseph\Senior Project\bio_7.tif )
201701251226   1    10     0Dendro1 Y:\Joseph\S0SR3V~U\bio_8.asc = GRIDASCII ( Y:\Joseph\Senior Project\bio_8.tif )
201701251227   0    10     0Dendro1 Y:\Joseph\S0SR3V~U\bio_9.asc = GRIDASCII ( Y:\Joseph\Senior Project\bio_9.tif )
201701301054   1     0     0Dendro1 C:\Users\Dendro1\Desktop\Data\Connor\Bioclim\b.asc = GRIDASCII ( C:\Users\Dendro1\Desktop\Data\Connor\Bioclim\b.tif )
201701301054   0     1     0Dendro1 C:\Users\Dendro1\Desktop\Data\Connor\Bioclim\bi.asc = GRIDASCII ( C:\Users\Dendro1\Desktop\Data\Connor\Bioclim\bi.tif )
201701311346   0     0     0Dendro1 C:\Users\Dendro1\Desktop\Data\Connor\PETERS~1\CLIMAT~1\alt.asc = GRIDASCII ( C:\Users\Dendro1\Desktop\Data\Connor\Petersi Projec
201701311346   0     0     0Dendro1 C:\Users\Dendro1\Desktop\Data\Connor\PETERS~1\CLIMAT~1\bio_1.asc = GRIDASCII ( C:\Users\Dendro1\Desktop\Data\Connor\Petersi Proj
201701311346   0     0     0Dendro1 C:\Users\Dendro1\Desktop\Data\Connor\PETERS~1\CLIMAT~1\bio_10.asc = GRIDASCII ( C:\Users\Dendro1\Desktop\Data\Connor\Petersi Pro
201701311346   0     0     0Dendro1 C:\Users\Dendro1\Desktop\Data\Connor\PETERS~1\CLIMAT~1\bio_11.asc = GRIDASCII ( C:\Users\Dendro1\Desktop\Data\Connor\Petersi Pro
201701311346   0     0     0Dendro1 C:\Users\Dendro1\Desktop\Data\Connor\PETERS~1\CLIMAT~1\bio_12.asc = GRIDASCII ( C:\Users\Dendro1\Desktop\Data\Connor\Petersi Pro
201701311346   0     0     0Dendro1 C:\Users\Dendro1\Desktop\Data\Connor\PETERS~1\CLIMAT~1\bio_13.asc = GRIDASCII ( C:\Users\Dendro1\Desktop\Data\Connor\Petersi Pro
201701311346   0     0     0Dendro1 C:\Users\Dendro1\Desktop\Data\Connor\PETERS~1\CLIMAT~1\bio_14.asc = GRIDASCII ( C:\Users\Dendro1\Desktop\Data\Connor\Petersi Pro
201701311346   0     1     0Dendro1 C:\Users\Dendro1\Desktop\Data\Connor\PETERS~1\CLIMAT~1\bio_15.asc = GRIDASCII ( C:\Users\Dendro1\Desktop\Data\Connor\Petersi Pro
201701311346   0     0     0Dendro1 C:\Users\Dendro1\Desktop\Data\Connor\PETERS~1\CLIMAT~1\bio_16.asc = GRIDASCII ( C:\Users\Dendro1\Desktop\Data\Connor\Petersi Pro
201701311346   0     0     0Dendro1 C:\Users\Dendro1\Desktop\Data\Connor\PETERS~1\CLIMAT~1\bio_17.asc = GRIDASCII ( C:\Users\Dendro1\Desktop\Data\Connor\Petersi Pro
201701311346   0     0     0Dendro1 C:\Users\Dendro1\Desktop\Data\Connor\PETERS~1\CLIMAT~1\bio_18.asc = GRIDASCII ( C:\Users\Dendro1\Desktop\Data\Connor\Petersi Pro
201701311346   0     0     0Dendro1 C:\Users\Dendro1\Desktop\Data\Connor\PETERS~1\CLIMAT~1\bio_19.asc = GRIDASCII ( C:\Users\Dendro1\Desktop\Data\Connor\Petersi Pro
201701311346   0     0     0Dendro1 C:\Users\Dendro1\Desktop\Data\Connor\PETERS~1\CLIMAT~1\bio_2.asc = GRIDASCII ( C:\Users\Dendro1\Desktop\Data\Connor\Petersi Proj
201701311346   0     0     0Dendro1 C:\Users\Dendro1\Desktop\Data\Connor\PETERS~1\CLIMAT~1\bio_3.asc = GRIDASCII ( C:\Users\Dendro1\Desktop\Data\Connor\Petersi Proj
201701311346   0     0     0Dendro1 C:\Users\Dendro1\Desktop\Data\Connor\PETERS~1\CLIMAT~1\bio_4.asc = GRIDASCII ( C:\Users\Dendro1\Desktop\Data\Connor\Petersi Proj
201701311346   0     0     0Dendro1 C:\Users\Dendro1\Desktop\Data\Connor\PETERS~1\CLIMAT~1\bio_5.asc = GRIDASCII ( C:\Users\Dendro1\Desktop\Data\Connor\Petersi Proj
201701311346   0     0     0Dendro1 C:\Users\Dendro1\Desktop\Data\Connor\PETERS~1\CLIMAT~1\bio_6.asc = GRIDASCII ( C:\Users\Dendro1\Desktop\Data\Connor\Petersi Proj
201701311346   0     1     0Dendro1 C:\Users\Dendro1\Desktop\Data\Connor\PETERS~1\CLIMAT~1\bio_7.asc = GRIDASCII ( C:\Users\Dendro1\Desktop\Data\Connor\Petersi Proj
201701311346   0     0     0Dendro1 C:\Users\Dendro1\Desktop\Data\Connor\PETERS~1\CLIMAT~1\bio_8.asc = GRIDASCII ( C:\Users\Dendro1\Desktop\Data\Connor\Petersi Proj
201701311346   0     0     0Dendro1 C:\Users\Dendro1\Desktop\Data\Connor\PETERS~1\CLIMAT~1\bio_9.asc = GRIDASCII ( C:\Users\Dendro1\Desktop\Data\Connor\Petersi Proj
201701311417   0     0     0Dendro1 C:\Users\Dendro1\Desktop\Data\Connor\PETERS~1\CLIMAT~1\alt.asc = GRIDASCII ( C:\Users\Dendro1\Desktop\Data\Connor\Petersi Projec
201701311417   0     0     0Dendro1 C:\Users\Dendro1\Desktop\Data\Connor\PETERS~1\CLIMAT~1\bio_1.asc = GRIDASCII ( C:\Users\Dendro1\Desktop\Data\Connor\Petersi Proj
201701311417   0     0     0Dendro1 C:\Users\Dendro1\Desktop\Data\Connor\PETERS~1\CLIMAT~1\bio_10.asc = GRIDASCII ( C:\Users\Dendro1\Desktop\Data\Connor\Petersi Pro
201701311417   0     0     0Dendro1 C:\Users\Dendro1\Desktop\Data\Connor\PETERS~1\CLIMAT~1\bio_11.asc = GRIDASCII ( C:\Users\Dendro1\Desktop\Data\Connor\Petersi Pro
201701311417   0     1     0Dendro1 C:\Users\Dendro1\Desktop\Data\Connor\PETERS~1\CLIMAT~1\bio_12.asc = GRIDASCII ( C:\Users\Dendro1\Desktop\Data\Connor\Petersi Pro
201701311417   0     0     0Dendro1 C:\Users\Dendro1\Desktop\Data\Connor\PETERS~1\CLIMAT~1\bio_13.asc = GRIDASCII ( C:\Users\Dendro1\Desktop\Data\Connor\Petersi Pro
201701311417   0     0     0Dendro1 C:\Users\Dendro1\Desktop\Data\Connor\PETERS~1\CLIMAT~1\bio_14.asc = GRIDASCII ( C:\Users\Dendro1\Desktop\Data\Connor\Petersi Pro
201701311417   0     0     0Dendro1 C:\Users\Dendro1\Desktop\Data\Connor\PETERS~1\CLIMAT~1\bio_15.asc = GRIDASCII ( C:\Users\Dendro1\Desktop\Data\Connor\Petersi Pro
201701311417   0     0     0Dendro1 C:\Users\Dendro1\Desktop\Data\Connor\PETERS~1\CLIMAT~1\bio_16.asc = GRIDASCII ( C:\Users\Dendro1\Desktop\Data\Connor\Petersi Pro
201701311417   0     0     0Dendro1 C:\Users\Dendro1\Desktop\Data\Connor\PETERS~1\CLIMAT~1\bio_17.asc = GRIDASCII ( C:\Users\Dendro1\Desktop\Data\Connor\Petersi Pro
201701311417   0     0     0Dendro1 C:\Users\Dendro1\Desktop\Data\Connor\PETERS~1\CLIMAT~1\bio_18.asc = GRIDASCII ( C:\Users\Dendro1\Desktop\Data\Connor\Petersi Pro
201701311417   0     0     0Dendro1 C:\Users\Dendro1\Desktop\Data\Connor\PETERS~1\CLIMAT~1\bio_19.asc = GRIDASCII ( C:\Users\Dendro1\Desktop\Data\Connor\Petersi Pro
201701311417   0     0     0Dendro1 C:\Users\Dendro1\Desktop\Data\Connor\PETERS~1\CLIMAT~1\bio_2.asc = GRIDASCII ( C:\Users\Dendro1\Desktop\Data\Connor\Petersi Proj
201701311417   0     0     0Dendro1 C:\Users\Dendro1\Desktop\Data\Connor\PETERS~1\CLIMAT~1\bio_3.asc = GRIDASCII ( C:\Users\Dendro1\Desktop\Data\Connor\Petersi Proj
201701311417   0     0     0Dendro1 C:\Users\Dendro1\Desktop\Data\Connor\PETERS~1\CLIMAT~1\bio_4.asc = GRIDASCII ( C:\Users\Dendro1\Desktop\Data\Connor\Petersi Proj
201701311417   0     0     0Dendro1 C:\Users\Dendro1\Desktop\Data\Connor\PETERS~1\CLIMAT~1\bio_5.asc = GRIDASCII ( C:\Users\Dendro1\Desktop\Data\Connor\Petersi Proj
201701311417   0     0     0Dendro1 C:\Users\Dendro1\Desktop\Data\Connor\PETERS~1\CLIMAT~1\bio_6.asc = GRIDASCII ( C:\Users\Dendro1\Desktop\Data\Connor\Petersi Proj
201701311417   0     0     0Dendro1 C:\Users\Dendro1\Desktop\Data\Connor\PETERS~1\CLIMAT~1\bio_7.asc = GRIDASCII ( C:\Users\Dendro1\Desktop\Data\Connor\Petersi Proj
201701311417   0     0     0Dendro1 C:\Users\Dendro1\Desktop\Data\Connor\PETERS~1\CLIMAT~1\bio_8.asc = GRIDASCII ( C:\Users\Dendro1\Desktop\Data\Connor\Petersi Proj
201701311417   0     0     0Dendro1 C:\Users\Dendro1\Desktop\Data\Connor\PETERS~1\CLIMAT~1\bio_9.asc = GRIDASCII ( C:\Users\Dendro1\Desktop\Data\Connor\Petersi Proj
201702121749   0  -409     0Dendro1 C:\Users\Dendro1\Desktop\Data\Connor\CANETO~1\CLIMAT~1\alt.asc = GRIDASCII ( C:\Users\Dendro1\Desktop\Data\Connor\Cane Toad Proj
201702121750   0    20     0Dendro1 C:\Users\Dendro1\Desktop\Data\Connor\CANETO~1\CLIMAT~1\bio_1.asc = GRIDASCII ( C:\Users\Dendro1\Desktop\Data\Connor\Cane Toad Pr
201702121750   0    20     0Dendro1 C:\Users\Dendro1\Desktop\Data\Connor\CANETO~1\CLIMAT~1\bio_10.asc = GRIDASCII ( C:\Users\Dendro1\Desktop\Data\Connor\Cane Toad P
201702121750   0    20     0Dendro1 C:\Users\Dendro1\Desktop\Data\Connor\CANETO~1\CLIMAT~1\bio_11.asc = GRIDASCII ( C:\Users\Dendro1\Desktop\Data\Connor\Cane Toad P
201702121751   1    21     0Dendro1 C:\Users\Dendro1\Desktop\Data\Connor\CANETO~1\CLIMAT~1\bio_12.asc = GRIDASCII ( C:\Users\Dendro1\Desktop\Data\Connor\Cane Toad P
201702121751   0    20     0Dendro1 C:\Users\Dendro1\Desktop\Data\Connor\CANETO~1\CLIMAT~1\bio_13.asc = GRIDASCII ( C:\Users\Dendro1\Desktop\Data\Connor\Cane Toad P
201702121751   0    19     0Dendro1 C:\Users\Dendro1\Desktop\Data\Connor\CANETO~1\CLIMAT~1\bio_14.asc = GRIDASCII ( C:\Users\Dendro1\Desktop\Data\Connor\Cane Toad P
201702121752   1    19     0Dendro1 C:\Users\Dendro1\Desktop\Data\Connor\CANETO~1\CLIMAT~1\bio_15.asc = GRIDASCII ( C:\Users\Dendro1\Desktop\Data\Connor\Cane Toad P
201702121752   0    20     0Dendro1 C:\Users\Dendro1\Desktop\Data\Connor\CANETO~1\CLIMAT~1\bio_16.asc = GRIDASCII ( C:\Users\Dendro1\Desktop\Data\Connor\Cane Toad P
201702121752   0    19     0Dendro1 C:\Users\Dendro1\Desktop\Data\Connor\CANETO~1\CLIMAT~1\bio_17.asc = GRIDASCII ( C:\Users\Dendro1\Desktop\Data\Connor\Cane Toad P
201702121752   0    19     0Dendro1 C:\Users\Dendro1\Desktop\Data\Connor\CANETO~1\CLIMAT~1\bio_18.asc = GRIDASCII ( C:\Users\Dendro1\Desktop\Data\Connor\Cane Toad P
201702121753   1    19     0Dendro1 C:\Users\Dendro1\Desktop\Data\Connor\CANETO~1\CLIMAT~1\bio_19.asc = GRIDASCII ( C:\Users\Dendro1\Desktop\Data\Connor\Cane Toad P
201702121753   0    18     0Dendro1 C:\Users\Dendro1\Desktop\Data\Connor\CANETO~1\CLIMAT~1\bio_2.asc = GRIDASCII ( C:\Users\Dendro1\Desktop\Data\Connor\Cane Toad Pr
201702121753   0    18     0Dendro1 C:\Users\Dendro1\Desktop\Data\Connor\CANETO~1\CLIMAT~1\bio_3.asc = GRIDASCII ( C:\Users\Dendro1\Desktop\Data\Connor\Cane Toad Pr
201702121753   0    19     0Dendro1 C:\Users\Dendro1\Desktop\Data\Connor\CANETO~1\CLIMAT~1\bio_4.asc = GRIDASCII ( C:\Users\Dendro1\Desktop\Data\Connor\Cane Toad Pr
201702121754   1    21     0Dendro1 C:\Users\Dendro1\Desktop\Data\Connor\CANETO~1\CLIMAT~1\bio_5.asc = GRIDASCII ( C:\Users\Dendro1\Desktop\Data\Connor\Cane Toad Pr
201702121754   0    20     0Dendro1 C:\Users\Dendro1\Desktop\Data\Connor\CANETO~1\CLIMAT~1\bio_6.asc = GRIDASCII ( C:\Users\Dendro1\Desktop\Data\Connor\Cane Toad Pr
201702121754   0    20     0Dendro1 C:\Users\Dendro1\Desktop\Data\Connor\CANETO~1\CLIMAT~1\bio_7.asc = GRIDASCII ( C:\Users\Dendro1\Desktop\Data\Connor\Cane Toad Pr
201702121755   1    20     0Dendro1 C:\Users\Dendro1\Desktop\Data\Connor\CANETO~1\CLIMAT~1\bio_8.asc = GRIDASCII ( C:\Users\Dendro1\Desktop\Data\Connor\Cane Toad Pr
201702121755   0  -411     0Dendro1 C:\Users\Dendro1\Desktop\Data\Connor\CANETO~1\CLIMAT~1\bio_9.asc = GRIDASCII ( C:\Users\Dendro1\Desktop\Data\Connor\Cane Toad Pr
201702131132   0    15     0Dendro1 C:\Users\Dendro1\Desktop\Data\Connor\CANETO~1\climate\alt.asc = GRIDASCII ( C:\Users\Dendro1\Desktop\Data\Connor\Cane Toad Proje
201702131132   0    15     0Dendro1 C:\Users\Dendro1\Desktop\Data\Connor\CANETO~1\climate\bio_1.asc = GRIDASCII ( C:\Users\Dendro1\Desktop\Data\Connor\Cane Toad Pro
201702131132   0  -415     0Dendro1 C:\Users\Dendro1\Desktop\Data\Connor\CANETO~1\climate\bio_10.asc = GRIDASCII ( C:\Users\Dendro1\Desktop\Data\Connor\Cane Toad Pr
201702131132   0    15     0Dendro1 C:\Users\Dendro1\Desktop\Data\Connor\CANETO~1\climate\bio_11.asc = GRIDASCII ( C:\Users\Dendro1\Desktop\Data\Connor\Cane Toad Pr
201702131133   1    16     0Dendro1 C:\Users\Dendro1\Desktop\Data\Connor\CANETO~1\climate\bio_12.asc = GRIDASCII ( C:\Users\Dendro1\Desktop\Data\Connor\Cane Toad Pr
201702131133   0    14     0Dendro1 C:\Users\Dendro1\Desktop\Data\Connor\CANETO~1\climate\bio_13.asc = GRIDASCII ( C:\Users\Dendro1\Desktop\Data\Connor\Cane Toad Pr
201702131133   0    15     0Dendro1 C:\Users\Dendro1\Desktop\Data\Connor\CANETO~1\climate\bio_14.asc = GRIDASCII ( C:\Users\Dendro1\Desktop\Data\Connor\Cane Toad Pr
201702131133   0    14     0Dendro1 C:\Users\Dendro1\Desktop\Data\Connor\CANETO~1\climate\bio_15.asc = GRIDASCII ( C:\Users\Dendro1\Desktop\Data\Connor\Cane Toad Pr
201702131134   1    15     0Dendro1 C:\Users\Dendro1\Desktop\Data\Connor\CANETO~1\climate\bio_16.asc = GRIDASCII ( C:\Users\Dendro1\Desktop\Data\Connor\Cane Toad Pr
201702131134   0    15     0Dendro1 C:\Users\Dendro1\Desktop\Data\Connor\CANETO~1\climate\bio_17.asc = GRIDASCII ( C:\Users\Dendro1\Desktop\Data\Connor\Cane Toad Pr
201702131134   0    16     0Dendro1 C:\Users\Dendro1\Desktop\Data\Connor\CANETO~1\climate\bio_18.asc = GRIDASCII ( C:\Users\Dendro1\Desktop\Data\Connor\Cane Toad Pr
201702131134   0    15     0Dendro1 C:\Users\Dendro1\Desktop\Data\Connor\CANETO~1\climate\bio_19.asc = GRIDASCII ( C:\Users\Dendro1\Desktop\Data\Connor\Cane Toad Pr
201702131134   0    14     0Dendro1 C:\Users\Dendro1\Desktop\Data\Connor\CANETO~1\climate\bio_2.asc = GRIDASCII ( C:\Users\Dendro1\Desktop\Data\Connor\Cane Toad Pro
201702131135   0    14     0Dendro1 C:\Users\Dendro1\Desktop\Data\Connor\CANETO~1\climate\bio_3.asc = GRIDASCII ( C:\Users\Dendro1\Desktop\Data\Connor\Cane Toad Pro
201702131135   0    16     0Dendro1 C:\Users\Dendro1\Desktop\Data\Connor\CANETO~1\climate\bio_4.asc = GRIDASCII ( C:\Users\Dendro1\Desktop\Data\Connor\Cane Toad Pro
201702131135   0    15     0Dendro1 C:\Users\Dendro1\Desktop\Data\Connor\CANETO~1\climate\bio_5.asc = GRIDASCII ( C:\Users\Dendro1\Desktop\Data\Connor\Cane Toad Pro
201702131135   0    16     0Dendro1 C:\Users\Dendro1\Desktop\Data\Connor\CANETO~1\climate\bio_6.asc = GRIDASCII ( C:\Users\Dendro1\Desktop\Data\Connor\Cane Toad Pro
201702131136   1    15     0Dendro1 C:\Users\Dendro1\Desktop\Data\Connor\CANETO~1\climate\bio_7.asc = GRIDASCII ( C:\Users\Dendro1\Desktop\Data\Connor\Cane Toad Pro
201702131136   0    15     0Dendro1 C:\Users\Dendro1\Desktop\Data\Connor\CANETO~1\climate\bio_8.asc = GRIDASCII ( C:\Users\Dendro1\Desktop\Data\Connor\Cane Toad Pro
201702131136   0    15     0Dendro1 C:\Users\Dendro1\Desktop\Data\Connor\CANETO~1\climate\bio_9.asc = GRIDASCII ( C:\Users\Dendro1\Desktop\Data\Connor\Cane Toad Pro
201703061517   0     0     0Dendro1 C:\Users\Dendro1\Desktop\Data\Connor\PETERS~1\new_sdm\climate\alt.asc = GRIDASCII ( C:\Users\Dendro1\Desktop\Data\Connor\Petersi
201703061517   0     0     0Dendro1 C:\Users\Dendro1\Desktop\Data\Connor\PETERS~1\new_sdm\climate\bio_1.asc = GRIDASCII ( C:\Users\Dendro1\Desktop\Data\Connor\Peter
201703061518   0     0     0Dendro1 C:\Users\Dendro1\Desktop\Data\Connor\PETERS~1\new_sdm\climate\bio_10.asc = GRIDASCII ( C:\Users\Dendro1\Desktop\Data\Connor\Pete
201703061518   0     1     0Dendro1 C:\Users\Dendro1\Desktop\Data\Connor\PETERS~1\new_sdm\climate\bio_11.asc = GRIDASCII ( C:\Users\Dendro1\Desktop\Data\Connor\Pete
201703061518   0     0     0Dendro1 C:\Users\Dendro1\Desktop\Data\Connor\PETERS~1\new_sdm\climate\bio_12.asc = GRIDASCII ( C:\Users\Dendro1\Desktop\Data\Connor\Pete
201703061518   0     0     0Dendro1 C:\Users\Dendro1\Desktop\Data\Connor\PETERS~1\new_sdm\climate\bio_13.asc = GRIDASCII ( C:\Users\Dendro1\Desktop\Data\Connor\Pete
201703061518   0     0     0Dendro1 C:\Users\Dendro1\Desktop\Data\Connor\PETERS~1\new_sdm\climate\bio_14.asc = GRIDASCII ( C:\Users\Dendro1\Desktop\Data\Connor\Pete
201703061518   0     0     0Dendro1 C:\Users\Dendro1\Desktop\Data\Connor\PETERS~1\new_sdm\climate\bio_15.asc = GRIDASCII ( C:\Users\Dendro1\Desktop\Data\Connor\Pete
201703061518   0     0     0Dendro1 C:\Users\Dendro1\Desktop\Data\Connor\PETERS~1\new_sdm\climate\bio_16.asc = GRIDASCII ( C:\Users\Dendro1\Desktop\Data\Connor\Pete
201703061518   0     0     0Dendro1 C:\Users\Dendro1\Desktop\Data\Connor\PETERS~1\new_sdm\climate\bio_17.asc = GRIDASCII ( C:\Users\Dendro1\Desktop\Data\Connor\Pete
201703061518   0     1     0Dendro1 C:\Users\Dendro1\Desktop\Data\Connor\PETERS~1\new_sdm\climate\bio_18.asc = GRIDASCII ( C:\Users\Dendro1\Desktop\Data\Connor\Pete
201703061518   0     0     0Dendro1 C:\Users\Dendro1\Desktop\Data\Connor\PETERS~1\new_sdm\climate\bio_19.asc = GRIDASCII ( C:\Users\Dendro1\Desktop\Data\Connor\Pete
201703061518   0     0     0Dendro1 C:\Users\Dendro1\Desktop\Data\Connor\PETERS~1\new_sdm\climate\bio_2.asc = GRIDASCII ( C:\Users\Dendro1\Desktop\Data\Connor\Peter
201703061518   0     0     0Dendro1 C:\Users\Dendro1\Desktop\Data\Connor\PETERS~1\new_sdm\climate\bio_3.asc = GRIDASCII ( C:\Users\Dendro1\Desktop\Data\Connor\Peter
201703061518   0     0     0Dendro1 C:\Users\Dendro1\Desktop\Data\Connor\PETERS~1\new_sdm\climate\bio_4.asc = GRIDASCII ( C:\Users\Dendro1\Desktop\Data\Connor\Peter
201703061518   0     0     0Dendro1 C:\Users\Dendro1\Desktop\Data\Connor\PETERS~1\new_sdm\climate\bio_5.asc = GRIDASCII ( C:\Users\Dendro1\Desktop\Data\Connor\Peter
201703061518   0     0     0Dendro1 C:\Users\Dendro1\Desktop\Data\Connor\PETERS~1\new_sdm\climate\bio_6.asc = GRIDASCII ( C:\Users\Dendro1\Desktop\Data\Connor\Peter
201703061518   0     0     0Dendro1 C:\Users\Dendro1\Desktop\Data\Connor\PETERS~1\new_sdm\climate\bio_7.asc = GRIDASCII ( C:\Users\Dendro1\Desktop\Data\Connor\Peter
201703061518   0     0     0Dendro1 C:\Users\Dendro1\Desktop\Data\Connor\PETERS~1\new_sdm\climate\bio_8.asc = GRIDASCII ( C:\Users\Dendro1\Desktop\Data\Connor\Peter
201703061518   0     0     0Dendro1 C:\Users\Dendro1\Desktop\Data\Connor\PETERS~1\new_sdm\climate\bio_9.asc = GRIDASCII ( C:\Users\Dendro1\Desktop\Data\Connor\Peter
201703061559   0     0     0Dendro1 C:\Users\Dendro1\Desktop\Data\Connor\PETERS~1\new_sdm\CLIMAT~1\alt.asc = GRIDASCII ( C:\Users\Dendro1\Desktop\Data\Connor\Peters
201703061559   0     1     0Dendro1 C:\Users\Dendro1\Desktop\Data\Connor\PETERS~1\new_sdm\CLIMAT~1\bio_1.asc = GRIDASCII ( C:\Users\Dendro1\Desktop\Data\Connor\Pete
201703061559   0     0     0Dendro1 C:\Users\Dendro1\Desktop\Data\Connor\PETERS~1\new_sdm\CLIMAT~1\bio_10.asc = GRIDASCII ( C:\Users\Dendro1\Desktop\Data\Connor\Pet
201703061559   0     0     0Dendro1 C:\Users\Dendro1\Desktop\Data\Connor\PETERS~1\new_sdm\CLIMAT~1\bio_11.asc = GRIDASCII ( C:\Users\Dendro1\Desktop\Data\Connor\Pet
201703061559   0     0     0Dendro1 C:\Users\Dendro1\Desktop\Data\Connor\PETERS~1\new_sdm\CLIMAT~1\bio_12.asc = GRIDASCII ( C:\Users\Dendro1\Desktop\Data\Connor\Pet
201703061559   0     0     0Dendro1 C:\Users\Dendro1\Desktop\Data\Connor\PETERS~1\new_sdm\CLIMAT~1\bio_13.asc = GRIDASCII ( C:\Users\Dendro1\Desktop\Data\Connor\Pet
201703061559   0     1     0Dendro1 C:\Users\Dendro1\Desktop\Data\Connor\PETERS~1\new_sdm\CLIMAT~1\bio_14.asc = GRIDASCII ( C:\Users\Dendro1\Desktop\Data\Connor\Pet
201703061559   0     0     0Dendro1 C:\Users\Dendro1\Desktop\Data\Connor\PETERS~1\new_sdm\CLIMAT~1\bio_15.asc = GRIDASCII ( C:\Users\Dendro1\Desktop\Data\Connor\Pet
201703061559   0     0     0Dendro1 C:\Users\Dendro1\Desktop\Data\Connor\PETERS~1\new_sdm\CLIMAT~1\bio_16.asc = GRIDASCII ( C:\Users\Dendro1\Desktop\Data\Connor\Pet
201703061559   0     1     0Dendro1 C:\Users\Dendro1\Desktop\Data\Connor\PETERS~1\new_sdm\CLIMAT~1\bio_17.asc = GRIDASCII ( C:\Users\Dendro1\Desktop\Data\Connor\Pet
201703061559   0     1     0Dendro1 C:\Users\Dendro1\Desktop\Data\Connor\PETERS~1\new_sdm\CLIMAT~1\bio_18.asc = GRIDASCII ( C:\Users\Dendro1\Desktop\Data\Connor\Pet
201703061559   0     0     0Dendro1 C:\Users\Dendro1\Desktop\Data\Connor\PETERS~1\new_sdm\CLIMAT~1\bio_19.asc = GRIDASCII ( C:\Users\Dendro1\Desktop\Data\Connor\Pet
201703061559   0     0     0Dendro1 C:\Users\Dendro1\Desktop\Data\Connor\PETERS~1\new_sdm\CLIMAT~1\bio_2.asc = GRIDASCII ( C:\Users\Dendro1\Desktop\Data\Connor\Pete
201703061559   0     0     0Dendro1 C:\Users\Dendro1\Desktop\Data\Connor\PETERS~1\new_sdm\CLIMAT~1\bio_3.asc = GRIDASCII ( C:\Users\Dendro1\Desktop\Data\Connor\Pete
201703061559   0     1     0Dendro1 C:\Users\Dendro1\Desktop\Data\Connor\PETERS~1\new_sdm\CLIMAT~1\bio_4.asc = GRIDASCII ( C:\Users\Dendro1\Desktop\Data\Connor\Pete
201703061559   0     0     0Dendro1 C:\Users\Dendro1\Desktop\Data\Connor\PETERS~1\new_sdm\CLIMAT~1\bio_5.asc = GRIDASCII ( C:\Users\Dendro1\Desktop\Data\Connor\Pete
201703061559   0     1     0Dendro1 C:\Users\Dendro1\Desktop\Data\Connor\PETERS~1\new_sdm\CLIMAT~1\bio_6.asc = GRIDASCII ( C:\Users\Dendro1\Desktop\Data\Connor\Pete
201703061559   0     0     0Dendro1 C:\Users\Dendro1\Desktop\Data\Connor\PETERS~1\new_sdm\CLIMAT~1\bio_7.asc = GRIDASCII ( C:\Users\Dendro1\Desktop\Data\Connor\Pete
201703061559   0     0     0Dendro1 C:\Users\Dendro1\Desktop\Data\Connor\PETERS~1\new_sdm\CLIMAT~1\bio_8.asc = GRIDASCII ( C:\Users\Dendro1\Desktop\Data\Connor\Pete
201703061559   0     0     0Dendro1 C:\Users\Dendro1\Desktop\Data\Connor\PETERS~1\new_sdm\CLIMAT~1\bio_9.asc = GRIDASCII ( C:\Users\Dendro1\Desktop\Data\Connor\Pete
