# Supplementary material for: SDMtoolbox 2.0: the next generation Python-based GIS toolkit for landscape genetic, biogeographic and species distribution model analyses
Source: PeerJ. 2017 Dec 5;5:e4095. doi: 10.7717/peerj.4095 (PMC5721907; doi:10.7717/peerj.4095)
Supplement: Supplemental Information 4 [file peerj-05-4095-s004.zip]

Archive with 459 entries (410 files):
- example_data/
- example_data/Biodiversity_measurements/
- example_data/Biodiversity_measurements/Biodiverse_1000_rand/
- example_data/Biodiversity_measurements/Biodiverse_1000_rand/CANAPE/
- example_data/Biodiversity_measurements/Biodiverse_1000_rand/CANAPE/C_PE_WE_P.tif
- example_data/Biodiversity_measurements/Biodiverse_1000_rand/CANAPE/C_PE_WE_P.tifw
- example_data/Biodiversity_measurements/Biodiverse_1000_rand/CANAPE/C_PHYLO_RPE2.tif
- example_data/Biodiversity_measurements/Biodiverse_1000_rand/CANAPE/C_PHYLO_RPE2.tifw
- example_data/Biodiversity_measurements/Biodiverse_1000_rand/CANAPE/C_PHYLO_RPE_NULL2.tif
- example_data/Biodiversity_measurements/Biodiverse_1000_rand/CANAPE/C_PHYLO_RPE_NULL2.tifw
- example_data/Biodiversity_measurements/Biodiverse_1000_rand/READ.txt
- example_data/Biodiversity_measurements/Biodiverse_1000_rand/Typical_Randomization/
- example_data/Biodiversity_measurements/Biodiverse_1000_rand/Typical_Randomization/Randomization.tif
- example_data/Biodiversity_measurements/Biodiverse_1000_rand/Typical_Randomization/Randomization.tifw
- example_data/Biodiversity_measurements/biodiversity_binary_SDMs/
- example_data/Biodiversity_measurements/biodiversity_binary_SDMs/Binary_SDMs/
- example_data/Biodiversity_measurements/biodiversity_binary_SDMs/Binary_SDMs/Uruloke_aragornii_prunned.tfw
- example_data/Biodiversity_measurements/biodiversity_binary_SDMs/Binary_SDMs/Uruloke_aragornii_prunned.tif
- example_data/Biodiversity_measurements/biodiversity_binary_SDMs/Binary_SDMs/Uruloke_aragornii_prunned.tif.aux.xml
- example_data/Biodiversity_measurements/biodiversity_binary_SDMs/Binary_SDMs/Uruloke_aragornii_prunned.tif.ovr
- example_data/Biodiversity_measurements/biodiversity_binary_SDMs/Binary_SDMs/Uruloke_aragornii_prunned.tif.vat.dbf
- example_data/Biodiversity_measurements/biodiversity_binary_SDMs/Binary_SDMs/Uruloke_aragornii_prunned.tif.xml
- example_data/Biodiversity_measurements/biodiversity_binary_SDMs/Binary_SDMs/Uruloke_arwenae_prunned.tfw
- example_data/Biodiversity_measurements/biodiversity_binary_SDMs/Binary_SDMs/Uruloke_arwenae_prunned.tif
- example_data/Biodiversity_measurements/biodiversity_binary_SDMs/Binary_SDMs/Uruloke_arwenae_prunned.tif.aux.xml
- example_data/Biodiversity_measurements/biodiversity_binary_SDMs/Binary_SDMs/Uruloke_arwenae_prunned.tif.ovr
- example_data/Biodiversity_measurements/biodiversity_binary_SDMs/Binary_SDMs/Uruloke_arwenae_prunned.tif.vat.dbf
- example_data/Biodiversity_measurements/biodiversity_binary_SDMs/Binary_SDMs/Uruloke_arwenae_prunned.tif.xml
- example_data/Biodiversity_measurements/biodiversity_binary_SDMs/Binary_SDMs/Uruloke_contortaentae_prunned.tfw
- example_data/Biodiversity_measurements/biodiversity_binary_SDMs/Binary_SDMs/Uruloke_contortaentae_prunned.tif
- example_data/Biodiversity_measurements/biodiversity_binary_SDMs/Binary_SDMs/Uruloke_contortaentae_prunned.tif.aux.xml
- example_data/Biodiversity_measurements/biodiversity_binary_SDMs/Binary_SDMs/Uruloke_contortaentae_prunned.tif.ovr
- example_data/Biodiversity_measurements/biodiversity_binary_SDMs/Binary_SDMs/Uruloke_contortaentae_prunned.tif.vat.dbf
- example_data/Biodiversity_measurements/biodiversity_binary_SDMs/Binary_SDMs/Uruloke_contortaentae_prunned.tif.xml
- example_data/Biodiversity_measurements/biodiversity_binary_SDMs/Binary_SDMs/Uruloke_eowynae_prunned.tfw
- example_data/Biodiversity_measurements/biodiversity_binary_SDMs/Binary_SDMs/Uruloke_eowynae_prunned.tif
- example_data/Biodiversity_measurements/biodiversity_binary_SDMs/Binary_SDMs/Uruloke_eowynae_prunned.tif.aux.xml
- example_data/Biodiversity_measurements/biodiversity_binary_SDMs/Binary_SDMs/Uruloke_eowynae_prunned.tif.ovr
- example_data/Biodiversity_measurements/biodiversity_binary_SDMs/Binary_SDMs/Uruloke_eowynae_prunned.tif.vat.dbf
- example_data/Biodiversity_measurements/biodiversity_binary_SDMs/Binary_SDMs/Uruloke_eowynae_prunned.tif.xml
- example_data/Biodiversity_measurements/biodiversity_binary_SDMs/Binary_SDMs/Uruloke_fangorcola_prunned.tfw
- example_data/Biodiversity_measurements/biodiversity_binary_SDMs/Binary_SDMs/Uruloke_fangorcola_prunned.tif
- example_data/Biodiversity_measurements/biodiversity_binary_SDMs/Binary_SDMs/Uruloke_fangorcola_prunned.tif.aux.xml
- example_data/Biodiversity_measurements/biodiversity_binary_SDMs/Binary_SDMs/Uruloke_fangorcola_prunned.tif.ovr
- example_data/Biodiversity_measurements/biodiversity_binary_SDMs/Binary_SDMs/Uruloke_fangorcola_prunned.tif.vat.dbf
- example_data/Biodiversity_measurements/biodiversity_binary_SDMs/Binary_SDMs/Uruloke_fangorcola_prunned.tif.xml
- example_data/Biodiversity_measurements/biodiversity_binary_SDMs/Binary_SDMs/Uruloke_gimlia_prunned.tfw
- example_data/Biodiversity_measurements/biodiversity_binary_SDMs/Binary_SDMs/Uruloke_gimlia_prunned.tif
- example_data/Biodiversity_measurements/biodiversity_binary_SDMs/Binary_SDMs/Uruloke_gimlia_prunned.tif.aux.xml
- example_data/Biodiversity_measurements/biodiversity_binary_SDMs/Binary_SDMs/Uruloke_gimlia_prunned.tif.ovr
- example_data/Biodiversity_measurements/biodiversity_binary_SDMs/Binary_SDMs/Uruloke_gimlia_prunned.tif.vat.dbf
- example_data/Biodiversity_measurements/biodiversity_binary_SDMs/Binary_SDMs/Uruloke_gimlia_prunned.tif.xml
- example_data/Biodiversity_measurements/biodiversity_binary_SDMs/Binary_SDMs/Uruloke_legolasvirenphyllos_prunned.tfw
- example_data/Biodiversity_measurements/biodiversity_binary_SDMs/Binary_SDMs/Uruloke_legolasvirenphyllos_prunned.tif
- example_data/Biodiversity_measurements/biodiversity_binary_SDMs/Binary_SDMs/Uruloke_legolasvirenphyllos_prunned.tif.aux.xml
- example_data/Biodiversity_measurements/biodiversity_binary_SDMs/Binary_SDMs/Uruloke_legolasvirenphyllos_prunned.tif.ovr
- example_data/Biodiversity_measurements/biodiversity_binary_SDMs/Binary_SDMs/Uruloke_legolasvirenphyllos_prunned.tif.vat.dbf
- example_data/Biodiversity_measurements/biodiversity_binary_SDMs/Binary_SDMs/Uruloke_legolasvirenphyllos_prunned.tif.xml
- example_data/Biodiversity_measurements/biodiversity_binary_SDMs/Binary_SDMs/Uruloke_lorienensis_prunned.tfw
- example_data/Biodiversity_measurements/biodiversity_binary_SDMs/Binary_SDMs/Uruloke_lorienensis_prunned.tif
- example_data/Biodiversity_measurements/biodiversity_binary_SDMs/Binary_SDMs/Uruloke_lorienensis_prunned.tif.aux.xml
- example_data/Biodiversity_measurements/biodiversity_binary_SDMs/Binary_SDMs/Uruloke_lorienensis_prunned.tif.ovr
- example_data/Biodiversity_measurements/biodiversity_binary_SDMs/Binary_SDMs/Uruloke_lorienensis_prunned.tif.vat.dbf
- example_data/Biodiversity_measurements/biodiversity_binary_SDMs/Binary_SDMs/Uruloke_lorienensis_prunned.tif.xml
- example_data/Biodiversity_measurements/biodiversity_binary_SDMs/Binary_SDMs/Uruloke_mordorensis_prunned.tfw
- example_data/Biodiversity_measurements/biodiversity_binary_SDMs/Binary_SDMs/Uruloke_mordorensis_prunned.tif
- example_data/Biodiversity_measurements/biodiversity_binary_SDMs/Binary_SDMs/Uruloke_mordorensis_prunned.tif.aux.xml
- example_data/Biodiversity_measurements/biodiversity_binary_SDMs/Binary_SDMs/Uruloke_mordorensis_prunned.tif.ovr
- example_data/Biodiversity_measurements/biodiversity_binary_SDMs/Binary_SDMs/Uruloke_mordorensis_prunned.tif.vat.dbf
- example_data/Biodiversity_measurements/biodiversity_binary_SDMs/Binary_SDMs/Uruloke_mordorensis_prunned.tif.xml
- example_data/Biodiversity_measurements/biodiversity_binary_SDMs/Binary_SDMs/Uruloke_rohanensis_prunned.tfw
- example_data/Biodiversity_measurements/biodiversity_binary_SDMs/Binary_SDMs/Uruloke_rohanensis_prunned.tif
- example_data/Biodiversity_measurements/biodiversity_binary_SDMs/Binary_SDMs/Uruloke_rohanensis_prunned.tif.aux.xml
- example_data/Biodiversity_measurements/biodiversity_binary_SDMs/Binary_SDMs/Uruloke_rohanensis_prunned.tif.ovr
- example_data/Biodiversity_measurements/biodiversity_binary_SDMs/Binary_SDMs/Uruloke_rohanensis_prunned.tif.vat.dbf
- example_data/Biodiversity_measurements/biodiversity_binary_SDMs/Binary_SDMs/Uruloke_rohanensis_prunned.tif.xml
- example_data/Biodiversity_measurements/biodiversity_binary_SDMs/Binary_SDMs/Uruloke_shirecola_prunned.tfw
- example_data/Biodiversity_measurements/biodiversity_binary_SDMs/Binary_SDMs/Uruloke_shirecola_prunned.tif
- example_data/Biodiversity_measurements/biodiversity_binary_SDMs/Binary_SDMs/Uruloke_shirecola_prunned.tif.aux.xml
- example_data/Biodiversity_measurements/biodiversity_binary_SDMs/Binary_SDMs/Uruloke_shirecola_prunned.tif.ovr
- example_data/Biodiversity_measurements/biodiversity_binary_SDMs/Binary_SDMs/Uruloke_shirecola_prunned.tif.vat.dbf
- example_data/Biodiversity_measurements/biodiversity_binary_SDMs/Binary_SDMs/Uruloke_shirecola_prunned.tif.xml
- example_data/Biodiversity_measurements/biodiversity_binary_SDMs/hexagon_mask.dbf
- example_data/Biodiversity_measurements/biodiversity_binary_SDMs/hexagon_mask.prj
- example_data/Biodiversity_measurements/biodiversity_binary_SDMs/hexagon_mask.sbn
- example_data/Biodiversity_measurements/biodiversity_binary_SDMs/hexagon_mask.sbx
- example_data/Biodiversity_measurements/biodiversity_binary_SDMs/hexagon_mask.shp
- example_data/Biodiversity_measurements/biodiversity_binary_SDMs/hexagon_mask.shp.xml
- example_data/Biodiversity_measurements/biodiversity_binary_SDMs/hexagon_mask.shx
- example_data/Biodiversity_measurements/biodiversity_binary_SDMs/mask.dbf
- example_data/Biodiversity_measurements/biodiversity_binary_SDMs/mask.prj
- example_data/Biodiversity_measurements/biodiversity_binary_SDMs/mask.sbn
- example_data/Biodiversity_measurements/biodiversity_binary_SDMs/mask.sbx
- example_data/Biodiversity_measurements/biodiversity_binary_SDMs/mask.shp
- example_data/Biodiversity_measurements/biodiversity_binary_SDMs/mask.shp.xml
- example_data/Biodiversity_measurements/biodiversity_binary_SDMs/mask.shx
- example_data/Biodiversity_measurements/biodiversity_binary_SDMs/species_not_modeled.dbf
- example_data/Biodiversity_measurements/biodiversity_binary_SDMs/species_not_modeled.prj
- example_data/Biodiversity_measurements/biodiversity_binary_SDMs/species_not_modeled.sbn
- example_data/Biodiversity_measurements/biodiversity_binary_SDMs/species_not_modeled.sbx
- example_data/Biodiversity_measurements/biodiversity_binary_SDMs/species_not_modeled.shp
- example_data/Biodiversity_measurements/biodiversity_binary_SDMs/species_not_modeled.shp.xml
- example_data/Biodiversity_measurements/biodiversity_binary_SDMs/species_not_modeled.shx
- example_data/Biodiversity_measurements/biodiversity_points/
- example_data/Biodiversity_measurements/biodiversity_points/mask.dbf
- example_data/Biodiversity_measurements/biodiversity_points/mask.prj
- example_data/Biodiversity_measurements/biodiversity_points/mask.sbn
- example_data/Biodiversity_measurements/biodiversity_points/mask.sbx
- example_data/Biodiversity_measurements/biodiversity_points/mask.shp
- example_data/Biodiversity_measurements/biodiversity_points/mask.shx
- example_data/Biodiversity_measurements/biodiversity_points/Uruloke_all.dbf
- example_data/Biodiversity_measurements/biodiversity_points/Uruloke_all.prj
- example_data/Biodiversity_measurements/biodiversity_points/Uruloke_all.sbn
- example_data/Biodiversity_measurements/biodiversity_points/Uruloke_all.sbx
- example_data/Biodiversity_measurements/biodiversity_points/Uruloke_all.shp
- example_data/Biodiversity_measurements/biodiversity_points/Uruloke_all.shp.xml
- example_data/Biodiversity_measurements/biodiversity_points/Uruloke_all.shx
- example_data/Landscape_connectivity/
- example_data/Landscape_connectivity/FrictionLayer.tfw
- example_data/Landscape_connectivity/FrictionLayer.tif
- example_data/Landscape_connectivity/FrictionLayer.tif.aux.xml
- example_data/Landscape_connectivity/FrictionLayer.tif.ovr
- example_data/Landscape_connectivity/FrictionLayer_low_res.tfw
- example_data/Landscape_connectivity/FrictionLayer_low_res.tif
- example_data/Landscape_connectivity/FrictionLayer_low_res.tif.aux.xml
- example_data/Landscape_connectivity/FrictionLayer_low_res.tif.ovr
- example_data/Landscape_connectivity/Oplurus_Haplotypes.dbf
- example_data/Landscape_connectivity/Oplurus_Haplotypes.sbn
- example_data/Landscape_connectivity/Oplurus_Haplotypes.sbx
- example_data/Landscape_connectivity/Oplurus_Haplotypes.shp
- example_data/Landscape_connectivity/Oplurus_Haplotypes.shp.JASONLBROWN.10620.11024.sr.lock
- example_data/Landscape_connectivity/Oplurus_Haplotypes.shx
- example_data/MaxEnt_modeling/
- example_data/MaxEnt_modeling/BiasFile/
- example_data/MaxEnt_modeling/BiasFile/Furcifer_oustaleti.asc
- example_data/MaxEnt_modeling/BiasFile/Furcifer_pardalis.asc
- example_data/MaxEnt_modeling/Climate/
- example_data/MaxEnt_modeling/Climate/aspect.asc
- example_data/MaxEnt_modeling/Climate/aspect.asc.xml
- example_data/MaxEnt_modeling/Climate/aspect.prj
- example_data/MaxEnt_modeling/Climate/bio_1.asc
- example_data/MaxEnt_modeling/Climate/bio_1.asc.xml
- example_data/MaxEnt_modeling/Climate/bio_1.prj
- example_data/MaxEnt_modeling/Climate/bio_10.asc
- example_data/MaxEnt_modeling/Climate/bio_10.asc.xml
- example_data/MaxEnt_modeling/Climate/bio_10.prj
- example_data/MaxEnt_modeling/Climate/bio_11.asc
- example_data/MaxEnt_modeling/Climate/bio_11.asc.xml
- example_data/MaxEnt_modeling/Climate/bio_11.prj
- example_data/MaxEnt_modeling/Climate/bio_12.asc
- example_data/MaxEnt_modeling/Climate/bio_12.asc.xml
- example_data/MaxEnt_modeling/Climate/bio_12.prj
- example_data/MaxEnt_modeling/Climate/bio_13.asc
- example_data/MaxEnt_modeling/Climate/bio_13.asc.xml
- example_data/MaxEnt_modeling/Climate/bio_13.prj
- example_data/MaxEnt_modeling/Climate/bio_14.asc
- example_data/MaxEnt_modeling/Climate/bio_14.asc.xml
- example_data/MaxEnt_modeling/Climate/bio_14.prj
- example_data/MaxEnt_modeling/Climate/bio_15.asc
- example_data/MaxEnt_modeling/Climate/bio_15.asc.xml
- example_data/MaxEnt_modeling/Climate/bio_15.prj
- example_data/MaxEnt_modeling/Climate/bio_16.asc
- example_data/MaxEnt_modeling/Climate/bio_16.asc.xml
- example_data/MaxEnt_modeling/Climate/bio_16.prj
- example_data/MaxEnt_modeling/Climate/bio_17.asc
- example_data/MaxEnt_modeling/Climate/bio_17.asc.xml
- example_data/MaxEnt_modeling/Climate/bio_17.prj
- example_data/MaxEnt_modeling/Climate/bio_18.asc
- example_data/MaxEnt_modeling/Climate/bio_18.asc.xml
- example_data/MaxEnt_modeling/Climate/bio_18.prj
- example_data/MaxEnt_modeling/Climate/bio_19.asc
- example_data/MaxEnt_modeling/Climate/bio_19.asc.xml
- example_data/MaxEnt_modeling/Climate/bio_19.prj
- example_data/MaxEnt_modeling/Climate/bio_2.asc
- example_data/MaxEnt_modeling/Climate/bio_2.asc.xml
- example_data/MaxEnt_modeling/Climate/bio_2.prj
- example_data/MaxEnt_modeling/Climate/bio_3.asc
- example_data/MaxEnt_modeling/Climate/bio_3.asc.xml
- example_data/MaxEnt_modeling/Climate/bio_3.prj
- example_data/MaxEnt_modeling/Climate/bio_4.asc
- example_data/MaxEnt_modeling/Climate/bio_4.asc.xml
- example_data/MaxEnt_modeling/Climate/bio_4.prj
- example_data/MaxEnt_modeling/Climate/bio_5.asc
- example_data/MaxEnt_modeling/Climate/bio_5.asc.xml
- example_data/MaxEnt_modeling/Climate/bio_5.prj
- example_data/MaxEnt_modeling/Climate/bio_6.asc
- example_data/MaxEnt_modeling/Climate/bio_6.asc.xml
- example_data/MaxEnt_modeling/Climate/bio_6.prj
- example_data/MaxEnt_modeling/Climate/bio_7.asc
- example_data/MaxEnt_modeling/Climate/bio_7.asc.xml
- example_data/MaxEnt_modeling/Climate/bio_7.prj
- example_data/MaxEnt_modeling/Climate/bio_8.asc
- example_data/MaxEnt_modeling/Climate/bio_8.asc.xml
- example_data/MaxEnt_modeling/Climate/bio_8.prj
- example_data/MaxEnt_modeling/Climate/bio_9.asc
- example_data/MaxEnt_modeling/Climate/bio_9.asc.xml
- example_data/MaxEnt_modeling/Climate/bio_9.prj
- example_data/MaxEnt_modeling/Climate/bio_99.asc
- example_data/MaxEnt_modeling/Climate/bio_99.asc.xml
- example_data/MaxEnt_modeling/Climate/bio_99.prj
- example_data/MaxEnt_modeling/Climate/geo.asc
- example_data/MaxEnt_modeling/Climate/geo.asc.xml
- example_data/MaxEnt_modeling/Climate/geo.prj
- example_data/MaxEnt_modeling/Climate/MaskTemp.asc
- example_data/MaxEnt_modeling/Climate/soil.asc
- example_data/MaxEnt_modeling/Climate/soil.asc.xml
- example_data/MaxEnt_modeling/Climate/soil.prj
- example_data/MaxEnt_modeling/Climate/veg.asc
- example_data/MaxEnt_modeling/Climate/veg.asc.xml
- example_data/MaxEnt_modeling/Climate/veg.prj
- example_data/MaxEnt_modeling/occurrence_points.csv
- example_data/SDM_analyses/
- example_data/SDM_analyses/background_selection_via_bias_files/
- example_data/SDM_analyses/background_selection_via_bias_files/bio_1.asc
- example_data/SDM_analyses/background_selection_via_bias_files/bio_1.asc.aux.xml
- example_data/SDM_analyses/background_selection_via_bias_files/bio_1.asc.vat.dbf
- example_data/SDM_analyses/background_selection_via_bias_files/bio_1.asc.xml
- example_data/SDM_analyses/background_selection_via_bias_files/bio_1.aux
- example_data/SDM_analyses/background_selection_via_bias_files/bio_1.rrd
- example_data/SDM_analyses/background_selection_via_bias_files/madagascar_coord_bias_file_for_maxent.asc
- example_data/SDM_analyses/background_selection_via_bias_files/madagascar_coord_bias_file_for_maxent.asc.xml
- example_data/SDM_analyses/background_selection_via_bias_files/Madagascar_Coord_Bias_file_for_MaxEnt.prj
- example_data/SDM_analyses/background_selection_via_bias_files/Uruloke_eowynae.dbf
- example_data/SDM_analyses/background_selection_via_bias_files/Uruloke_eowynae.prj
- example_data/SDM_analyses/background_selection_via_bias_files/Uruloke_eowynae.sbn
- example_data/SDM_analyses/background_selection_via_bias_files/Uruloke_eowynae.sbx
- example_data/SDM_analyses/background_selection_via_bias_files/Uruloke_eowynae.shp
- example_data/SDM_analyses/background_selection_via_bias_files/Uruloke_eowynae.shp.xml
- example_data/SDM_analyses/background_selection_via_bias_files/Uruloke_eowynae.shx
- example_data/SDM_analyses/correcting_lat_BPs/
- example_data/SDM_analyses/correcting_lat_BPs/solution1/
- example_data/SDM_analyses/correcting_lat_BPs/solution1/bio_1.asc
- example_data/SDM_analyses/correcting_lat_BPs/solution1/bio_1.asc.aux.xml
- example_data/SDM_analyses/correcting_lat_BPs/solution1/bio_1.asc.vat.dbf
- example_data/SDM_analyses/correcting_lat_BPs/solution1/bio_1.asc.xml
- example_data/SDM_analyses/correcting_lat_BPs/solution1/bio_1.aux
- example_data/SDM_analyses/correcting_lat_BPs/solution1/bio_1.rrd
- example_data/SDM_analyses/correcting_lat_BPs/solution1/madagascar_coord_bias_file_for_maxent.asc
- example_data/SDM_analyses/correcting_lat_BPs/solution1/madagascar_coord_bias_file_for_maxent.asc.xml
- example_data/SDM_analyses/correcting_lat_BPs/solution1/Madagascar_Coord_Bias_file_for_MaxEnt.prj
- example_data/SDM_analyses/correcting_lat_BPs/solution1/Uruloke_eowynae.dbf
- example_data/SDM_analyses/correcting_lat_BPs/solution1/Uruloke_eowynae.prj
- example_data/SDM_analyses/correcting_lat_BPs/solution1/Uruloke_eowynae.sbn
- example_data/SDM_analyses/correcting_lat_BPs/solution1/Uruloke_eowynae.sbx
- example_data/SDM_analyses/correcting_lat_BPs/solution1/Uruloke_eowynae.shp
- example_data/SDM_analyses/correcting_lat_BPs/solution1/Uruloke_eowynae.shp.xml
- example_data/SDM_analyses/correcting_lat_BPs/solution1/Uruloke_eowynae.shx
- example_data/SDM_analyses/correcting_lat_BPs/soultion2/
- example_data/SDM_analyses/correcting_lat_BPs/soultion2/raster_climate_data_WGS_84/
- example_data/SDM_analyses/correcting_lat_BPs/soultion2/raster_climate_data_WGS_84/bio_1/
- example_data/SDM_analyses/correcting_lat_BPs/soultion2/raster_climate_data_WGS_84/bio_1.aux.xml
- example_data/SDM_analyses/correcting_lat_BPs/soultion2/raster_climate_data_WGS_84/bio_1.ovr
- example_data/SDM_analyses/correcting_lat_BPs/soultion2/raster_climate_data_WGS_84/bio_12/
- example_data/SDM_analyses/correcting_lat_BPs/soultion2/raster_climate_data_WGS_84/bio_12.aux.xml
- example_data/SDM_analyses/correcting_lat_BPs/soultion2/raster_climate_data_WGS_84/bio_12.ovr
- example_data/SDM_analyses/correcting_lat_BPs/soultion2/raster_climate_data_WGS_84/bio_12/dblbnd.adf
- example_data/SDM_analyses/correcting_lat_BPs/soultion2/raster_climate_data_WGS_84/bio_12/hdr.adf
- example_data/SDM_analyses/correcting_lat_BPs/soultion2/raster_climate_data_WGS_84/bio_12/log
- example_data/SDM_analyses/correcting_lat_BPs/soultion2/raster_climate_data_WGS_84/bio_12/metadata.xml
- example_data/SDM_analyses/correcting_lat_BPs/soultion2/raster_climate_data_WGS_84/bio_12/prj.adf
- example_data/SDM_analyses/correcting_lat_BPs/soultion2/raster_climate_data_WGS_84/bio_12/sta.adf
- example_data/SDM_analyses/correcting_lat_BPs/soultion2/raster_climate_data_WGS_84/bio_12/w001001.adf
- example_data/SDM_analyses/correcting_lat_BPs/soultion2/raster_climate_data_WGS_84/bio_12/w001001x.adf
- example_data/SDM_analyses/correcting_lat_BPs/soultion2/raster_climate_data_WGS_84/bio_13/
- example_data/SDM_analyses/correcting_lat_BPs/soultion2/raster_climate_data_WGS_84/bio_13.aux.xml
- example_data/SDM_analyses/correcting_lat_BPs/soultion2/raster_climate_data_WGS_84/bio_13.ovr
- example_data/SDM_analyses/correcting_lat_BPs/soultion2/raster_climate_data_WGS_84/bio_13/dblbnd.adf
- example_data/SDM_analyses/correcting_lat_BPs/soultion2/raster_climate_data_WGS_84/bio_13/hdr.adf
- example_data/SDM_analyses/correcting_lat_BPs/soultion2/raster_climate_data_WGS_84/bio_13/log
- example_data/SDM_analyses/correcting_lat_BPs/soultion2/raster_climate_data_WGS_84/bio_13/metadata.xml
- example_data/SDM_analyses/correcting_lat_BPs/soultion2/raster_climate_data_WGS_84/bio_13/prj.adf
- example_data/SDM_analyses/correcting_lat_BPs/soultion2/raster_climate_data_WGS_84/bio_13/sta.adf
- example_data/SDM_analyses/correcting_lat_BPs/soultion2/raster_climate_data_WGS_84/bio_13/w001001.adf
- example_data/SDM_analyses/correcting_lat_BPs/soultion2/raster_climate_data_WGS_84/bio_13/w001001x.adf
- example_data/SDM_analyses/correcting_lat_BPs/soultion2/raster_climate_data_WGS_84/bio_14/
- example_data/SDM_analyses/correcting_lat_BPs/soultion2/raster_climate_data_WGS_84/bio_14.aux.xml
- example_data/SDM_analyses/correcting_lat_BPs/soultion2/raster_climate_data_WGS_84/bio_14.ovr
- example_data/SDM_analyses/correcting_lat_BPs/soultion2/raster_climate_data_WGS_84/bio_14/dblbnd.adf
- example_data/SDM_analyses/correcting_lat_BPs/soultion2/raster_climate_data_WGS_84/bio_14/hdr.adf
- example_data/SDM_analyses/correcting_lat_BPs/soultion2/raster_climate_data_WGS_84/bio_14/log
- example_data/SDM_analyses/correcting_lat_BPs/soultion2/raster_climate_data_WGS_84/bio_14/metadata.xml
- example_data/SDM_analyses/correcting_lat_BPs/soultion2/raster_climate_data_WGS_84/bio_14/prj.adf
- example_data/SDM_analyses/correcting_lat_BPs/soultion2/raster_climate_data_WGS_84/bio_14/sta.adf
- example_data/SDM_analyses/correcting_lat_BPs/soultion2/raster_climate_data_WGS_84/bio_14/w001001.adf
- example_data/SDM_analyses/correcting_lat_BPs/soultion2/raster_climate_data_WGS_84/bio_14/w001001x.adf
- example_data/SDM_analyses/correcting_lat_BPs/soultion2/raster_climate_data_WGS_84/bio_15/
- example_data/SDM_analyses/correcting_lat_BPs/soultion2/raster_climate_data_WGS_84/bio_15.aux.xml
- example_data/SDM_analyses/correcting_lat_BPs/soultion2/raster_climate_data_WGS_84/bio_15.ovr
- example_data/SDM_analyses/correcting_lat_BPs/soultion2/raster_climate_data_WGS_84/bio_15/dblbnd.adf
- example_data/SDM_analyses/correcting_lat_BPs/soultion2/raster_climate_data_WGS_84/bio_15/hdr.adf
- example_data/SDM_analyses/correcting_lat_BPs/soultion2/raster_climate_data_WGS_84/bio_15/log
- example_data/SDM_analyses/correcting_lat_BPs/soultion2/raster_climate_data_WGS_84/bio_15/metadata.xml
- example_data/SDM_analyses/correcting_lat_BPs/soultion2/raster_climate_data_WGS_84/bio_15/prj.adf
- example_data/SDM_analyses/correcting_lat_BPs/soultion2/raster_climate_data_WGS_84/bio_15/sta.adf
- example_data/SDM_analyses/correcting_lat_BPs/soultion2/raster_climate_data_WGS_84/bio_15/w001001.adf
- example_data/SDM_analyses/correcting_lat_BPs/soultion2/raster_climate_data_WGS_84/bio_15/w001001x.adf
- example_data/SDM_analyses/correcting_lat_BPs/soultion2/raster_climate_data_WGS_84/bio_1/dblbnd.adf
- example_data/SDM_analyses/correcting_lat_BPs/soultion2/raster_climate_data_WGS_84/bio_1/hdr.adf
- example_data/SDM_analyses/correcting_lat_BPs/soultion2/raster_climate_data_WGS_84/bio_1/log
- example_data/SDM_analyses/correcting_lat_BPs/soultion2/raster_climate_data_WGS_84/bio_1/metadata.xml
[truncated: 159 more entries]
