# Supplementary material for: SDMtoolbox 2.0: the next generation Python-based GIS toolkit for landscape genetic, biogeographic and species distribution model analyses
Source: PeerJ. 2017 Dec 5;5:e4095. doi: 10.7717/peerj.4095 (PMC5721907; doi:10.7717/peerj.4095)
Supplement: Supplemental Information 4 [file peerj-05-4095-s004.zip › example_data/Biodiversity_measurements/biodiversity_binary_SDMs/Binary_SDMs/Uruloke_aragornii_prunned.tif.aux.xml]

<PAMDataset>
  <Metadata>
    <MDI key="DataType">Generic</MDI>
  </Metadata>
  <Metadata domain="Esri">
    <MDI key="PyramidResamplingType">NEAREST</MDI>
  </Metadata>
  <PAMRasterBand band="1">
    <Histograms>
      <HistItem>
        <HistMin>-0.5</HistMin>
        <HistMax>1.5</HistMax>
        <BucketCount>2</BucketCount>
        <IncludeOutOfRange>1</IncludeOutOfRange>
        <Approximate>0</Approximate>
        <HistCounts>676526|25484</HistCounts>
      </HistItem>
    </Histograms>
    <GDALRasterAttributeTable>
      <FieldDefn index="0">
        <Name>OID</Name>
        <Type>0</Type>
        <Usage>0</Usage>
      </FieldDefn>
      <FieldDefn index="1">
        <Name>VALUE</Name>
        <Type>0</Type>
        <Usage>0</Usage>
      </FieldDefn>
      <FieldDefn index="2">
        <Name>COUNT</Name>
        <Type>0</Type>
        <Usage>0</Usage>
      </FieldDefn>
      <Row index="0">
        <F>0</F>
        <F>0</F>
        <F>676196</F>
      </Row>
      <Row index="1">
        <F>1</F>
        <F>1</F>
        <F>25540</F>
      </Row>
    </GDALRasterAttributeTable>
    <Metadata>
      <MDI key="STATISTICS_MINIMUM">0</MDI>
      <MDI key="STATISTICS_MAXIMUM">1</MDI>
      <MDI key="STATISTICS_MEAN">0.036301477186935</MDI>
      <MDI key="STATISTICS_STDDEV">0.18703938027764</MDI>
      <MDI key="STATISTICS_COVARIANCES">3.49837297746441E-02</MDI>
    </Metadata>
  </PAMRasterBand>
</PAMDataset>
