# Supplementary material for: SDMtoolbox 2.0: the next generation Python-based GIS toolkit for landscape genetic, biogeographic and species distribution model analyses
Source: PeerJ. 2017 Dec 5;5:e4095. doi: 10.7717/peerj.4095 (PMC5721907; doi:10.7717/peerj.4095)
Supplement: Supplemental Information 4 [file peerj-05-4095-s004.zip › example_data/Biodiversity_measurements/biodiversity_binary_SDMs/Binary_SDMs/Uruloke_gimlia_prunned.tif.xml]

<?xml version="1.0" encoding="UTF-8"?>
<metadata xml:lang="en"><Esri><CreaDate>20130522</CreaDate><CreaTime>16153000</CreaTime><ArcGISFormat>1.0</ArcGISFormat><SyncOnce>FALSE</SyncOnce><DataProperties><lineage><Process ToolSource="c:\program files\arcgis\desktop10.1\ArcToolbox\Toolboxes\Data Management Tools.tbx\Mosaic" Date="20130522" Time="161530">Mosaic 'D:/GIS_Madagascar_Maxent/Tananarive Reprojections/MAXENTruns_noslope/binary models/New Folder/TEMP_ilUlii/Zonosaurus_laticaudatus_clipped_by_MCP.tif' "D:\GIS_Madagascar_Maxent\Tananarive Reprojections\MAXENTruns_noslope\binary models\New Folder/TEMP_ilUli/constemp" MAXIMUM FIRST # # NONE 0 NONE</Process><Process ToolSource="c:\program files\arcgis\desktop10.1\ArcToolbox\Toolboxes\Data Management Tools.tbx\CopyRaster" Date="20130522" Time="161531">CopyRaster "D:\GIS_Madagascar_Maxent\Tananarive Reprojections\MAXENTruns_noslope\binary models\New Folder/TEMP_ilUli/constemp" "D:\GIS_Madagascar_Maxent\Tananarive Reprojections\MAXENTruns_noslope\binary models\New Folder\Zonosaurus_laticaudatus_prunned.tif" # # 255 NONE NONE # NONE NONE</Process><Process ToolSource="c:\program files (x86)\arcgis\desktop10.1\ArcToolbox\Toolboxes\Data Management Tools.tbx\ProjectRaster" Date="20130707" Time="121237">ProjectRaster D:\GIS_Toolboxes\_SDMtoolbox\SDM_toolbox_ArcMap_V2\example_data\biodiversity_cont\SDMs\Zonosaurus_laticaudatus_prunned.tif D:\GIS_Toolboxes\_SDMtoolbox\SDM_toolbox_ArcMap_V2\example_data\biodiversity_cont\SDMs2\Zonosaurus_laticaudatus_prunned.tif PROJCS['Africa_Albers_Equal_Area_Conic',GEOGCS['GCS_WGS_1984',DATUM['D_WGS_1984',SPHEROID['WGS_1984',6378137.0,298.257223563]],PRIMEM['Greenwich',0.0],UNIT['Degree',0.0174532925199433]],PROJECTION['Albers'],PARAMETER['false_easting',0.0],PARAMETER['false_northing',0.0],PARAMETER['central_meridian',25.0],PARAMETER['standard_parallel_1',20.0],PARAMETER['standard_parallel_2',-23.0],PARAMETER['latitude_of_origin',0.0],UNIT['Meter',1.0]] NEAREST 919.560595391506 Tananarive_1925_To_WGS_1984 # PROJCS['Tananarive_1925_Laborde_Grid',GEOGCS['GCS_Tananarive_1925',DATUM['D_Tananarive_1925',SPHEROID['International_1924',6378388.0,297.0]],PRIMEM['Greenwich',0.0],UNIT['Degree',0.0174532925199433]],PROJECTION['Laborde_Oblique_Mercator'],PARAMETER['False_Easting',400000.0],PARAMETER['False_Northing',800000.0],PARAMETER['Scale_Factor',0.9995],PARAMETER['Azimuth',18.9],PARAMETER['Longitude_Of_Center',46.43722916666667],PARAMETER['Latitude_Of_Center',-18.9],UNIT['Meter',1.0]]</Process></lineage><itemProps><itemName Sync="TRUE">Zonosaurus_laticaudatus_prunned.tif</itemName><itemLocation><linkage Sync="TRUE">file://D:\GIS_Toolboxes\_SDMtoolbox\SDM_toolbox_ArcMap_V2\example_data\biodiversity_cont\SDMs2\Zonosaurus_laticaudatus_prunned.tif</linkage><protocol Sync="TRUE">Local Area Network</protocol></itemLocation><imsContentType Sync="TRUE">002</imsContentType><nativeExtBox><westBL Sync="TRUE">1692889.554632</westBL><eastBL Sync="TRUE">2708084.451944</eastBL><southBL Sync="TRUE">-3132464.441734</southBL><northBL Sync="TRUE">-1305297.538692</northBL><exTypeCode Sync="TRUE">1</exTypeCode></nativeExtBox></itemProps><coordRef><type Sync="TRUE">Projected</type><geogcsn Sync="TRUE">GCS_WGS_1984</geogcsn><csUnits Sync="TRUE">Linear Unit: Meter (1.000000)</csUnits><projcsn Sync="TRUE">Africa_Albers_Equal_Area_Conic</projcsn><peXml Sync="TRUE">&lt;ProjectedCoordinateSystem xsi:type='typens:ProjectedCoordinateSystem' xmlns:xsi='http://www.w3.org/2001/XMLSchema-instance' xmlns:xs='http://www.w3.org/2001/XMLSchema' xmlns:typens='http://www.esri.com/schemas/ArcGIS/10.1'&gt;&lt;WKT&gt;PROJCS[&amp;quot;Africa_Albers_Equal_Area_Conic&amp;quot;,GEOGCS[&amp;quot;GCS_WGS_1984&amp;quot;,DATUM[&amp;quot;D_WGS_1984&amp;quot;,SPHEROID[&amp;quot;WGS_1984&amp;quot;,6378137.0,298.257223563]],PRIMEM[&amp;quot;Greenwich&amp;quot;,0.0],UNIT[&amp;quot;Degree&amp;quot;,0.0174532925199433]],PROJECTION[&amp;quot;Albers&amp;quot;],PARAMETER[&amp;quot;false_easting&amp;quot;,0.0],PARAMETER[&amp;quot;false_northing&amp;quot;,0.0],PARAMETER[&amp;quot;central_meridian&amp;quot;,25.0],PARAMETER[&amp;quot;standard_parallel_1&amp;quot;,20.0],PARAMETER[&amp;quot;standard_parallel_2&amp;quot;,-23.0],PARAMETER[&amp;quot;latitude_of_origin&amp;quot;,0.0],UNIT[&amp;quot;Meter&amp;quot;,1.0],AUTHORITY[&amp;quot;ESRI&amp;quot;,102022]]&lt;/WKT&gt;&lt;XOrigin&gt;-19156800&lt;/XOrigin&gt;&lt;YOrigin&gt;-7626900&lt;/YOrigin&gt;&lt;XYScale&gt;235091436.32394215&lt;/XYScale&gt;&lt;ZOrigin&gt;-100000&lt;/ZOrigin&gt;&lt;ZScale&gt;10000&lt;/ZScale&gt;&lt;MOrigin&gt;-100000&lt;/MOrigin&gt;&lt;MScale&gt;10000&lt;/MScale&gt;&lt;XYTolerance&gt;0.001&lt;/XYTolerance&gt;&lt;ZTolerance&gt;0.001&lt;/ZTolerance&gt;&lt;MTolerance&gt;0.001&lt;/MTolerance&gt;&lt;HighPrecision&gt;true&lt;/HighPrecision&gt;&lt;WKID&gt;102022&lt;/WKID&gt;&lt;LatestWKID&gt;102022&lt;/LatestWKID&gt;&lt;/ProjectedCoordinateSystem&gt;</peXml></coordRef><RasterProperties><General><PixelDepth Sync="TRUE">8</PixelDepth><HasColormap Sync="TRUE">FALSE</HasColormap><CompressionType Sync="TRUE">LZW</CompressionType><NumBands Sync="TRUE">1</NumBands><Format Sync="TRUE">TIFF</Format><HasPyramids Sync="TRUE">TRUE</HasPyramids><SourceType Sync="TRUE">continuous</SourceType><PixelType Sync="TRUE">unsigned integer</PixelType><NoDataValue Sync="TRUE">255</NoDataValue></General></RasterProperties></DataProperties><SyncDate>20130707</SyncDate><SyncTime>12123700</SyncTime><ModDate>20130707</ModDate><ModTime>12123700</ModTime></Esri><dataIdInfo><envirDesc Sync="TRUE"> Version 6.2 (Build 9200) ; Esri ArcGIS 10.1.1.3176</envirDesc><dataLang><languageCode value="eng" Sync="TRUE"></languageCode><countryCode value="USA" Sync="TRUE"></countryCode></dataLang><idCitation><resTitle Sync="TRUE">Zonosaurus_laticaudatus_prunned.tif</resTitle><presForm><PresFormCd value="005" Sync="TRUE"></PresFormCd></presForm></idCitation><spatRpType><SpatRepTypCd value="002" Sync="TRUE"></SpatRepTypCd></spatRpType><dataExt><geoEle><GeoBndBox esriExtentType="search"><exTypeCode Sync="TRUE">1</exTypeCode><westBL Sync="TRUE">41.418751</westBL><eastBL Sync="TRUE">51.463684</eastBL><northBL Sync="TRUE">-10.900237</northBL><southBL Sync="TRUE">-27.140208</southBL></GeoBndBox></geoEle></dataExt></dataIdInfo><mdLang><languageCode value="eng" Sync="TRUE"></languageCode><countryCode value="USA" Sync="TRUE"></countryCode></mdLang><mdChar><CharSetCd value="004" Sync="TRUE"></CharSetCd></mdChar><distInfo><distFormat><formatName Sync="TRUE">Raster Dataset</formatName></distFormat></distInfo><mdHrLv><ScopeCd value="005" Sync="TRUE"></ScopeCd></mdHrLv><mdHrLvName Sync="TRUE">dataset</mdHrLvName><refSysInfo><RefSystem><refSysID><identCode code="102022" Sync="TRUE"></identCode><idCodeSpace Sync="TRUE">ESRI</idCodeSpace><idVersion Sync="TRUE">10.1.1</idVersion></refSysID></RefSystem></refSysInfo><spatRepInfo><Georect><cellGeo><CellGeoCd Sync="TRUE" value="002"></CellGeoCd></cellGeo><numDims Sync="TRUE">2</numDims><tranParaAv Sync="TRUE">1</tranParaAv><chkPtAv Sync="TRUE">0</chkPtAv><cornerPts><pos Sync="TRUE">1692889.554632 -3132464.441734</pos></cornerPts><cornerPts><pos Sync="TRUE">1692889.554632 -1305297.538692</pos></cornerPts><cornerPts><pos Sync="TRUE">2708084.451944 -1305297.538692</pos></cornerPts><cornerPts><pos Sync="TRUE">2708084.451944 -3132464.441734</pos></cornerPts><centerPt><pos Sync="TRUE">2200487.003288 -2218880.990213</pos></centerPt><axisDimension type="002"><dimSize Sync="TRUE">1104</dimSize><dimResol><value Sync="TRUE" uom="Meter">919.560595</value></dimResol></axisDimension><axisDimension type="001"><dimSize Sync="TRUE">1987</dimSize><dimResol><value Sync="TRUE" uom="Meter">919.560595</value></dimResol></axisDimension><ptInPixel><PixOrientCd Sync="TRUE" value="001"></PixOrientCd></ptInPixel></Georect></spatRepInfo><eainfo><detailed Name="Zonosaurus_laticaudatus_prunned.tif.vat"><enttyp><enttypl Sync="TRUE">Zonosaurus_laticaudatus_prunned.tif.vat</enttypl><enttypt Sync="TRUE">Table</enttypt><enttypc Sync="TRUE">2</enttypc></enttyp><attr><attrlabl Sync="TRUE">OID</attrlabl><attalias Sync="TRUE">OID</attalias><attrtype Sync="TRUE">OID</attrtype><attwidth Sync="TRUE">4</attwidth><atprecis Sync="TRUE">0</atprecis><attscale Sync="TRUE">0</attscale><attrdef Sync="TRUE">Internal feature number.</attrdef><attrdefs Sync="TRUE">Esri</attrdefs><attrdomv><udom Sync="TRUE">Sequential unique whole numbers that are automatically generated.</udom></attrdomv></attr><attr><attrlabl Sync="TRUE">VALUE</attrlabl><attalias Sync="TRUE">Value</attalias><attrtype Sync="TRUE">Integer</attrtype><attwidth Sync="TRUE">9</attwidth><atprecis Sync="TRUE">9</atprecis><attscale Sync="TRUE">0</attscale></attr><attr><attrlabl Sync="TRUE">COUNT</attrlabl><attalias Sync="TRUE">Count</attalias><attrtype Sync="TRUE">Double</attrtype><attwidth Sync="TRUE">19</attwidth><atprecis Sync="TRUE">0</atprecis><attscale Sync="TRUE">0</attscale></attr></detailed></eainfo><contInfo><ImgDesc><contentTyp><ContentTypCd Sync="TRUE" value="001"></ContentTypCd></contentTyp><covDim><Band><dimDescrp Sync="TRUE">Band_1</dimDescrp><bitsPerVal Sync="TRUE">8</bitsPerVal><valUnit><UOM type="length"></UOM></valUnit></Band></covDim></ImgDesc></contInfo><mdDateSt Sync="TRUE">20130707</mdDateSt></metadata>
