# Supplementary material for: SDMtoolbox 2.0: the next generation Python-based GIS toolkit for landscape genetic, biogeographic and species distribution model analyses
Source: PeerJ. 2017 Dec 5;5:e4095. doi: 10.7717/peerj.4095 (PMC5721907; doi:10.7717/peerj.4095)
Supplement: Supplemental Information 4 [file peerj-05-4095-s004.zip › example_data/Landscape_connectivity/FrictionLayer_low_res.tfw]

0.0233300000
0.0000000000
0.0000000000
-0.0233300000
42.8883872611
-13.2372480840
