# Supplementary material for: SDMtoolbox 2.0: the next generation Python-based GIS toolkit for landscape genetic, biogeographic and species distribution model analyses
Source: PeerJ. 2017 Dec 5;5:e4095. doi: 10.7717/peerj.4095 (PMC5721907; doi:10.7717/peerj.4095)
Supplement: Supplemental Information 4 [file peerj-05-4095-s004.zip › example_data/MaxEnt_modeling/Climate/aspect.asc]

ncols         108
nrows         192
xllcorner     41.991678244434
yllcorner     -26.999357444451
cellsize      0.08333
NODATA_value  -9999
-9999 -9999 -9999 -9999 -9999 -9999 -9999 -9999 -9999 -9999 -9999 -9999 -9999 -9999 -9999 -9999 -9999 -9999 -9999 -9999 -9999 -9999 -9999 -9999 -9999 -9999 -9999 -9999 -9999 -9999 -9999 -9999 -9999 -9999 -9999 -9999 -9999 -9999 -9999 -9999 -9999 -9999 -9999 -9999 -9999 -9999 -9999 -9999 -9999 -9999 -9999 -9999 -9999 -9999 -9999 -9999 -9999 -9999 -9999 -9999 -9999 -9999 -9999 -9999 -9999 -9999 -9999 -9999 -9999 -9999 -9999 -9999 -9999 -9999 -9999 -9999 -9999 -9999 -9999 -9999 -9999 -9999 -9999 -9999 -9999 -9999 -9999 -9999 -9999 -9999 -9999 -9999 -9999 -9999 -9999 -9999 -9999 -9999 -9999 -9999 -9999 -9999 -9999 -9999 -9999 -9999 -9999 -9999 
-9999 -9999 -9999 -9999 -9999 -9999 -9999 -9999 -9999 -9999 -9999 -9999 -9999 -9999 -9999 -9999 -9999 -9999 -9999 -9999 -9999 -9999 -9999 -9999 -9999 -9999 -9999 -9999 -9999 -9999 -9999 -9999 -9999 -9999 -9999 -9999 -9999 -9999 -9999 -9999 -9999 -9999 -9999 -9999 -9999 -9999 -9999 -9999 -9999 -9999 -9999 -9999 -9999 -9999 -9999 -9999 -9999 -9999 -9999 -9999 -9999 -9999 -9999 -9999 -9999 -9999 -9999 -9999 -9999 -9999 -9999 -9999 -9999 -9999 -9999 -9999 -9999 -9999 -9999 -9999 -9999 -9999 -9999 -9999 -9999 -9999 -9999 -9999 -9999 -9999 -9999 -9999 -9999 -9999 -9999 -9999 -9999 -9999 -9999 -9999 -9999 -9999 -9999 -9999 -9999 -9999 -9999 -9999 
-9999 -9999 -9999 -9999 -9999 -9999 -9999 -9999 -9999 -9999 -9999 -9999 -9999 -9999 -9999 -9999 -9999 -9999 -9999 -9999 -9999 -9999 -9999 -9999 -9999 -9999 -9999 -9999 -9999 -9999 -9999 -9999 -9999 -9999 -9999 -9999 -9999 -9999 -9999 -9999 -9999 -9999 -9999 -9999 -9999 -9999 -9999 -9999 -9999 -9999 -9999 -9999 -9999 -9999 -9999 -9999 -9999 -9999 -9999 -9999 -9999 -9999 -9999 -9999 -9999 -9999 -9999 -9999 -9999 -9999 -9999 -9999 -9999 -9999 -9999 -9999 -9999 -9999 -9999 -9999 -9999 -9999 -9999 -9999 -9999 -9999 -9999 -9999 -9999 -9999 -9999 -9999 -9999 -9999 -9999 -9999 -9999 -9999 -9999 -9999 -9999 -9999 -9999 -9999 -9999 -9999 -9999 -9999 
-9999 -9999 -9999 -9999 -9999 -9999 -9999 -9999 -9999 -9999 -9999 -9999 -9999 -9999 -9999 -9999 -9999 -9999 -9999 -9999 -9999 -9999 -9999 -9999 -9999 -9999 -9999 -9999 -9999 -9999 -9999 -9999 -9999 -9999 -9999 -9999 -9999 -9999 -9999 -9999 -9999 -9999 -9999 -9999 -9999 -9999 -9999 -9999 -9999 -9999 -9999 -9999 -9999 -9999 -9999 -9999 -9999 -9999 -9999 -9999 -9999 -9999 -9999 -9999 -9999 -9999 -9999 -9999 -9999 -9999 -9999 -9999 -9999 -9999 -9999 -9999 -9999 -9999 -9999 -9999 -9999 -9999 -9999 -9999 -9999 -9999 -9999 -9999 -9999 -9999 -9999 -9999 -9999 -9999 -9999 -9999 -9999 -9999 -9999 -9999 -9999 -9999 -9999 -9999 -9999 -9999 -9999 -9999 
-9999 -9999 -9999 -9999 -9999 -9999 -9999 -9999 -9999 -9999 -9999 -9999 -9999 -9999 -9999 -9999 351.1848 -9999 -9999 -9999 -9999 -9999 -9999 -9999 -9999 -9999 -9999 -9999 -9999 -9999 -9999 -9999 -9999 -9999 -9999 -9999 -9999 -9999 -9999 -9999 -9999 -9999 -9999 -9999 -9999 -9999 -9999 -9999 -9999 -9999 -9999 -9999 -9999 -9999 -9999 -9999 -9999 -9999 -9999 -9999 -9999 -9999 -9999 -9999 -9999 -9999 -9999 -9999 -9999 -9999 -9999 -9999 -9999 -9999 -9999 -9999 -9999 -9999 -9999 -9999 -9999 -9999 -9999 -9999 -9999 -9999 -9999 -9999 -9999 -9999 -9999 -9999 -9999 -9999 -9999 -9999 -9999 -9999 -9999 -9999 -9999 -9999 -9999 -9999 -9999 -9999 -9999 -9999 
-9999 -9999 -9999 -9999 -9999 -9999 -9999 -9999 -9999 -9999 -9999 -9999 -9999 -9999 -9999 265.9065 68.57233 -9999 -9999 -9999 -9999 -9999 -9999 -9999 -9999 -9999 -9999 -9999 -9999 -9999 -9999 -9999 -9999 -9999 -9999 -9999 -9999 -9999 -9999 -9999 -9999 -9999 -9999 -9999 -9999 -9999 -9999 -9999 -9999 -9999 -9999 -9999 -9999 -9999 -9999 -9999 -9999 -9999 -9999 -9999 -9999 -9999 -9999 -9999 -9999 -9999 -9999 -9999 -9999 -9999 -9999 -9999 -9999 -9999 -9999 -9999 -9999 -9999 -9999 -9999 -9999 -9999 -9999 -9999 -9999 -9999 -9999 -9999 -9999 -9999 -9999 -9999 -9999 -9999 -9999 -9999 -9999 -9999 -9999 -9999 -9999 -9999 -9999 -9999 -9999 -9999 -9999 -9999 
-9999 -9999 -9999 -9999 -9999 -9999 -9999 -9999 -9999 -9999 -9999 -9999 -9999 -9999 -9999 273.2155 111.4646 -9999 -9999 -9999 -9999 -9999 -9999 -9999 -9999 -9999 -9999 -9999 -9999 -9999 -9999 -9999 -9999 -9999 -9999 -9999 -9999 -9999 -9999 -9999 -9999 -9999 -9999 -9999 -9999 -9999 -9999 -9999 -9999 -9999 -9999 -9999 -9999 -9999 -9999 -9999 -9999 -9999 -9999 -9999 -9999 -9999 -9999 -9999 -9999 -9999 -9999 -9999 -9999 -9999 -9999 -9999 -9999 -9999 -9999 -9999 -9999 -9999 -9999 -9999 -9999 -9999 -9999 -9999 -9999 -9999 -9999 -9999 -9999 -9999 -9999 -9999 -9999 -9999 -9999 -9999 -9999 -9999 -9999 -9999 -9999 -9999 -9999 -9999 -9999 -9999 -9999 -9999 
-9999 -9999 -9999 -9999 -9999 -9999 -9999 -9999 -9999 -9999 -9999 -9999 -9999 -9999 -9999 283.1509 96.46982 -9999 -9999 -9999 -9999 -9999 -9999 -9999 -9999 -9999 -9999 -9999 -9999 -9999 -9999 -9999 -9999 -9999 -9999 -9999 -9999 -9999 -9999 -9999 -9999 -9999 -9999 -9999 -9999 -9999 -9999 -9999 -9999 -9999 -9999 -9999 -9999 -9999 -9999 -9999 -9999 -9999 -9999 -9999 -9999 -9999 -9999 -9999 -9999 -9999 -9999 -9999 -9999 -9999 -9999 -9999 -9999 -9999 -9999 -9999 -9999 -9999 -9999 -9999 -9999 -9999 -9999 -9999 -9999 -9999 -9999 -9999 -9999 -9999 -9999 -9999 -9999 -9999 -9999 -9999 -9999 -9999 -9999 -9999 -9999 -9999 -9999 -9999 -9999 -9999 -9999 -9999 
-9999 -9999 -9999 -9999 -9999 -9999 -9999 -9999 -9999 -9999 -9999 -9999 -9999 -9999 -9999 290.4856 28.46612 -9999 -9999 -9999 -9999 -9999 -9999 -9999 -9999 -9999 -9999 -9999 -9999 -9999 -9999 -9999 -9999 -9999 -9999 -9999 -9999 -9999 -9999 -9999 -9999 -9999 -9999 -9999 -9999 -9999 -9999 -9999 -9999 -9999 -9999 -9999 -9999 -9999 -9999 -9999 -9999 -9999 -9999 -9999 -9999 -9999 -9999 -9999 -9999 -9999 -9999 -9999 -9999 -9999 -9999 -9999 -9999 -9999 -9999 -9999 -9999 -9999 -9999 -9999 -9999 -9999 -9999 -9999 -9999 -9999 -9999 -9999 -9999 -9999 -9999 -9999 -9999 -9999 -9999 -9999 -9999 -9999 -9999 -9999 -9999 -9999 -9999 -9999 -9999 -9999 -9999 -9999 
-9999 -9999 -9999 -9999 -9999 -9999 -9999 -9999 -9999 -9999 -9999 -9999 -9999 -9999 -9999 241.4086 195.8156 90.96074 -9999 -9999 -9999 -9999 -9999 -9999 -9999 -9999 -9999 -9999 -9999 -9999 -9999 -9999 -9999 -9999 -9999 -9999 -9999 -9999 -9999 -9999 -9999 -9999 -9999 -9999 -9999 -9999 -9999 -9999 -9999 -9999 -9999 -9999 -9999 -9999 -9999 -9999 -9999 -9999 -9999 -9999 -9999 -9999 -9999 -9999 -9999 -9999 -9999 -9999 -9999 -9999 -9999 -9999 -9999 -9999 -9999 -9999 -9999 -9999 -9999 -9999 -9999 -9999 -9999 -9999 -9999 -9999 -9999 -9999 -9999 -9999 -9999 -9999 -9999 -9999 -9999 -9999 -9999 -9999 -9999 -9999 -9999 -9999 -9999 -9999 -9999 -9999 -9999 -9999 
-9999 -9999 -9999 -9999 -9999 -9999 -9999 -9999 -9999 -9999 -9999 -9999 -9999 -9999 -9999 -9999 -9999 165.8319 -9999 -9999 -9999 -9999 -9999 -9999 -9999 -9999 -9999 -9999 -9999 -9999 -9999 -9999 -9999 -9999 -9999 -9999 -9999 -9999 -9999 -9999 -9999 -9999 -9999 -9999 -9999 -9999 -9999 -9999 -9999 -9999 -9999 -9999 -9999 -9999 -9999 -9999 -9999 -9999 -9999 -9999 -9999 -9999 -9999 -9999 -9999 -9999 -9999 -9999 -9999 -9999 -9999 -9999 -9999 -9999 -9999 -9999 -9999 -9999 -9999 -9999 -9999 -9999 -9999 -9999 -9999 -9999 -9999 -9999 -9999 -9999 -9999 -9999 -9999 -9999 -9999 -9999 -9999 -9999 -9999 -9999 -9999 -9999 -9999 -9999 -9999 -9999 -9999 -9999 
-9999 -9999 -9999 -9999 -9999 -9999 -9999 -9999 -9999 -9999 -9999 -9999 -9999 -9999 -9999 -9999 -9999 -9999 -9999 -9999 -9999 -9999 -9999 -9999 -9999 -9999 -9999 -9999 -9999 -9999 -9999 -9999 -9999 -9999 -9999 -9999 -9999 -9999 -9999 -9999 -9999 -9999 -9999 -9999 -9999 -9999 -9999 -9999 -9999 -9999 -9999 -9999 -9999 -9999 -9999 -9999 -9999 -9999 -9999 -9999 -9999 -9999 -9999 -9999 -9999 -9999 -9999 -9999 -9999 -9999 -9999 -9999 -9999 -9999 -9999 -9999 -9999 -9999 -9999 -9999 -9999 -9999 -9999 -9999 -9999 -9999 -9999 -9999 -9999 -9999 -9999 -9999 -9999 -9999 -9999 -9999 -9999 -9999 -9999 -9999 -9999 -9999 -9999 -9999 -9999 -9999 -9999 -9999 
-9999 -9999 -9999 -9999 -9999 -9999 -9999 -9999 -9999 -9999 -9999 -9999 -9999 -9999 -9999 -9999 -9999 -9999 -9999 -9999 -9999 -9999 -9999 -9999 -9999 -9999 -9999 -9999 -9999 -9999 -9999 -9999 -9999 -9999 -9999 -9999 -9999 -9999 -9999 -9999 -9999 -9999 -9999 -9999 -9999 -9999 -9999 -9999 -9999 -9999 -9999 -9999 -9999 -9999 -9999 -9999 -9999 -9999 -9999 -9999 -9999 -9999 -9999 -9999 -9999 -9999 -9999 -9999 -9999 -9999 -9999 -9999 -9999 -9999 -9999 -9999 -9999 -9999 -9999 -9999 -9999 -9999 -9999 -9999 -9999 -9999 268.727 148.4957 -9999 -9999 -9999 -9999 -9999 -9999 -9999 -9999 -9999 -9999 -9999 -9999 -9999 -9999 -9999 -9999 -9999 -9999 -9999 -9999 
-9999 -9999 -9999 -9999 -9999 -9999 -9999 -9999 -9999 -9999 -9999 -9999 -9999 -9999 -9999 -9999 -9999 -9999 -9999 -9999 -9999 -9999 -9999 -9999 -9999 -9999 -9999 -9999 -9999 240.5885 -9999 -9999 -9999 -9999 -9999 -9999 -9999 -9999 -9999 -9999 -9999 -9999 -9999 -9999 -9999 -9999 -9999 -9999 -9999 -9999 -9999 -9999 -9999 -9999 -9999 -9999 -9999 -9999 -9999 -9999 -9999 -9999 -9999 -9999 -9999 -9999 -9999 -9999 -9999 -9999 -9999 -9999 -9999 -9999 -9999 -9999 -9999 -9999 -9999 -9999 -9999 -9999 -9999 -9999 -9999 -9999 44.57243 244.44 -9999 -9999 -9999 -9999 -9999 -9999 -9999 -9999 -9999 -9999 -9999 -9999 -9999 -9999 -9999 -9999 -9999 -9999 -9999 -9999 
-9999 -9999 -9999 -9999 -9999 -9999 -9999 -9999 -9999 -9999 -9999 -9999 -9999 -9999 -9999 -9999 -9999 -9999 -9999 -9999 -9999 -9999 -9999 -9999 -9999 -9999 -9999 264.1468 355.8487 97.35935 -9999 -9999 -9999 -9999 -9999 -9999 -9999 -9999 -9999 -9999 -9999 -9999 -9999 -9999 -9999 -9999 -9999 -9999 -9999 -9999 -9999 -9999 -9999 -9999 -9999 -9999 -9999 -9999 -9999 -9999 -9999 -9999 -9999 -9999 -9999 -9999 -9999 -9999 -9999 -9999 -9999 -9999 -9999 -9999 -9999 -9999 -9999 -9999 -9999 -9999 -9999 -9999 -9999 -9999 -9999 -9999 355.9623 -9999 121.7989 -9999 -9999 -9999 -9999 -9999 -9999 -9999 -9999 -9999 -9999 -9999 -9999 -9999 -9999 -9999 -9999 -9999 -9999 -9999 
-9999 -9999 -9999 -9999 -9999 -9999 -9999 -9999 -9999 -9999 -9999 -9999 -9999 -9999 -9999 -9999 -9999 -9999 -9999 -9999 16.50878 -9999 -9999 -9999 -9999 -9999 -9999 -9999 -9999 222.4902 -9999 -9999 -9999 -9999 -9999 -9999 -9999 -9999 -9999 -9999 -9999 -9999 -9999 -9999 -9999 -9999 -9999 -9999 -9999 -9999 -9999 -9999 -9999 -9999 -9999 -9999 -9999 -9999 -9999 -9999 -9999 -9999 -9999 -9999 -9999 -9999 -9999 -9999 -9999 -9999 -9999 -9999 -9999 -9999 -9999 -9999 -9999 -9999 -9999 -9999 -9999 -9999 -9999 -9999 -9999 63.18904 -9999 167.7352 222.0263 -9999 -9999 -9999 -9999 -9999 -9999 -9999 -9999 -9999 -9999 -9999 -9999 -9999 -9999 -9999 -9999 -9999 -9999 -9999 
-9999 -9999 -9999 -9999 -9999 -9999 -9999 -9999 -9999 -9999 -9999 -9999 -9999 -9999 -9999 -9999 -9999 -9999 -9999 -9999 -9999 -9999 83.31614 -9999 -9999 -9999 -9999 -9999 -9999 -9999 100.833 -9999 -9999 -9999 -9999 -9999 -9999 -9999 -9999 -9999 -9999 -9999 -9999 -9999 -9999 -9999 -9999 -9999 -9999 -9999 -9999 -9999 -9999 -9999 -9999 -9999 -9999 -9999 -9999 -9999 -9999 -9999 -9999 -9999 -9999 -9999 -9999 -9999 -9999 -9999 -9999 -9999 -9999 -9999 -9999 -9999 -9999 -9999 -9999 -9999 -9999 -9999 -9999 -9999 15.03326 46.45021 61.03994 95.5032 146.9207 -9999 -9999 -9999 -9999 -9999 -9999 -9999 -9999 -9999 -9999 -9999 -9999 -9999 -9999 -9999 -9999 -9999 -9999 -9999 
-9999 -9999 -9999 -9999 -9999 -9999 -9999 -9999 -9999 -9999 -9999 -9999 -9999 -9999 -9999 -9999 -9999 -9999 -9999 -9999 -9999 -9999 -9999 -9999 -9999 -9999 -9999 -9999 -9999 -9999 -9999 -9999 -9999 -9999 -9999 -9999 -9999 -9999 -9999 -9999 -9999 -9999 -9999 -9999 -9999 -9999 -9999 -9999 -9999 -9999 -9999 -9999 -9999 -9999 -9999 -9999 -9999 -9999 -9999 -9999 -9999 -9999 -9999 -9999 -9999 -9999 -9999 -9999 -9999 -9999 -9999 -9999 -9999 -9999 -9999 -9999 -9999 -9999 -9999 -9999 -9999 157.3801 21.99113 -9999 269.2361 300.5679 51.57683 55.36632 105.6633 334.7223 71.56505 -9999 -9999 -9999 -9999 -9999 -9999 -9999 -9999 -9999 -9999 -9999 -9999 -9999 -9999 -9999 -9999 -9999 
-9999 -9999 -9999 -9999 -9999 -9999 -9999 -9999 -9999 -9999 -9999 -9999 -9999 -9999 -9999 -9999 -9999 -9999 -9999 -9999 -9999 -9999 -9999 -9999 -9999 -9999 -9999 -9999 -9999 -9999 -9999 -9999 -9999 -9999 -9999 -9999 -9999 -9999 -9999 -9999 -9999 -9999 -9999 -9999 -9999 -9999 -9999 -9999 -9999 -9999 -9999 -9999 -9999 -9999 -9999 -9999 -9999 -9999 -9999 -9999 -9999 -9999 -9999 -9999 -9999 -9999 -9999 -9999 -9999 -9999 -9999 -9999 -9999 -9999 -9999 -9999 -9999 -9999 -9999 -9999 -9999 -9999 168.8841 6.248372 318.5763 289.3421 50.92751 83.94101 30.32361 309.0939 93.57633 -9999 -9999 -9999 -9999 -9999 -9999 -9999 -9999 -9999 -9999 -9999 -9999 -9999 -9999 -9999 -9999 -9999 
-9999 -9999 -9999 -9999 -9999 -9999 -9999 -9999 -9999 -9999 -9999 -9999 -9999 -9999 -9999 -9999 -9999 -9999 -9999 -9999 -9999 -9999 -9999 -9999 -9999 -9999 -9999 -9999 -9999 -9999 -9999 -9999 -9999 -9999 -9999 -9999 -9999 -9999 -9999 -9999 -9999 -9999 -9999 -9999 -9999 -9999 -9999 -9999 -9999 -9999 -9999 -9999 -9999 -9999 -9999 -9999 -9999 -9999 -9999 -9999 -9999 -9999 -9999 -9999 -9999 -9999 -9999 -9999 -9999 -9999 -9999 -9999 -9999 -9999 -9999 -9999 -9999 -9999 -9999 -9999 -9999 -9999 -9999 88.66778 226.6366 221.6963 107.6652 88.83086 323.0273 203.2861 69.10223 -9999 -9999 -9999 -9999 -9999 -9999 -9999 -9999 -9999 -9999 -9999 -9999 -9999 -9999 -9999 -9999 -9999 
-9999 -9999 -9999 -9999 -9999 -9999 -9999 -9999 -9999 -9999 -9999 -9999 -9999 -9999 -9999 -9999 -9999 -9999 -9999 -9999 -9999 -9999 -9999 -9999 -9999 -9999 -9999 -9999 -9999 -9999 -9999 -9999 -9999 -9999 -9999 -9999 -9999 124.5464 -9999 -9999 -9999 -9999 -9999 -9999 -9999 -9999 -9999 -9999 -9999 -9999 -9999 -9999 -9999 -9999 -9999 -9999 -9999 -9999 -9999 -9999 -9999 -9999 -9999 -9999 -9999 -9999 -9999 -9999 -9999 -9999 -9999 -9999 -9999 -9999 -9999 -9999 -9999 -9999 -9999 -9999 -9999 -9999 -9999 115.71 272.0826 301.5576 165.4084 121.3368 108.189 74.42746 356.7905 6.991005 -9999 -9999 -9999 -9999 -9999 -9999 -9999 -9999 -9999 -9999 -9999 -9999 -9999 -9999 -9999 -9999 
-9999 -9999 -9999 -9999 -9999 -9999 -9999 -9999 -9999 -9999 -9999 -9999 -9999 -9999 -9999 -9999 -9999 -9999 -9999 -9999 -9999 -9999 -9999 -9999 -9999 -9999 -9999 -9999 -9999 -9999 -9999 -9999 -9999 -9999 -9999 -9999 -9999 234.1046 147.2648 280.7657 -9999 -9999 -9999 -9999 -9999 -9999 -9999 -9999 -9999 -9999 -9999 -9999 -9999 -9999 -9999 -9999 -9999 -9999 -9999 -9999 -9999 -9999 -9999 -9999 -9999 -9999 -9999 -9999 -9999 -9999 -9999 -9999 -9999 -9999 -9999 -9999 -9999 -9999 -9999 -9999 -9999 -9999 -9999 207.646 266.3381 273.42 68.96249 121.5043 78.27489 275.1428 226.0581 156.9123 66.80141 -9999 -9999 -9999 -9999 -9999 -9999 -9999 -9999 -9999 -9999 -9999 -9999 -9999 -9999 -9999 
-9999 -9999 -9999 -9999 -9999 -9999 -9999 -9999 -9999 -9999 -9999 -9999 -9999 -9999 -9999 -9999 -9999 -9999 -9999 -9999 -9999 -9999 -9999 -9999 -9999 -9999 -9999 -9999 -9999 -9999 -9999 -9999 -9999 -9999 -9999 -9999 -9999 -9999 22.95409 -9999 -9999 -9999 -9999 -9999 -9999 -9999 -9999 -9999 -9999 -9999 -9999 -9999 -9999 -9999 -9999 -9999 -9999 -9999 -9999 -9999 -9999 -9999 -9999 -9999 -9999 -9999 -9999 -9999 -9999 -9999 -9999 -9999 -9999 -9999 -9999 -9999 -9999 -9999 -9999 41.82017 -9999 -9999 -9999 341.5651 159.7024 264.0531 93.57633 135 28.18737 38.16569 125.0738 16.18921 330.1011 321.1799 -9999 -9999 -9999 -9999 -9999 -9999 -9999 -9999 -9999 -9999 -9999 -9999 -9999 -9999 
-9999 -9999 -9999 -9999 -9999 -9999 -9999 -9999 -9999 -9999 -9999 -9999 -9999 -9999 -9999 -9999 -9999 -9999 -9999 -9999 -9999 -9999 -9999 -9999 -9999 -9999 -9999 -9999 -9999 -9999 -9999 -9999 -9999 -9999 -9999 -9999 -9999 245.0642 -9999 -9999 -9999 -9999 -9999 -9999 -9999 -9999 -9999 -9999 -9999 -9999 -9999 -9999 -9999 -9999 -9999 -9999 -9999 -9999 -9999 -9999 -9999 -9999 -9999 -9999 -9999 -9999 -9999 -9999 -9999 -9999 -9999 -9999 -9999 -9999 -9999 -9999 -9999 -9999 -9999 -9999 -9999 -9999 -9999 6.340192 294.3818 64.50245 278.3374 346.6075 152.2815 351.3629 335.1858 233.4635 358.1245 105.0184 -9999 -9999 -9999 -9999 -9999 -9999 -9999 -9999 -9999 -9999 -9999 -9999 -9999 -9999 
-9999 -9999 -9999 -9999 -9999 -9999 -9999 -9999 -9999 -9999 -9999 -9999 -9999 -9999 -9999 -9999 -9999 -9999 -9999 -9999 -9999 -9999 -9999 -9999 -9999 -9999 -9999 -9999 -9999 -9999 -9999 -9999 -9999 -9999 -9999 -9999 -9999 -9999 -9999 -9999 -9999 -9999 -9999 -9999 -9999 -9999 -9999 -9999 -9999 -9999 -9999 -9999 -9999 -9999 -9999 -9999 -9999 -9999 -9999 -9999 -9999 -9999 -9999 -9999 -9999 -9999 -9999 -9999 -9999 -9999 -9999 -9999 -9999 -9999 -9999 -9999 -9999 -9999 -9999 -9999 -9999 -9999 168.6901 4.398705 293.1986 274.3987 80.00698 159.8205 154.4208 347.2005 17.90445 139.316 10.93909 336.1896 10.271 -9999 -9999 -9999 -9999 -9999 -9999 -9999 -9999 -9999 -9999 -9999 -9999 -9999 
-9999 -9999 -9999 -9999 -9999 -9999 -9999 -9999 -9999 -9999 -9999 -9999 -9999 -9999 -9999 -9999 -9999 -9999 -9999 -9999 -9999 -9999 -9999 -9999 -9999 -9999 -9999 -9999 -9999 -9999 -9999 -9999 -9999 -9999 -9999 -9999 -9999 -9999 -9999 -9999 -9999 -9999 -9999 -9999 -9999 -9999 -9999 -9999 -9999 -9999 -9999 -9999 -9999 -9999 -9999 -9999 -9999 -9999 -9999 -9999 -9999 -9999 -9999 -9999 -9999 -9999 -9999 -9999 -9999 -9999 -9999 -9999 -9999 -9999 -9999 -9999 -9999 -9999 -9999 -9999 -9999 -9999 307.875 315 329.0363 315 324.1032 156.6258 50.90614 308.5341 271.273 277.9975 205.1493 90 63.13808 -9999 -9999 -9999 -9999 -9999 -9999 -9999 -9999 -9999 -9999 -9999 -9999 -9999 
-9999 -9999 -9999 -9999 -9999 -9999 -9999 -9999 -9999 -9999 -9999 -9999 -9999 -9999 -9999 -9999 -9999 -9999 -9999 -9999 -9999 -9999 -9999 -9999 -9999 -9999 -9999 -9999 -9999 -9999 -9999 -9999 -9999 -9999 -9999 -9999 -9999 -9999 -9999 -9999 -9999 -9999 -9999 -9999 -9999 -9999 -9999 -9999 -9999 -9999 -9999 -9999 -9999 -9999 -9999 -9999 -9999 -9999 -9999 -9999 -9999 -9999 -9999 -9999 -9999 -9999 -9999 -9999 -9999 -9999 -9999 -9999 -9999 -9999 -9999 26.22197 -9999 -9999 -9999 -9999 -9999 -9999 233.7462 315 270 132.0793 158.1986 309.8056 58.03866 49.04958 261.5212 1.128835 164.4454 12.88031 130.9144 -9999 -9999 -9999 -9999 -9999 -9999 -9999 -9999 -9999 -9999 -9999 -9999 -9999 
-9999 -9999 -9999 -9999 -9999 -9999 -9999 -9999 -9999 -9999 -9999 -9999 -9999 -9999 -9999 -9999 -9999 -9999 -9999 -9999 -9999 -9999 -9999 -9999 -9999 -9999 -9999 -9999 -9999 -9999 -9999 -9999 -9999 -9999 -9999 -9999 -9999 -9999 -9999 -9999 -9999 -9999 -9999 -9999 -9999 -9999 -9999 -9999 -9999 -9999 -9999 -9999 -9999 -9999 -9999 -9999 -9999 -9999 -9999 -9999 -9999 -9999 -9999 -9999 -9999 -9999 -9999 -9999 -9999 -9999 -9999 -9999 -9999 -9999 279.0903 12.68541 -9999 -9999 -9999 -9999 -9999 -9999 116.565 357.614 347.6192 328.3925 28.44293 329.0931 277.7191 1.834469 152.3805 56.83158 72.92091 322.5203 42.46924 31.75948 -9999 -9999 -9999 -9999 -9999 -9999 -9999 -9999 -9999 -9999 -9999 -9999 
-9999 -9999 -9999 -9999 -9999 -9999 -9999 -9999 -9999 -9999 -9999 -9999 -9999 -9999 -9999 -9999 -9999 -9999 -9999 -9999 -9999 -9999 -9999 -9999 -9999 -9999 -9999 -9999 -9999 -9999 -9999 -9999 -9999 -9999 -9999 -9999 -9999 -9999 -9999 -9999 -9999 -9999 -9999 -9999 -9999 -9999 -9999 -9999 -9999 -9999 -9999 -9999 -9999 -9999 -9999 -9999 -9999 -9999 -9999 -9999 -9999 -9999 -9999 -9999 -9999 -9999 -9999 -9999 -9999 -9999 -9999 -9999 -9999 -9999 247.9321 224.3969 -9999 -9999 -9999 -9999 -9999 -9999 330.9454 43.26429 47.29061 310.1207 264.8056 109.3119 19.96247 218.5597 216.442 144.9496 132.3162 90.57873 342.2996 315 -9999 -9999 -9999 -9999 -9999 -9999 -9999 -9999 -9999 -9999 -9999 -9999 
-9999 -9999 -9999 -9999 -9999 -9999 -9999 -9999 -9999 -9999 -9999 -9999 -9999 -9999 -9999 -9999 -9999 -9999 -9999 -9999 -9999 -9999 -9999 -9999 -9999 -9999 -9999 -9999 -9999 -9999 -9999 -9999 -9999 -9999 -9999 -9999 -9999 -9999 -9999 -9999 -9999 -9999 -9999 -9999 -9999 -9999 -9999 -9999 -9999 -9999 -9999 -9999 -9999 -9999 -9999 -9999 -9999 -9999 -9999 -9999 -9999 -9999 -9999 -9999 -9999 -9999 -9999 -9999 -9999 -9999 -9999 -9999 -9999 -9999 -9999 -9999 47.36047 -9999 19.27439 176.1859 180 58.78539 122.2847 64.98311 190.1247 300.6997 316.8779 32.66091 101.9864 296.5114 330.141 102.1057 208.8839 123.8049 22.83365 82.42705 -9999 -9999 -9999 -9999 -9999 -9999 -9999 -9999 -9999 -9999 -9999 -9999 
-9999 -9999 -9999 -9999 -9999 -9999 -9999 -9999 -9999 -9999 -9999 -9999 -9999 -9999 -9999 -9999 -9999 -9999 -9999 -9999 -9999 -9999 -9999 -9999 -9999 -9999 -9999 -9999 -9999 -9999 -9999 -9999 -9999 -9999 -9999 -9999 -9999 -9999 -9999 -9999 -9999 -9999 -9999 -9999 -9999 -9999 -9999 -9999 -9999 -9999 -9999 -9999 -9999 -9999 -9999 -9999 -9999 -9999 -9999 -9999 -9999 -9999 -9999 -9999 -9999 -9999 -9999 -9999 -9999 -9999 -9999 -9999 259.2869 -9999 -9999 -9999 -9999 -9999 315 24.44395 252.1213 29.29465 293.2574 54.9095 116.4707 290.5794 14.02324 300.3112 11.70843 140.0984 326.8793 159.2278 95.11821 335.8334 47.23117 169.8753 68.68209 -9999 -9999 -9999 -9999 -9999 -9999 -9999 -9999 -9999 -9999 -9999 
-9999 -9999 -9999 -9999 -9999 -9999 -9999 -9999 -9999 -9999 -9999 -9999 -9999 -9999 -9999 -9999 -9999 -9999 -9999 -9999 -9999 -9999 -9999 -9999 -9999 -9999 -9999 -9999 -9999 -9999 -9999 -9999 -9999 -9999 -9999 -9999 -9999 -9999 -9999 -9999 -9999 -9999 -9999 -9999 -9999 -9999 -9999 -9999 -9999 -9999 -9999 -9999 -9999 -9999 -9999 -9999 -9999 -9999 -9999 -9999 -9999 -9999 -9999 -9999 -9999 -9999 -9999 -9999 -9999 -9999 -9999 108.0042 281.9597 347.1063 -9999 -9999 215.5377 8.130102 6.203448 57.85234 291.9487 352.6162 281.3565 352.5479 12.35536 279.3178 334.0189 60.80474 29.2574 20.85446 358.8802 105.7247 222.0069 85.21912 148.134 277.6273 286.6992 -9999 -9999 -9999 -9999 -9999 -9999 -9999 -9999 -9999 -9999 -9999 
-9999 -9999 -9999 -9999 -9999 -9999 -9999 -9999 -9999 -9999 -9999 -9999 -9999 -9999 -9999 -9999 -9999 -9999 -9999 -9999 -9999 -9999 -9999 -9999 -9999 -9999 -9999 -9999 -9999 -9999 -9999 -9999 -9999 -9999 -9999 -9999 -9999 -9999 -9999 -9999 -9999 -9999 -9999 -9999 -9999 -9999 -9999 -9999 -9999 -9999 -9999 -9999 -9999 -9999 -9999 -9999 -9999 -9999 -9999 -9999 -9999 -9999 -9999 -9999 -9999 -9999 -9999 -9999 -9999 -9999 -9999 309.3776 40.18941 354.4725 -9999 -9999 41.18592 278.6469 175.3141 139.0283 235.3345 74.61617 182.2434 324.2018 92.91402 329.6045 112.7297 290.8606 117.4165 123.3268 3.262033 91.32661 151.0816 156.0889 91.58527 129.1304 5.964487 -9999 -9999 -9999 -9999 -9999 -9999 -9999 -9999 -9999 -9999 -9999 
-9999 -9999 -9999 -9999 -9999 -9999 -9999 -9999 -9999 -9999 -9999 -9999 -9999 -9999 -9999 -9999 -9999 -9999 -9999 -9999 -9999 -9999 -9999 -9999 -9999 -9999 -9999 -9999 -9999 -9999 -9999 -9999 -9999 -9999 -9999 -9999 -9999 -9999 -9999 -9999 -9999 -9999 -9999 -9999 -9999 -9999 -9999 -9999 -9999 -9999 -9999 -9999 -9999 -9999 -9999 -9999 -9999 -9999 -9999 -9999 -9999 -9999 -9999 -9999 -9999 -9999 -9999 -9999 -9999 -9999 -9999 329.0016 211.8318 276.9654 41.66366 -9999 316.9565 139.022 321.6021 79.07948 207.6907 266.7856 283.9406 242.1358 329.4312 102.3779 1.748946 258.9011 4.661873 134.4124 298.7979 68.18897 308.0932 155.6355 297.2225 141.9053 310.9858 68.19859 -9999 -9999 -9999 -9999 -9999 -9999 -9999 -9999 -9999 -9999 
-9999 -9999 -9999 -9999 -9999 -9999 -9999 -9999 -9999 -9999 -9999 -9999 -9999 -9999 -9999 -9999 -9999 -9999 -9999 -9999 -9999 -9999 -9999 -9999 -9999 -9999 -9999 -9999 -9999 -9999 -9999 -9999 -9999 -9999 -9999 -9999 -9999 -9999 -9999 -9999 -9999 -9999 -9999 -9999 -9999 -9999 -9999 -9999 -9999 -9999 -9999 -9999 -9999 -9999 -9999 -9999 -9999 -9999 -9999 -9999 -9999 -9999 -9999 -9999 -9999 -9999 -9999 -9999 -9999 -9999 -9999 241.5873 212.8366 75.37913 74.4502 314.3969 241.1722 333.8161 196.9944 251.4383 39.68011 333.3916 313.2701 167.7704 315.924 313.1237 88.10349 261.5313 150.1915 6.340192 177.7974 17.21207 356.7734 144.2534 27.31264 84.64417 114.49 227.8624 -9999 -9999 -9999 -9999 -9999 -9999 -9999 -9999 -9999 -9999 
-9999 -9999 -9999 -9999 -9999 -9999 -9999 -9999 -9999 -9999 -9999 -9999 -9999 -9999 -9999 -9999 -9999 -9999 -9999 -9999 -9999 -9999 -9999 -9999 -9999 -9999 -9999 -9999 -9999 -9999 -9999 -9999 -9999 -9999 -9999 -9999 -9999 -9999 -9999 -9999 -9999 -9999 -9999 -9999 -9999 -9999 -9999 -9999 -9999 -9999 -9999 -9999 -9999 -9999 -9999 -9999 -9999 -9999 -9999 -9999 -9999 -9999 -9999 -9999 -9999 -9999 -9999 -9999 -9999 -9999 -9999 -9999 2.29061 137.6026 300.1025 149.9008 269.6472 131.9267 50.66644 216.7762 286.5571 12.73684 352.8708 328.6589 178.6049 329.5002 140.6886 8.185928 158.9625 67.09202 219.6649 229.541 108.3629 123.5716 347.1826 281.7291 254.876 138.3665 -9999 -9999 -9999 -9999 -9999 -9999 -9999 -9999 -9999 -9999 
-9999 -9999 -9999 -9999 -9999 -9999 -9999 -9999 -9999 -9999 -9999 -9999 -9999 -9999 -9999 -9999 -9999 -9999 -9999 -9999 -9999 -9999 -9999 -9999 -9999 -9999 -9999 -9999 -9999 -9999 -9999 -9999 -9999 -9999 -9999 -9999 -9999 -9999 -9999 -9999 -9999 -9999 -9999 -9999 -9999 -9999 -9999 -9999 -9999 -9999 -9999 -9999 -9999 -9999 -9999 -9999 -9999 -9999 -9999 -9999 -9999 -9999 -9999 -9999 -9999 -9999 -9999 -9999 -9999 -9999 -9999 -9999 141.3402 109.692 235.3048 253.3457 260.5145 207.2842 41.01493 359.1885 195.9694 258.0374 160.4153 233.0576 129.701 49.0078 225.4998 110.0015 121.9688 184.844 222.8307 186.0959 165.2564 91.95422 45.37084 64.9403 173.047 351.8699 -9999 -9999 -9999 -9999 -9999 -9999 -9999 -9999 -9999 -9999 
-9999 -9999 -9999 -9999 -9999 -9999 -9999 -9999 -9999 -9999 -9999 -9999 -9999 -9999 -9999 -9999 -9999 -9999 -9999 -9999 -9999 -9999 -9999 -9999 -9999 -9999 -9999 -9999 -9999 -9999 -9999 -9999 -9999 -9999 -9999 -9999 -9999 -9999 -9999 -9999 -9999 -9999 -9999 -9999 -9999 -9999 -9999 -9999 -9999 -9999 -9999 -9999 -9999 -9999 -9999 -9999 -9999 -9999 -9999 -9999 -9999 -9999 -9999 -9999 -9999 -9999 -9999 -9999 -9999 -9999 -9999 -9999 -9999 294.1988 302.2245 27.04052 227.5085 205.697 202.3711 8.511705 86.08326 250.3612 310.1103 273.404 27.69439 314.2914 119.1442 112.943 351.2926 301.937 270 184.2054 40.06398 264.7769 172.3697 184.9321 108.9967 315 -9999 -9999 -9999 -9999 -9999 -9999 -9999 -9999 -9999 -9999 
-9999 -9999 -9999 -9999 -9999 -9999 -9999 -9999 -9999 -9999 -9999 -9999 -9999 -9999 -9999 -9999 -9999 -9999 -9999 -9999 -9999 -9999 -9999 -9999 -9999 -9999 -9999 -9999 -9999 -9999 -9999 -9999 -9999 -9999 -9999 -9999 -9999 -9999 -9999 -9999 -9999 -9999 -9999 -9999 -9999 -9999 -9999 -9999 -9999 -9999 -9999 -9999 -9999 -9999 -9999 -9999 -9999 -9999 -9999 -9999 -9999 -9999 -9999 -9999 -9999 -9999 -9999 -9999 -9999 -9999 -9999 274.2974 288.4349 279.6281 316.4203 296.9657 238.5468 254.5589 359.1931 214.5972 317.0096 325.7625 36.53508 155.0646 120.4867 351.0396 109.5906 140.2759 76.70466 25.39977 332.0135 191.62 77.7604 56.04094 38.1146 187.9801 159.6769 46.27303 -9999 -9999 -9999 -9999 -9999 -9999 -9999 -9999 -9999 -9999 
-9999 -9999 -9999 -9999 -9999 -9999 -9999 -9999 -9999 -9999 -9999 -9999 -9999 -9999 -9999 -9999 -9999 -9999 -9999 -9999 -9999 -9999 -9999 -9999 -9999 -9999 -9999 -9999 -9999 -9999 -9999 -9999 -9999 -9999 -9999 -9999 -9999 -9999 -9999 -9999 -9999 -9999 -9999 -9999 -9999 -9999 -9999 -9999 -9999 -9999 -9999 -9999 -9999 -9999 -9999 -9999 -9999 -9999 -9999 -9999 -9999 -9999 -9999 -9999 -9999 -9999 -9999 -9999 -9999 291.3706 313.0475 94.28915 -9999 74.66672 67.83366 263.6218 234.0311 154.2088 288.9385 330.6718 302.5536 295.903 188.8447 85.6013 254.8907 108.944 116.565 256.2637 212.7352 145.5228 215.8654 219.1382 29.33864 51.41193 272.0686 296.5651 74.62375 259.5085 -9999 -9999 -9999 -9999 -9999 -9999 -9999 -9999 -9999 -9999 
-9999 -9999 -9999 -9999 -9999 -9999 -9999 -9999 -9999 -9999 -9999 -9999 -9999 -9999 -9999 -9999 -9999 -9999 -9999 -9999 -9999 -9999 -9999 -9999 -9999 -9999 -9999 -9999 -9999 -9999 -9999 -9999 -9999 -9999 -9999 -9999 -9999 -9999 -9999 -9999 -9999 -9999 -9999 -9999 -9999 -9999 -9999 -9999 -9999 -9999 -9999 -9999 -9999 -9999 -9999 -9999 -9999 -9999 -9999 -9999 -9999 -9999 -9999 -9999 -9999 -9999 -9999 -9999 -9999 153.9704 352.9716 165.2794 335.2249 123.851 53.53077 164.4759 210.4067 296.312 287.7912 306.1194 284.5687 36.75624 123.5034 155.556 297.0907 254.2076 117.1837 299.1292 78.29295 45.30412 250.25 20.02609 255.8686 306.1014 359.2502 78.02386 103.4957 123.6901 -9999 -9999 -9999 -9999 -9999 -9999 -9999 -9999 -9999 -9999 
-9999 -9999 -9999 -9999 -9999 -9999 -9999 -9999 -9999 -9999 -9999 -9999 -9999 -9999 -9999 -9999 -9999 -9999 -9999 -9999 -9999 -9999 -9999 -9999 -9999 -9999 -9999 -9999 -9999 -9999 -9999 -9999 -9999 -9999 -9999 -9999 -9999 -9999 -9999 -9999 -9999 -9999 -9999 -9999 -9999 -9999 -9999 -9999 -9999 -9999 -9999 -9999 -9999 -9999 -9999 -9999 -9999 -9999 -9999 -9999 -9999 -9999 -9999 -9999 -9999 -9999 -9999 -9999 -9999 263.2902 272.0326 52.66681 166.1714 252.5701 37.52844 284.5804 192.3507 295.8069 292.5741 154.4754 181.6603 239.9951 108.435 112.4569 229.6355 118.0789 9.715354 257.7141 93.20038 76.35928 350.1218 338.1701 187.1289 68.46204 331.728 306.8699 94.56323 81.16547 -9999 -9999 -9999 -9999 -9999 -9999 -9999 -9999 -9999 -9999 
-9999 -9999 -9999 -9999 -9999 -9999 -9999 -9999 -9999 -9999 -9999 -9999 -9999 -9999 -9999 -9999 -9999 -9999 -9999 -9999 -9999 -9999 -9999 -9999 -9999 -9999 -9999 -9999 -9999 -9999 -9999 -9999 -9999 -9999 -9999 -9999 -9999 -9999 -9999 -9999 -9999 -9999 -9999 -9999 -9999 -9999 -9999 -9999 -9999 -9999 -9999 -9999 -9999 -9999 -9999 -9999 -9999 -9999 -9999 -9999 -9999 -9999 -9999 -9999 -9999 -9999 -9999 -9999 -9999 307.1467 66.72266 45 311.5318 336.1613 70.53744 83.39005 251.0729 93.9005 205.8564 71.29081 47.18164 160.1805 249.0617 141.7098 193.1548 81.11106 126.4963 141.2439 167.8557 157.4177 26.63425 245.2722 9.449327 352.1083 2.115076 311.1604 97.04332 57.52881 -9999 -9999 -9999 -9999 -9999 -9999 -9999 -9999 -9999 -9999 
-9999 -9999 -9999 -9999 -9999 -9999 -9999 -9999 -9999 -9999 -9999 -9999 -9999 -9999 -9999 -9999 -9999 -9999 -9999 -9999 -9999 -9999 -9999 -9999 -9999 -9999 -9999 -9999 -9999 -9999 -9999 -9999 -9999 -9999 -9999 -9999 -9999 -9999 -9999 -9999 -9999 -9999 -9999 -9999 -9999 -9999 -9999 -9999 -9999 -9999 -9999 -9999 -9999 -9999 -9999 -9999 -9999 -9999 -9999 -9999 -9999 -9999 -9999 -9999 -9999 -9999 -9999 -9999 -9999 20.58926 -9999 -9999 303.1785 298.7398 301.7595 296.8879 228.6615 340.3365 202.8498 90.72523 133.6331 335.4328 341.6399 83.54118 331.2697 109.6326 174.4235 121.3068 125.5658 55.10743 86.63354 153.435 184.162 202.2094 311.6632 90.08616 303.016 55.52078 -9999 -9999 -9999 -9999 -9999 -9999 -9999 -9999 -9999 -9999 
-9999 -9999 -9999 -9999 -9999 -9999 -9999 -9999 -9999 -9999 -9999 -9999 -9999 -9999 -9999 -9999 -9999 -9999 -9999 -9999 -9999 -9999 -9999 -9999 -9999 -9999 -9999 -9999 -9999 -9999 -9999 -9999 -9999 -9999 -9999 -9999 -9999 -9999 -9999 -9999 -9999 -9999 -9999 -9999 -9999 -9999 -9999 -9999 -9999 -9999 -9999 -9999 -9999 -9999 -9999 -9999 -9999 -9999 -9999 -9999 -9999 -9999 -9999 -9999 -9999 108.0723 -9999 -9999 340.0836 211.8094 33.69007 278.3439 270 181.1233 254.8355 137.5791 299.3875 333.1038 339.5074 100.9541 358.4518 106.8906 306.4871 251.6265 214.5085 33.76072 6.532137 239.5201 265.8801 61.049 145.3048 196.3895 356.8488 82.75813 174.9063 287.9898 139.6355 117.4397 92.663 -9999 -9999 -9999 -9999 -9999 -9999 -9999 -9999 -9999 
-9999 -9999 -9999 -9999 -9999 -9999 -9999 -9999 -9999 -9999 -9999 -9999 -9999 -9999 -9999 -9999 -9999 -9999 -9999 -9999 -9999 -9999 -9999 -9999 -9999 -9999 -9999 -9999 -9999 -9999 -9999 -9999 -9999 -9999 -9999 -9999 -9999 -9999 -9999 -9999 -9999 -9999 -9999 -9999 -9999 -9999 -9999 -9999 -9999 -9999 -9999 -9999 -9999 -9999 -9999 -9999 -9999 -9999 -9999 -9999 -9999 -9999 -9999 -9999 236.3099 141.3402 -9999 -9999 267.2737 308.0888 148.7995 59.38139 305.5377 231.3402 287.1759 242.2096 190.1104 247.7643 290.0952 308.4312 15.36846 237.9946 31.0391 56.90281 285.2273 92.49541 248.3131 262.5776 169.153 202.9353 86.82017 5.774326 214.6387 113.9563 236.3099 335.6299 332.8787 319.3987 300.489 -9999 -9999 -9999 -9999 -9999 -9999 -9999 -9999 -9999 
-9999 -9999 -9999 -9999 -9999 -9999 -9999 -9999 -9999 -9999 -9999 -9999 -9999 -9999 -9999 -9999 -9999 -9999 -9999 -9999 -9999 -9999 -9999 -9999 -9999 -9999 -9999 -9999 -9999 -9999 -9999 -9999 -9999 -9999 -9999 -9999 -9999 -9999 -9999 -9999 -9999 -9999 -9999 -9999 -9999 -9999 -9999 -9999 -9999 -9999 -9999 -9999 -9999 -9999 -9999 -9999 -9999 -9999 -9999 -9999 -9999 -9999 -9999 -9999 -9999 281.3099 -9999 241.543 171.8699 221.6335 150.9454 37.99873 30.96376 263.2902 270 262.7468 327.2953 218.6598 277.1025 268.4378 90.83031 143.6641 74.70245 304.1145 189.2155 89.52649 146.5752 281.3099 135 255.4111 350.6553 123.6491 94.55376 94.53986 326.281 206.2413 117.7366 131.2483 23.11044 -9999 -9999 -9999 -9999 -9999 -9999 -9999 -9999 -9999 
-9999 -9999 -9999 -9999 -9999 -9999 -9999 -9999 -9999 -9999 -9999 -9999 -9999 -9999 -9999 -9999 -9999 -9999 -9999 -9999 -9999 -9999 -9999 -9999 -9999 -9999 -9999 -9999 -9999 -9999 -9999 -9999 -9999 -9999 -9999 -9999 -9999 -9999 -9999 -9999 -9999 -9999 -9999 -9999 -9999 -9999 -9999 -9999 -9999 -9999 -9999 -9999 -9999 -9999 -9999 -9999 -9999 -9999 -9999 -9999 -9999 -9999 -9999 326.6894 96.009 -9999 -9999 261.0851 314.5965 73.03385 64.0256 273.0128 274.2364 307.304 67.83366 36.8699 296.9522 226.6724 293.9859 67.05643 143.8733 352.2164 59.6793 314.0159 171.9432 248.2533 110.928 352.1083 275.0424 104.4337 9.410982 109.4474 170.4258 96.34019 309.8056 12.03836 308.1909 316.3426 159.6769 270.5256 -9999 -9999 -9999 -9999 -9999 -9999 -9999 -9999 
-9999 -9999 -9999 -9999 -9999 -9999 -9999 -9999 -9999 -9999 -9999 -9999 -9999 -9999 -9999 -9999 -9999 -9999 -9999 -9999 -9999 -9999 -9999 -9999 -9999 -9999 -9999 -9999 -9999 -9999 -9999 -9999 -9999 -9999 -9999 -9999 -9999 -9999 -9999 -9999 -9999 -9999 -9999 -9999 -9999 -9999 -9999 -9999 -9999 -9999 -9999 -9999 -9999 -9999 -9999 -9999 -9999 -9999 -9999 -9999 -9999 -9999 -9999 23.68209 50.82634 -9999 36.46923 1.709814 220.0063 346.3994 63.43495 311.0995 252.4397 333.4349 226.0051 77.85572 71.00335 292.5206 47.01772 182.7237 165.8686 244.8798 40.55942 295.2179 248.1986 152.4376 300.2564 182.9609 232.9575 257.6192 146.161 138.6568 129.0257 310.345 252.8037 265.9786 64.95036 19.91641 285.7856 96.84277 -9999 -9999 -9999 -9999 -9999 -9999 -9999 -9999 
-9999 -9999 -9999 -9999 -9999 -9999 -9999 -9999 -9999 -9999 -9999 -9999 -9999 -9999 -9999 -9999 -9999 -9999 -9999 -9999 -9999 -9999 -9999 -9999 -9999 -9999 -9999 -9999 -9999 -9999 -9999 -9999 -9999 -9999 -9999 -9999 -9999 -9999 -9999 -9999 -9999 -9999 -9999 -9999 -9999 -9999 -9999 -9999 -9999 -9999 -9999 -9999 -9999 -9999 -9999 -9999 -9999 -9999 -9999 -9999 -9999 323.1301 125.3803 4.398705 52.45025 9.462322 209.268 20.37643 14.43916 114.0849 344.8989 77.61924 330.0685 6.146626 138.5763 249.2278 130.2191 82.15154 60.8977 180.6714 125.4399 241.2602 128.4969 307.2272 235.57 356.9413 17.44719 358.0251 75.73385 354.2257 149.6295 202.1306 238.1725 147.7243 117.3935 160.6955 254.0546 303.9385 306.6626 38.54118 67.75098 -9999 -9999 -9999 -9999 -9999 -9999 -9999 
-9999 -9999 -9999 -9999 -9999 -9999 -9999 -9999 -9999 -9999 -9999 -9999 -9999 -9999 -9999 -9999 -9999 -9999 -9999 -9999 -9999 -9999 -9999 -9999 -9999 -9999 -9999 -9999 -9999 -9999 -9999 -9999 -9999 -9999 -9999 -9999 -9999 -9999 -9999 -9999 -9999 -9999 -9999 -9999 -9999 -9999 -9999 -9999 -9999 -9999 -9999 -9999 -9999 -9999 -9999 -9999 -9999 -9999 -9999 350.7067 -9999 290.6136 312.9546 42.39744 195.9454 212.3474 240.124 224.0685 324.8939 87.7974 336.5014 59.47029 227.0454 203.8952 315 232.4606 301.3099 45 267.727 238.3925 61.04182 164.3224 131.6021 266.9606 80.63981 108.9046 66.80141 254.5388 261.0062 188.5491 112.9196 217.2376 91.78484 322.679 321.4152 288.3141 352.9265 26.68368 150.7086 342.1018 18.81189 104.7436 -9999 -9999 -9999 -9999 -9999 -9999 
-9999 -9999 -9999 -9999 -9999 -9999 -9999 -9999 -9999 -9999 -9999 -9999 -9999 -9999 -9999 -9999 -9999 -9999 -9999 -9999 -9999 -9999 -9999 -9999 -9999 -9999 -9999 -9999 -9999 -9999 -9999 -9999 -9999 -9999 -9999 -9999 -9999 -9999 -9999 -9999 -9999 -9999 -9999 -9999 -9999 -9999 -9999 -9999 -9999 -9999 -9999 -9999 -9999 -9999 -9999 -9999 -9999 -9999 202.8905 315 -9999 303.0239 180 229.0142 227.0826 3.012788 6.766175 258.2317 110.2058 113.1986 130.4622 148.3245 353.211 0.881404 39.09386 36.98291 65.55605 264.6442 276.009 261.5793 127.3399 81.24764 69.93075 202.9105 36.78722 357.9546 5.599339 129.9204 51.78305 331.7251 264.4968 148.7767 57.66661 78.20812 273.7354 117.3007 321.502 73.59323 208.4501 154.4148 173.6345 126.8699 -9999 -9999 -9999 -9999 -9999 -9999 
-9999 -9999 -9999 -9999 -9999 -9999 -9999 -9999 -9999 -9999 -9999 -9999 -9999 -9999 -9999 -9999 -9999 -9999 -9999 -9999 -9999 -9999 -9999 -9999 -9999 -9999 -9999 -9999 -9999 -9999 -9999 -9999 -9999 -9999 -9999 -9999 -9999 -9999 -9999 -9999 -9999 -9999 -9999 -9999 -9999 -9999 -9999 -9999 -9999 -9999 -9999 -9999 -9999 -9999 -9999 -9999 153.435 349.8409 248.0913 157.9128 326.9761 -9999 155.4328 129.5597 265.156 295.0169 260.3625 75.65876 119.8499 294.6236 21.80141 234.4623 310.9144 176.4237 186.0725 136.2454 41.98721 11.82149 161.9102 289.3748 99.62525 327.1809 170.2724 313.1049 280.9228 130.2364 90.51156 120.1137 32.80984 269.736 43.29273 30.54757 92.95078 222.0892 216.9409 257.1032 85.10091 54.75703 345.799 150.4857 146.1038 45 -9999 -9999 -9999 -9999 -9999 -9999 
-9999 -9999 -9999 -9999 -9999 -9999 -9999 -9999 -9999 -9999 -9999 -9999 -9999 -9999 -9999 -9999 -9999 -9999 -9999 -9999 -9999 -9999 -9999 -9999 -9999 -9999 -9999 -9999 -9999 -9999 -9999 -9999 -9999 -9999 -9999 -9999 -9999 -9999 -9999 -9999 -9999 -9999 -9999 -9999 -9999 -9999 -9999 -9999 -9999 -9999 -9999 -9999 -9999 -9999 -9999 315 21.21797 315 195.1011 104.1279 -9999 71.56505 63.43495 154.9831 161.565 95.71059 299.9951 63.69898 153.435 38.69455 243.778 298.3008 23.64902 329.0363 103.3669 167.0926 253.1132 228.4971 44.71914 299.2929 92.56377 65.0097 33.95265 129.8056 191.4203 345.0686 58.81503 50.12819 148.9169 60.7936 205.1448 116.4324 63.43495 -9999 -9999 273.145 302.1893 48.8759 113.2461 113.1265 137.411 45 -9999 -9999 -9999 -9999 -9999 -9999 
-9999 -9999 -9999 -9999 -9999 -9999 -9999 -9999 -9999 -9999 -9999 -9999 -9999 -9999 -9999 -9999 -9999 -9999 -9999 -9999 -9999 -9999 -9999 -9999 -9999 -9999 -9999 -9999 -9999 -9999 -9999 -9999 -9999 -9999 -9999 -9999 -9999 -9999 -9999 -9999 -9999 -9999 -9999 -9999 -9999 -9999 -9999 -9999 -9999 -9999 -9999 -9999 -9999 -9999 343.0725 181.2189 113.0782 329.7436 315 140.5872 192.9946 68.96249 90 264.9869 308.9276 299.7976 42.61406 187.3738 285.0685 219.2894 355.6013 351.3475 253.7798 49.08562 228.8141 210.2564 332.354 275.5275 82.24735 264.5309 264.9266 38.41806 297.0107 117.8015 143.9726 94.92062 202.4873 126.4692 126.7976 73.48793 177.546 156.8014 -9999 -9999 -9999 158.7379 55.05049 123.1213 185.856 190.042 38.65981 -9999 -9999 -9999 -9999 -9999 -9999 -9999 
-9999 -9999 -9999 -9999 -9999 -9999 -9999 -9999 -9999 -9999 -9999 -9999 -9999 -9999 -9999 -9999 -9999 -9999 -9999 -9999 -9999 -9999 -9999 -9999 -9999 -9999 -9999 -9999 -9999 -9999 -9999 -9999 -9999 -9999 -9999 -9999 -9999 -9999 -9999 -9999 -9999 -9999 -9999 -9999 -9999 -9999 -9999 -9999 -9999 -9999 -9999 -9999 96.70984 244.6538 273.7314 316.3019 153.435 343.1625 74.8989 336.2796 161.565 280.1455 180.9392 146.3099 162.5881 50.59156 95.08622 95.31454 193.4957 284.1985 190.7843 208.393 323.6371 346.7595 277.9435 45 104.0362 231.3402 290.2249 214.6337 123.4533 213.354 24.49094 87.56156 305.7334 214.0459 250.4976 90.38453 281.6688 98.29714 66.3411 70.41929 -9999 -9999 -9999 -9999 158.6192 104.1247 82.04247 301.5413 130.0429 -9999 -9999 -9999 -9999 -9999 -9999 -9999 
-9999 -9999 -9999 -9999 -9999 -9999 -9999 -9999 -9999 -9999 -9999 -9999 -9999 -9999 -9999 -9999 -9999 -9999 -9999 -9999 -9999 -9999 -9999 -9999 -9999 -9999 -9999 -9999 -9999 -9999 -9999 -9999 -9999 -9999 -9999 -9999 -9999 -9999 -9999 -9999 -9999 -9999 -9999 -9999 -9999 -9999 -9999 -9999 -9999 -9999 -9999 -9999 295.56 353.5713 221.8202 347.7352 0 44.2361 355.9144 118.8724 50.71059 291.8014 257.4712 182.2026 297.8973 303.449 162.7256 91.97494 255.7189 78.69007 295.2857 85.7636 5.572198 23.19859 268.5679 42.337 60.61099 349.6952 59.03624 286.8327 249.1721 323.3151 252.2022 98.36916 240.2551 90 214.0772 105.6758 195.2551 284.4898 166.3952 105.0184 -9999 -9999 -9999 -9999 51.54909 148.5704 49.67065 46.14576 -9999 -9999 -9999 -9999 -9999 -9999 -9999 -9999 
-9999 -9999 -9999 -9999 -9999 -9999 -9999 -9999 -9999 -9999 -9999 -9999 -9999 -9999 -9999 -9999 -9999 -9999 -9999 -9999 -9999 -9999 -9999 -9999 -9999 -9999 -9999 -9999 -9999 -9999 -9999 -9999 -9999 -9999 -9999 -9999 -9999 -9999 -9999 -9999 -9999 -9999 -9999 -9999 -9999 -9999 110.2249 115.0169 270 98.1301 83.4802 -9999 289.6538 324.9262 55.30485 327.2648 158.9903 23.62938 351.573 35.53768 164.7449 300.9637 301.4296 152.7447 240.1909 275.6483 94.6001 287.2415 338.4986 268.727 302.7352 297.5252 278.9971 321.6135 198.435 190.008 88.10937 25.68365 153.0605 338.0913 5.841619 13.99847 233.3659 195.9454 213.559 44.3013 42.67847 346.2551 312.541 141.4831 185.9061 84.16991 -9999 -9999 -9999 -9999 283.8743 161.6767 133.7636 43.02507 -9999 -9999 -9999 -9999 -9999 -9999 -9999 -9999 
-9999 -9999 -9999 -9999 -9999 -9999 -9999 -9999 -9999 -9999 -9999 -9999 -9999 -9999 -9999 -9999 -9999 -9999 -9999 -9999 -9999 -9999 -9999 -9999 -9999 -9999 -9999 -9999 -9999 -9999 -9999 -9999 -9999 -9999 -9999 -9999 -9999 -9999 -9999 -9999 -9999 -9999 -9999 -9999 198.435 45 63.43495 171.8699 355.0303 258.0239 339.0755 -1 339.444 185.7343 256.7595 51.63251 205.0169 229.9533 158.1986 284.0363 7.594644 0.9240453 180.5968 292.0679 287.2415 85.1105 106.1134 302.4211 327.7575 61.69925 340.8444 297.3156 347.0054 322.125 37.14669 162.5164 152.4376 88.60767 71.80834 51.26349 90.98776 302.9574 335.7722 218.047 65.17065 48.7314 143.4986 176.8202 322.3264 261.0274 75.14498 96.1436 161.8405 -9999 -9999 -9999 243.1595 91.84761 279.8658 77.47119 -9999 -9999 -9999 -9999 -9999 -9999 -9999 -9999 
-9999 -9999 -9999 -9999 -9999 -9999 -9999 -9999 -9999 -9999 -9999 -9999 -9999 -9999 -9999 -9999 -9999 -9999 -9999 -9999 -9999 -9999 -9999 -9999 -9999 -9999 -9999 -9999 -9999 -9999 -9999 -9999 -9999 -9999 -9999 -9999 -9999 -9999 -9999 -9999 -9999 -9999 -9999 -9999 335.556 341.5651 78.69007 353.2902 18.43495 329.0363 298.4429 -9999 135 352.5686 210.6646 167.4712 121.2729 268.8309 69.67686 297.4744 264.8056 35.11201 66.44774 283.2986 280.0691 90.86805 315 147.5288 48.27049 290.1484 11.09372 235.1621 137.9737 250.9656 234.9551 65.68478 256.8425 173.5653 250.1329 299.4275 72.04804 272.7539 3.715289 181.6366 8.755773 71.56505 30.68324 257.9052 124.6076 152.8122 193.6484 225 119.1343 -9999 -9999 -9999 -9999 -9999 150.4222 -9999 -9999 -9999 -9999 -9999 -9999 -9999 -9999 -9999 
-9999 -9999 -9999 -9999 -9999 -9999 -9999 -9999 -9999 -9999 -9999 -9999 -9999 -9999 -9999 -9999 -9999 -9999 -9999 -9999 -9999 -9999 -9999 -9999 -9999 -9999 -9999 -9999 -9999 -9999 -9999 -9999 -9999 -9999 -9999 -9999 -9999 288.4349 276.6325 270 -9999 315 306.8699 -9999 346.6075 94.3987 351.8699 327.2648 316.8183 203.0913 130.9858 329.7436 353.5505 108.435 98.1301 116.565 72.89727 274.9697 130.2364 263.6598 118.3008 79.69515 211.2509 321.1886 221.9471 191.3099 113.2946 258.6901 357.3974 285.3616 34.15969 178.8767 3.250343 7.736219 195.3333 248.5902 29.0546 58.82865 30.32361 280.4516 121.185 238.7004 233.8129 60.50864 245.0372 100.9391 291.0375 81.8699 91.22408 158.0704 148.2908 59.93142 -9999 -9999 -9999 -9999 -9999 -9999 -9999 -9999 -9999 -9999 -9999 -9999 -9999 -9999 -9999 -9999 
-9999 -9999 -9999 -9999 -9999 -9999 -9999 -9999 -9999 -9999 -9999 -9999 -9999 -9999 -9999 -9999 -9999 -9999 -9999 -9999 -9999 -9999 -9999 -9999 -9999 -9999 -9999 -9999 -9999 -9999 -9999 -9999 -9999 -9999 -9999 -9999 212.4712 95.71059 234.9506 -9999 -9999 23.96249 275.7928 3.012788 312.7094 186.009 -1 56.61852 304.6952 336.8014 351.8699 272.2906 102.4433 203.5747 0.6902772 244.9831 171.8699 238.2405 259.9309 351.3843 348.6901 18.43495 49.6859 165.9638 206.565 337.249 0.9391909 121.7014 298.1913 244.7843 289.3485 31.04356 342.646 217.7425 28.81722 36.67435 97.20319 79.07719 68.19859 60.99413 69.57767 76.42211 309.1875 47.45403 40.13549 114.8804 81.19321 262.5126 181.3748 29.817 94.45787 21.36327 41.93351 -9999 -9999 -9999 -9999 -9999 -9999 -9999 -9999 -9999 -9999 -9999 -9999 -9999 -9999 -9999 
-9999 -9999 -9999 -9999 -9999 -9999 -9999 -9999 -9999 -9999 -9999 -9999 -9999 -9999 -9999 -9999 -9999 -9999 -9999 -9999 -9999 -9999 -9999 -9999 -9999 -9999 -9999 -9999 -9999 23.19859 288.4349 75.96375 -9999 90 -9999 293.5523 243.435 144.8193 296.2414 1.029155 117.512 310.2364 334.1481 130.4261 274.4749 45 291.8014 242.1027 238.5909 278.1301 38.33334 136.7624 174.2894 169.8753 78.69007 16.38954 108.435 337.1903 325.6197 218.3865 349.1597 308.5892 203.9366 70.20113 329.0363 258.6901 99.46232 347.7352 238.3602 104.3493 292.8645 178.0563 265.1096 201.7624 173.7655 16.38954 297.1682 255.4799 276.7536 155.8068 54.35848 270.1418 311.8812 357.7454 27.55281 241.2602 283.3925 51.70984 347.4712 13.15754 89.75197 76.62867 21.47679 35.90972 0 -9999 -9999 -9999 -9999 -9999 -9999 -9999 -9999 -9999 -9999 -9999 -9999 -9999 
-9999 -9999 -9999 -9999 -9999 -9999 -9999 -9999 -9999 -9999 -9999 -9999 -9999 -9999 -9999 -9999 -9999 -9999 -9999 -9999 -9999 -9999 -9999 -9999 -9999 -9999 -9999 -9999 -9999 114.7751 316.8183 58.3925 315 71.56505 161.565 229.7636 292.2856 276.0724 3.366461 220.6013 313.0251 88.49256 181.757 122.9052 236.4373 119.4502 135 27.89727 294.3411 8.746162 336.0775 13.49573 70.86636 65.74608 348.1113 351.8699 52.65065 312.2737 347.2323 254.9648 170.8821 157.9887 121.6513 241.9661 29.38901 295.821 272.1211 65.22486 305.0494 290.0214 244.0877 33.0031 240.8015 109.7789 316.4321 207.0907 118.7931 83.15723 346.1088 291.0565 283.5974 137.6943 289.0108 257.2756 256.6755 271.5651 79.07719 90.59474 322.696 129.3776 60.71698 355.4188 2.222303 38.21103 -9999 -9999 -9999 -9999 -9999 -9999 -9999 -9999 -9999 -9999 -9999 -9999 -9999 -9999 
-9999 -9999 -9999 -9999 -9999 -9999 -9999 -9999 -9999 -9999 -9999 -9999 -9999 -9999 -9999 -9999 -9999 -9999 -9999 -9999 -9999 -9999 -9999 -9999 -9999 -9999 -9999 -9999 -9999 271.3972 332.6501 29.0546 3.012788 135 318.5763 109.204 297.1213 66.80141 329.0363 335.556 17.02052 167.2757 10.00798 244.8407 122.0054 56.30993 168.6901 116.565 34.11447 317.8388 313.8309 287.2415 332.2815 315 183.6044 340.3043 180.4684 59.50017 220.5154 146.646 341.3688 71.56505 55.95406 98.27589 15.25512 12.14428 309.6442 13.60453 316.8476 236.3551 35.88583 88.54055 55.22686 223.9292 124.4265 192.0777 308.7976 64.98311 271.6612 82.4316 216.2853 352.4239 55.34486 115.2011 219.5597 216.4482 54.2726 69.3174 126.2273 67.27027 42.8789 295.641 267.7353 111.6046 -9999 -9999 -9999 -9999 -9999 -9999 -9999 -9999 -9999 -9999 -9999 -9999 -9999 -9999 
-9999 -9999 -9999 -9999 -9999 -9999 -9999 -9999 -9999 -9999 -9999 -9999 -9999 -9999 -9999 -9999 -9999 -9999 -9999 -9999 -9999 -9999 -9999 -9999 -9999 -9999 -9999 -9999 -9999 221.9872 235.3048 14.34933 358.5679 81.15819 53.1301 26.11391 298.7798 41.98721 342.0721 278.9726 85.71085 17.10273 22.38013 47.08257 65.90798 141.8817 276.7244 15.04639 147.5288 139.0856 323.1943 297.2287 196.6992 322.3705 315.3951 296.2742 20.77225 90 220.9144 273.8141 170.5377 254.7449 143.7462 74.0546 341.5651 275.7106 240.9047 296.5651 285.0916 200.2727 273.1706 305.7459 226.3559 86.00909 301.6755 289.9119 229.256 154.56 261.0274 157.3801 343.1786 344.0546 57.68038 288.8636 51.06663 23.2461 278.1685 161.565 84.55967 133.8065 114.6984 278.1301 66.84911 98.23325 74.74488 -9999 -9999 -9999 -9999 -9999 -9999 -9999 -9999 -9999 -9999 -9999 -9999 -9999 
-9999 -9999 -9999 -9999 -9999 -9999 -9999 -9999 -9999 -9999 -9999 -9999 -9999 -9999 -9999 -9999 -9999 -9999 -9999 -9999 -9999 -9999 -9999 -9999 -9999 -9999 -9999 -9999 -9999 -9999 195.5725 116.565 148.3925 139.5739 353.047 25.51387 348.4763 306.8699 6.892423 10.9228 309.8056 19.25929 0.6030912 140.1104 312.8389 170.2303 42.7974 8.746162 139.7636 323.9726 166.0207 304.5085 293.4986 337.1664 246.0375 88.36343 136.9749 291.8014 19.15561 295.9065 268.5312 213.9298 284.0363 327.7244 17.10273 26.80834 269.4213 221.8698 41.15755 168.4952 313.8767 210.0378 104.5969 265.4622 107.2658 334.946 10.03926 338.5008 201.6357 251.565 357.7259 87.29937 144.9406 301.185 27.63255 153.6312 68.49857 248.0851 310.3893 172.7939 52.23024 139.1347 207.1907 110.9395 -9999 -9999 -9999 -9999 -9999 -9999 -9999 -9999 -9999 -9999 -9999 -9999 -9999 -9999 
-9999 -9999 -9999 -9999 -9999 -9999 -9999 -9999 -9999 -9999 -9999 -9999 -9999 -9999 -9999 -9999 -9999 -9999 -9999 -9999 -9999 -9999 -9999 -9999 -9999 -9999 -9999 -9999 -9999 126.8699 333.4349 90 350.3112 237.0948 185.9061 0 72.5973 81.68488 174.9204 272.1409 22.57414 91.21887 15.25512 252.0721 356.7295 62.81889 148.4355 24.0151 64.69862 206.0856 305.0738 120.2564 142.9435 56.76829 322.7532 320.5722 7.989327 167.4276 45 5.440332 284.0363 292.1664 331.6992 299.9816 306.8699 107.1524 289.8321 162.2553 272.5998 248.4814 92.07003 14.81346 108.0673 302.5668 104.7436 80.29547 194.2373 126.9535 269.9007 283.2079 169.249 39.71876 68.19859 307.2164 48.00066 176.0244 80.53768 121.8183 183.7723 143.5959 357.2208 338.4986 55.68491 59.93142 -9999 -9999 -9999 -9999 -9999 -9999 -9999 -9999 -9999 -9999 -9999 -9999 -9999 -9999 
-9999 -9999 -9999 -9999 -9999 -9999 -9999 -9999 -9999 -9999 -9999 -9999 -9999 -9999 -9999 -9999 -9999 -9999 -9999 -9999 -9999 -9999 -9999 -9999 -9999 -9999 -9999 -9999 -9999 165.9638 329.9951 52.98933 144.6888 75.14139 249.3046 326.8024 142.8533 36.76902 79.73486 335.7256 266.7845 94.27946 319.4846 317.6026 16.38954 35.35196 150.4397 298.8866 347.7843 279.2274 22.52057 18.75267 140.4 294.3256 41.03969 310.2364 121.2392 15.25512 124.3803 206.565 215.3948 186.1155 275.9315 240.8114 42.337 160.1148 73.88658 275.9061 209.6499 139.9146 337.8906 84.94617 67.54306 51.37925 17.53978 79.47609 226.473 60.83239 307.9265 94.54533 54.5601 10.58164 104.4898 230.1944 152.0466 44.14277 93.94108 57.22512 169.8753 154.204 181.5074 161.6959 321.254 -9999 -9999 -9999 -9999 -9999 -9999 -9999 -9999 -9999 -9999 -9999 -9999 -9999 -9999 -9999 
-9999 -9999 -9999 -9999 -9999 -9999 -9999 -9999 -9999 -9999 -9999 -9999 -9999 -9999 -9999 -9999 -9999 -9999 -9999 -9999 -9999 -9999 -9999 -9999 -9999 -9999 -9999 -9999 257.5351 239.2811 228.5763 221.5664 0.881404 34.18612 318.6914 16.29405 84.71876 270.8488 195.7512 6.753574 222.3974 93.76404 290.7142 106.336 52.88314 96.95296 48.30186 347.7685 88.36343 256.1714 148.7363 147.4705 121.8425 240.5241 349.7432 305.2724 337.6199 64.0256 248.1986 304.6952 319.9893 313.5914 109.9574 357.4862 74.21925 41.88795 17.96274 124.1145 250.891 32.04242 44.2361 21.46765 62.00086 251.6427 251.8563 241.9343 340.9611 138.3665 273.1034 158.5948 135 123.6901 75.57922 73.67056 285.8995 176.3995 313.35 253.3792 156.9487 333.5534 82.69424 168.9174 109.0935 -9999 -9999 -9999 -9999 -9999 -9999 -9999 -9999 -9999 -9999 -9999 -9999 -9999 -9999 -9999 
-9999 -9999 -9999 -9999 -9999 -9999 -9999 -9999 -9999 -9999 -9999 -9999 -9999 -9999 -9999 -9999 -9999 -9999 -9999 -9999 -9999 -9999 -9999 -9999 -9999 -9999 -9999 -9999 161.0954 75.96375 315 79.77783 218.8201 12.31945 68.7495 65.46227 13.51253 308.1818 53.61565 213.6901 64.09349 324.1624 23.96249 28.48219 74.74488 71.56505 63.77803 87.06432 84.66784 1.974934 30.56403 8.378673 27.42015 75.46555 311.9471 282.6526 79.99202 352.1467 9.582945 17.35402 18.97041 243.3653 330.8431 73.19003 71.56505 38.14591 124.9194 275.7106 305.9925 21.80141 319.1636 280.008 14.03624 93.03877 75.11745 28.02808 15.92839 180.2229 157.8737 351.8699 277.5238 344.9239 9.605205 96.12908 14.25278 214.1906 209.1886 125.875 142.5947 39.91174 152.0693 173.6598 -9999 -9999 -9999 137.9737 -9999 -9999 -9999 -9999 -9999 -9999 -9999 -9999 -9999 -9999 -9999 -9999 
-9999 -9999 -9999 -9999 -9999 -9999 -9999 -9999 -9999 -9999 -9999 -9999 -9999 -9999 -9999 -9999 -9999 -9999 -9999 -9999 -9999 -9999 -9999 -9999 -9999 -9999 -9999 104.0362 248.0704 169.992 71.99584 300.2032 294.444 175.2499 156.0375 299.1808 247.1664 204.1455 221.0995 264.8056 7.696052 150.9454 36.55247 24.92847 10.71312 0.9093804 140.4923 50.85601 91.21887 288.4349 317.4896 54.78241 77.17122 348.1113 350.9807 109.5731 98.39292 141.3402 292.6199 46.19349 9.549134 234.4623 356.9582 332.9044 53.17747 4.976686 132.293 264.4368 257.55 261.7517 180.9152 228.4682 357.5104 73.79623 71.3154 56.54669 347.7639 289.6284 215.9807 127.875 2.185801 176.2721 325.5278 270.1047 200.3267 166.1272 164.7449 310.1009 90.40067 85.87241 329.0363 -9999 -9999 -9999 245.1363 -9999 -9999 -9999 -9999 -9999 -9999 -9999 -9999 -9999 -9999 -9999 -9999 -9999 
-9999 -9999 -9999 -9999 -9999 -9999 -9999 -9999 -9999 -9999 -9999 -9999 -9999 -9999 -9999 -9999 -9999 -9999 -9999 -9999 -9999 -9999 -9999 -9999 -9999 -9999 -9999 292.6199 355.1009 266.2954 73.73979 270 109.7989 318.0941 285.9454 352.7939 304.8245 275.0131 65.05609 311.6335 353.3333 30.80145 328.3487 33.8112 21.80141 66.80141 52.27501 96.91122 322.3058 2.436648 313.8767 98.04289 261.4913 319.3045 65.64699 98.53077 73.44293 308.1183 346.4875 71.78291 271.3803 284.7255 24.90133 290.8676 281.4365 48.62853 132.337 69.16332 142.5299 346.7989 290.8687 108.8621 218.5453 46.02303 25.08579 288.0521 148.2764 230.3893 325.2011 356.1859 245.0547 288.2873 34.2157 348.0455 108.435 158.8138 78.94569 342.5015 155.2019 205.5697 72.93714 -9999 -9999 -9999 -9999 -9999 -9999 -9999 -9999 -9999 -9999 -9999 -9999 -9999 -9999 -9999 -9999 -9999 
-9999 -9999 -9999 -9999 -9999 -9999 -9999 -9999 -9999 -9999 -9999 -9999 -9999 -9999 -9999 -9999 -9999 -9999 -9999 -9999 -9999 -9999 -9999 -9999 -9999 -9999 255.9638 235.2441 56.76829 272.2312 4.085617 356.8779 19.75947 309.3405 341.5651 335.2826 349.5923 238.7173 176.0275 29.96957 304.242 290.7722 120.4655 165.9638 92.64255 200.3441 170.4634 146.3099 65.43283 18.09391 121.373 27.8697 48.94519 229.5739 69.44395 135 320.8067 111.2974 274.2679 136.9886 35.65533 239.0362 262.8126 353.5631 295.821 49.26261 28.7398 219.0939 67.92686 86.3389 12.47511 10.18992 239.6443 186.8036 103.0419 114.0503 76.29304 199.7304 214.3396 226.1935 254.6315 292.736 110.4899 301.0497 154.5367 193.0419 222.0263 201.3706 353.0888 40.45196 -9999 -9999 -9999 -9999 -9999 -9999 -9999 -9999 -9999 -9999 -9999 -9999 -9999 -9999 -9999 -9999 -9999 -9999 
-9999 -9999 -9999 -9999 -9999 -9999 -9999 -9999 -9999 -9999 -9999 -9999 -9999 -9999 -9999 -9999 -9999 -9999 -9999 -9999 -9999 -9999 -9999 -9999 -9999 60.9454 23.19859 145.008 259.249 132.6386 17.65012 288.9704 113.9625 33.63976 342.0127 10.40771 75.73549 359.4744 42.92997 9.323592 191.9761 159.8205 13.09189 330.2551 38.19095 45 100.0926 304.7303 115.6463 245.6158 106.9184 340.2011 25.34618 91.79723 347.9052 340.7505 304.8907 216.1582 271.8476 315 322.3386 27.34988 115.3959 36.11934 72.42335 87.76537 203.2773 320.553 61.84381 102.2648 260.0223 305.2002 278.1301 327.2758 69.14554 324.4623 217.213 326.9566 263.259 270.8303 236.8464 219.1094 90.6662 156.3058 68.86018 100.6437 179.7788 130.3394 150.2244 139.6987 -9999 -9999 -9999 -9999 -9999 -9999 -9999 -9999 -9999 -9999 -9999 -9999 -9999 -9999 -9999 -9999 -9999 -9999 
-9999 -9999 -9999 -9999 -9999 -9999 -9999 -9999 -9999 -9999 -9999 -9999 -9999 -9999 -9999 -9999 -9999 -9999 -9999 -9999 -9999 -9999 -9999 -9999 -9999 299.3205 2.815557 295.2328 77.09259 38.65981 195.9454 199.6041 310.2058 219.2176 43.15239 319.8991 131.5706 271.4943 294.3411 228.5763 26.28826 227.8156 278.5959 67.28559 30.96376 353.6598 282.4424 55.88001 106.0568 294.7343 23.39129 202.1926 196.8548 295.7754 75.34325 70.13296 240.9454 85.6013 275.0131 23.80594 210.1631 78.69007 302.417 259.1597 215.0494 94.90558 283.8869 115.6579 234.0629 4.085617 190.3048 256.2572 271.5074 98.84181 36.8699 64.31186 45.75717 77.2943 124.1436 204.2879 280.8855 256.8053 77.90524 56.86773 147.7884 216.9217 301.7048 274.173 44.3905 -9999 -9999 -9999 -9999 -9999 -9999 -9999 -9999 -9999 -9999 -9999 -9999 -9999 -9999 -9999 -9999 -9999 -9999 -9999 
-9999 -9999 -9999 -9999 -9999 -9999 -9999 -9999 -9999 -9999 -9999 -9999 -9999 -9999 -9999 -9999 -9999 -9999 -9999 -9999 -9999 -9999 -9999 -9999 71.56505 357.7094 7.495858 1.041627 279.4623 299.0546 298.3008 270 237.9946 310.8078 151.2602 23.58703 69.30455 185.5993 322.8533 329.7827 191.853 350.7067 337.6199 220.7108 18.74761 353.7289 353.9559 307.0617 153.939 253.9601 244.6986 113.0704 328.9235 278.6525 118.3792 22.34477 43.02507 181.3575 39.4052 282.5576 135 20.17065 205.3129 253.1492 30.66893 163.5313 42.40181 188.0421 44.46203 86.82017 327.1714 250.0864 82.89873 88.47021 322.125 41.00909 126.4692 168.6901 135 210.1065 330.7512 64.65382 21.69511 0.8550974 108.0343 76.75948 162.9795 128.526 55.61966 -9999 -9999 -9999 -9999 -9999 -9999 -9999 -9999 -9999 -9999 -9999 -9999 -9999 -9999 -9999 -9999 -9999 -9999 -9999 
-9999 -9999 -9999 -9999 -9999 -9999 -9999 -9999 -9999 -9999 -9999 -9999 -9999 -9999 -9999 -9999 -9999 -9999 -9999 -9999 -9999 -9999 -9999 258.6901 243.435 255.4655 221.8202 338.1986 11.68937 347.9052 46.04163 6.604836 217.875 251.565 233.7717 344.495 214.3803 342.3239 121.9613 7.125016 351.2538 202.0679 18.43495 186.5009 244.6538 246.9606 171.0274 79.99202 234.2461 284.9314 302.7995 114.7751 109.113 41.39872 326.5713 194.3493 299.7283 339.3657 333.1381 357.0585 270.3494 319.4235 329.0363 358.6028 359.0809 219.1226 248.4443 93.88975 351.4041 264.3651 63.34653 282.0306 117.3499 204.9156 117.0127 126.2273 173.6598 168.6901 -1 102.8043 64.05291 124.4482 127.4649 3.702213 346.3191 304.2245 56.30993 291.0623 110.7256 6.952958 -9999 -9999 -9999 -9999 -9999 -9999 -9999 -9999 -9999 -9999 -9999 -9999 -9999 -9999 -9999 -9999 -9999 -9999 
-9999 -9999 -9999 -9999 -9999 -9999 -9999 -9999 -9999 -9999 -9999 -9999 -9999 -9999 -9999 -9999 -9999 -9999 -9999 -9999 -9999 -9999 -9999 323.1301 140.7106 284.6209 326.8887 206.9958 205.6302 212.1957 217.5686 137.6507 73.40936 251.2001 196.049 220.156 165.7627 174.5858 232.4146 275.0131 293.8753 146.9969 109.0935 223.0585 194.2373 158.0968 340.8555 69.92847 51.54039 311.1346 236.5138 299.2379 52.04577 140.3677 150.4713 355.156 141.2419 106.6208 289.5291 4.056738 92.63066 69.1853 73.97971 128.7742 230.3092 160.7932 124.5484 82.01747 97.10127 237.6454 293.459 123.8316 292.7251 145.0607 83.32011 110.1363 45 120.9638 267.8389 257.4234 229.2364 43.34625 80.48904 39.59621 131.5492 85.589 317.6026 197.0378 15.95423 327.2648 -9999 -9999 -9999 -9999 -9999 -9999 -9999 -9999 -9999 -9999 -9999 -9999 -9999 -9999 -9999 -9999 -9999 -9999 
-9999 -9999 -9999 -9999 -9999 -9999 -9999 -9999 -9999 -9999 -9999 -9999 -9999 -9999 -9999 -9999 -9999 -9999 -9999 -9999 -9999 -9999 -9999 -9999 101.3099 35.53768 144.8658 11.30993 211.569 327.6334 315 220.6013 66.71764 47.41466 10.36632 256.839 180.3696 263.019 323.2128 200.6375 318.8141 109.1955 222.7094 82.23483 62.2815 354.3207 336.1941 295.6624 6.10278 311.7079 260.9524 297.8596 240.8324 355.4547 60.07607 326.1215 349.6584 356.9721 225 257.2288 244.6209 168.2597 182.3979 80.50153 53.29283 255.2007 23.10061 129.4885 85.3141 318.2705 255.1903 286.4371 225 65.50143 189.9262 219.6442 90 225 285.8085 338.6294 109.44 103.3579 271.0938 20.8716 207.7076 157.5688 303.959 124.1436 90.77538 139.9697 -9999 -9999 -9999 -9999 -9999 -9999 -9999 -9999 -9999 -9999 -9999 -9999 -9999 -9999 -9999 -9999 -9999 -9999 
-9999 -9999 -9999 -9999 -9999 -9999 -9999 -9999 -9999 -9999 -9999 -9999 -9999 -9999 -9999 -9999 -9999 -9999 -9999 -9999 -9999 -9999 -9999 -9999 218.2902 231.7098 294.6768 43.49257 197.9494 200.9657 238.2633 36.57303 219.5597 130.156 299.8022 131.7108 4.398705 310.7636 269.1931 227.7263 258.2317 310.1009 104.7436 266.9872 267.9152 2.759108 339.1849 276.8817 350.9605 324.7276 108.3125 262.2522 153.435 356.367 95.71059 299.1199 105.6728 214.3864 321.2687 290.0329 124.8753 81.72922 270.1796 287.5536 330.1729 204.3625 32.36242 59.20256 260.11 94.29739 45 354.0317 196.9661 74.25435 45 296.5651 45 280.6197 287.9353 77.074 242.7563 154.5367 307.1169 38.22945 133.257 197.2415 67.73601 354.5226 237.5288 136.4321 -9999 -9999 -9999 -9999 -9999 -9999 -9999 -9999 -9999 -9999 -9999 -9999 -9999 -9999 -9999 -9999 -9999 -9999 
-9999 -9999 -9999 -9999 -9999 -9999 -9999 -9999 -9999 -9999 -9999 -9999 -9999 -9999 -9999 -9999 -9999 -9999 -9999 -9999 -9999 -9999 -9999 -9999 -9999 295.8803 210.9638 206.565 348.6901 11.92317 64.58399 102.9946 107.354 326.3099 150.2551 66.99113 192.8043 144.0193 195.8519 221.0995 235.6197 349.1145 324.8336 70.62199 273.0373 304.5464 149.0362 94.65018 208.6958 77.29597 298.9387 336.5124 337.5901 14.30028 324.2557 178.0251 62.04393 94.31062 290.556 57.2051 49.14808 254.2975 71.56505 28.5707 322.9791 35.61797 228.9408 94.35271 250.3777 117.308 217.805 203.8952 195.3956 43.91224 127.2348 45 54.80609 249.444 0.3744769 22.16635 1.636577 314.57 332.2733 99.88 350.4722 53.77424 349.3121 133.6521 316.8476 135 -9999 -9999 -9999 -9999 -9999 -9999 -9999 -9999 -9999 -9999 -9999 -9999 -9999 -9999 -9999 -9999 -9999 -9999 
-9999 -9999 -9999 -9999 -9999 -9999 -9999 -9999 -9999 -9999 -9999 -9999 -9999 -9999 -9999 -9999 -9999 -9999 -9999 -9999 -9999 -9999 -9999 -9999 149.0362 180 264.1361 78.02386 246.5014 341.834 53.61565 71.56505 47.04541 265.1009 87.63375 289.2127 320.9645 154.6538 206.9395 313.1524 286.8868 331.2602 356.4237 312.2475 64.25929 94.28452 152.2924 309.2894 333.3627 256.8796 75.57922 239.9314 279.9042 345.3112 251.565 284.4208 295.821 94.32201 244.6538 43.22271 212.9922 24.41747 6.74558 354.5597 110.6781 142.9514 242.4713 126.5387 55.53386 124.5085 129.6442 119.6785 42.7974 80.73339 78.5213 185.7106 92.72631 18.9622 31.40905 278.1301 93.66193 113.2946 240.7086 1.59114 253.5319 167.1557 60.21946 84.57319 50.87739 130.2364 -9999 -9999 -9999 -9999 -9999 -9999 -9999 -9999 -9999 -9999 -9999 -9999 -9999 -9999 -9999 -9999 -9999 -9999 
-9999 -9999 -9999 -9999 -9999 -9999 -9999 -9999 -9999 -9999 -9999 -9999 -9999 -9999 -9999 -9999 -9999 -9999 -9999 -9999 -9999 -9999 -9999 -9999 264.8056 70.83675 38.5584 26.31265 61.42219 291.2912 62.14555 83.29016 8.440365 290.8545 251.565 253.3008 343.258 97.76517 198.435 296.913 335.8545 7.266954 275.1944 271.9599 257.0554 82.51911 52.65517 83.10757 96.54629 122.1957 300.4655 241.631 278.2594 35.21759 244.5464 38.65981 261.5525 158.9293 104.0362 185.0921 65.53103 241.0363 35.42577 227.3859 342.7411 74.27525 245.8716 5.837221 299.9114 220.3927 258.1385 334.6538 94.89909 334.6538 274.2635 356.9872 305.9982 266.0206 237.8185 86.28471 245.9151 18.60248 5.037368 80.29547 134.2292 14.27587 178.5559 248.5747 190.3758 -9999 -9999 -9999 -9999 -9999 -9999 -9999 -9999 -9999 -9999 -9999 -9999 -9999 -9999 -9999 -9999 -9999 -9999 -9999 
-9999 -9999 -9999 -9999 -9999 -9999 -9999 -9999 -9999 -9999 -9999 -9999 -9999 -9999 -9999 -9999 -9999 -9999 -9999 -9999 -9999 -9999 -9999 -9999 282.1714 270 218.2902 296.5651 52.98011 220.9623 45.10709 304.0193 97.0284 125.9982 189.8336 236.9356 83.08878 9.462322 244.8469 244.0006 20.44658 348.1113 73.39302 335.8068 198.435 152.2415 141.3402 12.99462 268.8147 272.9108 227.8864 34.06618 306.0983 57.70712 217.5191 262.0992 144.1655 56.43368 259.4874 35.34502 332.3991 329.5268 15.36542 272.9476 79.32602 240.4034 120.2917 172.674 257.0822 136.5412 10.79202 97.81529 56.51383 290.0952 186.3402 65.33923 74.1139 312.5485 236.9633 139.1347 61.66576 331.3895 181.8856 96.02269 195.5329 111.1317 86.95601 163.1786 152.7447 -9999 -9999 -9999 -9999 -9999 -9999 -9999 -9999 -9999 -9999 -9999 -9999 -9999 -9999 -9999 -9999 -9999 -9999 -9999 
-9999 -9999 -9999 -9999 -9999 -9999 -9999 -9999 -9999 -9999 -9999 -9999 -9999 -9999 -9999 -9999 -9999 -9999 -9999 -9999 -9999 -9999 -9999 -9999 90 239.0362 235.7843 3.652223 225.8952 236.3099 92.0146 228.9452 6.126253 329.6209 303.559 266.6769 281.3099 3.012788 16.38954 336.0375 13.09189 37.0825 309.2332 80.53768 71.38983 144.7436 276.2954 308.2981 29.13429 12.89374 340.7407 18.19917 260.1275 4.899093 248.7686 175.5029 163.082 267.8789 346.2469 250.4384 207.613 170.665 239.8654 282.0613 112.7344 115.1614 252.4991 283.7967 190.3889 265.8554 311.6532 191.3099 101.3099 60.14571 276.0333 303.9829 10.84031 240.1729 246.8014 95.50041 95.51797 302.456 46.81705 270 308.7965 312.4438 117.8973 101.4271 71.56505 -9999 -9999 -9999 -9999 -9999 -9999 -9999 -9999 -9999 -9999 -9999 -9999 -9999 -9999 -9999 -9999 -9999 -9999 -9999 
-9999 -9999 -9999 -9999 -9999 -9999 -9999 -9999 -9999 -9999 -9999 -9999 -9999 -9999 -9999 -9999 -9999 -9999 -9999 -9999 -9999 -9999 -9999 -9999 -9999 344.7449 266.9872 173.7966 186.0725 184.3323 124.9194 205.1679 227.6026 89.19809 286.9908 263.1909 249.6769 75.96375 80.09582 63.11002 248.1177 208.4652 12.60861 327.3909 135 341.5651 91.76239 42.06433 76.1593 305.5728 123.1976 277.2174 326.0937 42.82132 261.8699 229.514 107.1309 314.5489 136.7357 291.2237 323.7906 255.1735 346.866 218.4312 329.0363 173.6598 242.6046 203.1443 114.6236 238.2405 111.1613 249.3701 3.012788 128.9275 324.4623 262.304 268.8767 136.0912 311.3322 293.0704 355.3559 230.5687 251.0504 274.4779 1.133175 308.6598 337.751 88.72697 315 -9999 -9999 -9999 -9999 -9999 -9999 -9999 -9999 -9999 -9999 -9999 -9999 -9999 -9999 -9999 -9999 -9999 -9999 -9999 
-9999 -9999 -9999 -9999 -9999 -9999 -9999 -9999 -9999 -9999 -9999 -9999 -9999 -9999 -9999 -9999 -9999 -9999 -9999 -9999 -9999 -9999 -9999 -9999 -9999 333.2251 318.1221 261.8699 34.75591 15.64225 263.9276 246.0051 256.2184 116.9991 322.4069 107.4472 198.435 183.0128 107.8189 241.4783 264.9994 231.5198 253.7059 185.4206 0.9391909 297.1811 14.58892 16.5981 280.1342 185.0559 333.6418 342.1924 13.8049 41.2686 174.5597 245.0372 236.4493 63.90458 31.90596 35.80183 347.2603 336.1342 294.8361 116.1685 162.9795 233.3257 45.84563 356.2377 352.6632 43.15239 250.2011 56.96099 102.2914 340.7693 47.91084 266.8779 50.65442 92.71509 315 120.7974 49.14462 276.186 78.24707 58.60973 224.7652 71.28141 168.5627 241.6992 -9999 -9999 -9999 -9999 -9999 -9999 -9999 -9999 -9999 -9999 -9999 -9999 -9999 -9999 -9999 -9999 -9999 -9999 -9999 -9999 
-9999 -9999 -9999 -9999 -9999 -9999 -9999 -9999 -9999 -9999 -9999 -9999 -9999 -9999 -9999 -9999 -9999 -9999 -9999 -9999 -9999 -9999 -9999 -9999 -9999 245.2249 225 104.0362 78.23171 4.537773 156.7005 152.0862 229.0856 237.9946 333.4349 122.3807 0.535459 21.03751 209.4759 233.0669 282.6258 294.1791 203.0148 139.7636 333.2679 114.1791 222.2073 24.44395 251.565 233.6156 54.61973 285.51 164.2488 52.62419 343.4033 232.5947 227.7852 246.4477 68.28307 234.8725 319.0536 259.7778 237.658 17.00448 21.44774 199.9831 204.444 294.6768 286.4629 330.8114 233.2463 239.8084 2.419509 261.4411 96.81435 274.7257 136.3456 300.318 263.0101 92.55289 132.7543 282.255 60.96455 76.67154 77.47119 222.1376 167.9052 107.9691 -9999 -9999 -9999 -9999 -9999 -9999 -9999 -9999 -9999 -9999 -9999 -9999 -9999 -9999 -9999 -9999 -9999 -9999 -9999 -9999 
-9999 -9999 -9999 -9999 -9999 -9999 -9999 -9999 -9999 -9999 -9999 -9999 -9999 -9999 -9999 -9999 -9999 -9999 -9999 -9999 -9999 -9999 -9999 -9999 -9999 275.1944 189.2461 105.1011 210.564 272.1858 209.2814 70.11484 239.1279 259.992 79.68864 73.61046 358.6252 180.971 220.9144 272.5792 252.4698 103.2486 62.8787 257.1612 253.4956 59.30028 225 293.7763 3.661936 348.0239 315.8952 233.0357 208.9092 149.3227 9.437004 319.1122 33.38852 267.3575 115.6022 258.406 312.075 217.304 311.6115 161.6659 119.1099 262.417 79.19014 183.1759 284.4081 298.94 289.3232 267.3676 250.3929 202.8905 132.4831 256.3802 43.49257 248.6738 97.58038 80.68712 308.7742 232.8917 95.68089 136.3804 247.4454 267.0263 70.86636 258.6901 -9999 -9999 -9999 -9999 -9999 -9999 -9999 -9999 -9999 -9999 -9999 -9999 -9999 -9999 -9999 -9999 -9999 -9999 -9999 -9999 
-9999 -9999 -9999 -9999 -9999 -9999 -9999 -9999 -9999 -9999 -9999 -9999 -9999 -9999 -9999 -9999 -9999 -9999 -9999 -9999 -9999 -9999 -9999 -9999 -9999 -9999 0 223.6678 257.0054 214.3803 281.6593 94.81355 260.1061 231.4416 264.2894 19.98311 93.36646 343.0725 51.00901 274.4206 294.1455 181.1167 100.8403 226.8882 144.2992 130.3141 253.951 190.6197 255.5887 235.4599 259.4085 201.9032 221.7755 103.8514 264.3947 74.5115 177.3575 205.3612 92.52083 69.84239 271.0708 317.6174 241.0347 5.995387 252.6884 113.9433 189.035 279.211 352.9297 14.44404 80.43781 291.3244 216.6341 148.2405 282.75 289.9424 51.75908 196.9703 78.28941 18.74976 56.8275 251.964 172.5319 144.1839 323.0491 238.5232 42.70939 -9999 -9999 -9999 -9999 -9999 -9999 -9999 -9999 -9999 -9999 -9999 -9999 -9999 -9999 -9999 -9999 -9999 -9999 -9999 -9999 -9999 
-9999 -9999 -9999 -9999 -9999 -9999 -9999 -9999 -9999 -9999 -9999 -9999 -9999 -9999 -9999 -9999 -9999 -9999 -9999 -9999 -9999 -9999 -9999 -9999 -9999 -9999 240.9454 204.6468 232.696 199.179 175.1355 55.22217 248.2729 250.0915 225 67.65189 16.38954 49.63546 92.07003 290.317 115.0337 304.5443 141.4188 310.4401 142.4162 288.4349 209.1846 280.9634 160.7407 111.4253 71.56505 231.009 229.9091 40.68397 7.60578 10.59153 338.471 324.4104 181.2922 135 228.7314 183.0128 267.9786 302.6046 135 153.5526 248.7563 272.0759 257.1593 245.556 34.99202 274.4441 165.1414 273.106 163.3008 259.0772 123.6901 39.26464 195.4612 124.7246 48.39972 181.1154 133.7106 112.2714 263.8678 289.2593 149.5345 -9999 -9999 -9999 -9999 -9999 -9999 -9999 -9999 -9999 -9999 -9999 -9999 -9999 -9999 -9999 -9999 -9999 -9999 -9999 -9999 -9999 
-9999 -9999 -9999 -9999 -9999 -9999 -9999 -9999 -9999 -9999 -9999 -9999 -9999 -9999 -9999 -9999 -9999 -9999 -9999 -9999 -9999 -9999 -9999 -9999 -9999 -9999 -9999 235.3048 65.13631 73.30076 167.2757 126.0274 250.9892 216.9606 258.147 344.5027 67.89055 124.1145 296.0296 269.3563 267.614 208.0725 229.1813 77.19956 357.7543 318.0128 320.0291 188.1301 240.4222 298.457 80.2899 234.0903 286.3895 201.5571 271.5482 210.6077 186.9112 280.2222 204.8671 344.4759 56.62217 307.1169 40.8511 238.5035 11.13163 148.2609 239.1622 16.16622 200.5175 18.81189 55.84031 75.78415 45 246.5014 161.565 248.4735 95.82634 143.2632 341.3544 63.43495 94.26261 78.26488 313.2925 54.84582 90 309.2894 286.5571 -9999 -9999 -9999 -9999 -9999 -9999 -9999 -9999 -9999 -9999 -9999 -9999 -9999 -9999 -9999 -9999 -9999 -9999 -9999 -9999 -9999 
-9999 -9999 -9999 -9999 -9999 -9999 -9999 -9999 -9999 -9999 -9999 -9999 -9999 -9999 -9999 -9999 -9999 -9999 -9999 -9999 -9999 -9999 -9999 -9999 -9999 -9999 -9999 45 205.7693 336.8014 285.2551 114.6108 287.354 259.9608 276.0441 347.4598 54.92625 197.3824 331.6992 35.53768 11.89377 335.5345 334.8998 358.9469 299.4275 345.4844 27.80146 45 296.7371 69.77514 19.98311 211.7267 182.3533 322.5946 114.0265 317.1476 270.5355 11.146 68.80595 325.6698 310.4382 158.7329 28.33355 229.8304 30.39326 167.0822 242.9691 273.4109 74.93151 244.3978 339.3765 126.4692 240.5241 317.6291 288.4349 285.3269 51.67989 305.6306 102.8813 194.5186 229.1276 114.5958 335.5835 142.7532 188.6156 25.97439 -9999 -9999 -9999 -9999 -9999 -9999 -9999 -9999 -9999 -9999 -9999 -9999 -9999 -9999 -9999 -9999 -9999 -9999 -9999 -9999 -9999 -9999 
-9999 -9999 -9999 -9999 -9999 -9999 -9999 -9999 -9999 -9999 -9999 -9999 -9999 -9999 -9999 -9999 -9999 -9999 -9999 -9999 -9999 -9999 -9999 -9999 -9999 -9999 -9999 145.9886 299.7449 187.0284 171.8699 270.4007 321.3402 265.139 239.6067 344.7449 132.3538 62.2815 136.3972 180 330.8085 189.492 148.7449 173.5359 43.96775 96.34019 167.7242 142.5394 291.2796 197.8189 355.8669 102.9404 223.0251 141.009 107.7839 36.78722 300.0442 305.4978 238.2405 130.6013 20.3915 297.0309 358.8309 327.6526 356.1859 191.3099 175.9144 254.8904 312.7591 164.3141 298.4127 112.6199 135.8952 199.051 268.6028 275.3816 66.80141 219.6442 10.34868 1.236408 62.99949 52.77089 115.9065 117.0309 108.435 184.8991 -9999 -9999 -9999 -9999 -9999 -9999 -9999 -9999 -9999 -9999 -9999 -9999 -9999 -9999 -9999 -9999 -9999 -9999 -9999 -9999 -9999 -9999 
-9999 -9999 -9999 -9999 -9999 -9999 -9999 -9999 -9999 -9999 -9999 -9999 -9999 -9999 -9999 -9999 -9999 -9999 -9999 -9999 -9999 -9999 -9999 -9999 -9999 -9999 -9999 354.8056 321.7098 239.9314 38.92754 45 64.85522 276.6544 272.5919 278.8646 58.8295 45 108.435 40.57044 323.3103 189.7202 298.248 246.5159 321.8428 119.7449 277.9801 255.0414 115.2532 97.43141 279.2933 292.9887 262.875 52.59464 207.646 290.2249 265.9825 215.698 337.5144 345.2173 76.67547 287.5784 78.97655 253.0725 324.4623 354.5597 309.8056 200.8858 132.4324 110.5193 111.6148 37.85489 149.2097 219.8896 338.6294 122.4712 323.0273 288.8951 88.82446 161.9743 120.9638 48.70843 324.1624 313.8767 319.3987 -9999 -9999 -9999 -9999 -9999 -9999 -9999 -9999 -9999 -9999 -9999 -9999 -9999 -9999 -9999 -9999 -9999 -9999 -9999 -9999 -9999 -9999 -9999 
-9999 -9999 -9999 -9999 -9999 -9999 -9999 -9999 -9999 -9999 -9999 -9999 -9999 -9999 -9999 -9999 -9999 -9999 -9999 -9999 -9999 -9999 -9999 -9999 -9999 -9999 -9999 108.435 248.9625 143.5308 77.25797 125.5377 232.2243 243.5811 241.1013 242.5603 146.1547 40.68397 180 212.4712 293.3253 355.5794 246.1199 61.65941 3.012788 275.3953 242.3005 70.5297 142.125 137.0454 191.7934 186.3402 199.44 2.489553 198.435 316.5482 308.7365 254.374 187.3344 157.9128 9.269222 65.57585 339.7435 342.0127 71.56505 275.3228 65.22486 45.97654 80.36795 58.5052 40.6013 115.2157 172.9716 279.4623 308.5065 37.28811 42.12163 99.81479 112.249 145.4915 344.7976 358.8147 88.80485 322.4958 308.0888 -9999 -9999 -9999 -9999 -9999 -9999 -9999 -9999 -9999 -9999 -9999 -9999 -9999 -9999 -9999 -9999 -9999 -9999 -9999 -9999 -9999 -9999 -9999 
-9999 -9999 -9999 -9999 -9999 -9999 -9999 -9999 -9999 -9999 -9999 -9999 -9999 -9999 -9999 -9999 -9999 -9999 -9999 -9999 -9999 -9999 -9999 -9999 -9999 -9999 -9999 -9999 278.1301 2.726311 206.565 146.8887 303.6901 289.4861 232.125 87.5312 153.38 176.6335 45 116.565 304.177 4.398705 192.4825 228.9909 270 326.9621 25.18053 157.0113 31.90811 224.5304 274.6355 285.8657 160.821 350.112 218.0657 122.9052 331.6771 142.8739 241.6208 218.6598 21.42529 26.56505 357.3575 54.30994 87.27369 250.3049 339.8776 269.7975 295.9834 269.8456 98.1301 94.88815 119.7449 271.4393 266.9335 333.4349 83.96232 242.4386 28.97413 77.25563 34.75042 169.8379 137.9357 236.8887 128.6598 -9999 -9999 -9999 -9999 -9999 -9999 -9999 -9999 -9999 -9999 -9999 -9999 -9999 -9999 -9999 -9999 -9999 -9999 -9999 -9999 -9999 -9999 -9999 
-9999 -9999 -9999 -9999 -9999 -9999 -9999 -9999 -9999 -9999 -9999 -9999 -9999 -9999 -9999 -9999 -9999 -9999 -9999 -9999 -9999 -9999 -9999 -9999 -9999 -9999 -9999 -9999 198.435 270 75.96375 43.26429 8.130102 58.43819 246.5447 242.7648 351.9348 11.52904 44.56595 16.50436 206.7542 210.2135 341.7526 218.0986 43.09876 87.58049 75.27029 170.2812 147.3808 84.40066 288.9704 236.3099 293.2946 273.3665 181.1233 257.8404 219.5841 225.6228 215.054 295.8368 160.2164 229.9824 279.6252 41.25906 150.8324 291.3244 116.264 312.8789 300.6852 178.741 6.709837 339.5816 294.7129 274.6355 85.68398 272.1611 108.9317 60.18584 121.3388 232.6231 241.9908 353.8156 117.8973 111.2505 -9999 -9999 -9999 -9999 -9999 -9999 -9999 -9999 -9999 -9999 -9999 -9999 -9999 -9999 -9999 -9999 -9999 -9999 -9999 -9999 -9999 -9999 -9999 -9999 
-9999 -9999 -9999 -9999 -9999 -9999 -9999 -9999 -9999 -9999 -9999 -9999 -9999 -9999 -9999 -9999 -9999 -9999 -9999 -9999 -9999 -9999 -9999 -9999 -9999 -9999 -9999 -9999 308.6598 268.0251 285.2551 71.56505 25.82099 270 313.9584 258.9965 175.7321 297.372 310.8296 115.5139 84.57941 276.0724 235.9311 177.7454 126.0983 213.6698 207.3071 177.4949 154.3263 268.5312 310.0581 126.9571 270 146.1502 327.9946 282.8477 165.0442 269.6649 230.2538 66.27497 336.5713 329.2314 294.7343 174.4789 138.3665 221.5834 281.7006 13.42581 315.4897 225 358.4518 97.67698 146.4798 167.6446 182.4895 128.4181 122.3004 286.9275 248.9211 143.2576 247.5609 134.8892 296.5651 0 -9999 -9999 -9999 -9999 -9999 -9999 -9999 -9999 -9999 -9999 -9999 -9999 -9999 -9999 -9999 -9999 -9999 -9999 -9999 -9999 -9999 -9999 -9999 -9999 
-9999 -9999 -9999 -9999 -9999 -9999 -9999 -9999 -9999 -9999 -9999 -9999 -9999 -9999 -9999 -9999 -9999 -9999 -9999 -9999 -9999 -9999 -9999 -9999 -9999 -9999 -9999 -9999 -9999 270 355.6013 315 338.1986 63.43495 217.3332 235.9228 69.62357 324.5068 271.3322 141.7401 216.0274 340.3307 242.9389 177.1579 16.07749 61.82141 235.8214 133.0829 143.6913 272.1211 290.2565 328.6006 206.0458 235.3416 226.4523 23.19859 84.09386 9.916526 262.1847 318.2397 357.551 326.2651 2.90898 108.1608 32.19573 31.47684 180 339.4156 235.5915 41.18592 170.8376 193.8407 76.54715 48.32537 285.3547 194.9816 228.3409 214.4291 147.9398 254.9816 56.39014 301.6075 208.4429 99.46232 -9999 -9999 -9999 -9999 -9999 -9999 -9999 -9999 -9999 -9999 -9999 -9999 -9999 -9999 -9999 -9999 -9999 -9999 -9999 -9999 -9999 -9999 -9999 -9999 
-9999 -9999 -9999 -9999 -9999 -9999 -9999 -9999 -9999 -9999 -9999 -9999 -9999 -9999 -9999 -9999 -9999 -9999 -9999 -9999 -9999 -9999 -9999 -9999 -9999 -9999 -9999 -9999 -9999 -9999 71.14684 344.7449 289.44 83.15723 240.5725 157.6938 233.4572 223.9391 296.4828 110.4623 105.8025 314.3563 243.8532 183.6195 33.84719 354.6855 358.8767 193.2443 268.3977 326.9207 345.4933 53.51399 330.8431 265.5444 327.0426 267.9944 319.5309 291.755 322.1555 309.2571 63.20392 289.8407 87.84943 107.7004 174.4725 344.3578 280.823 349.3803 219.9576 1.789911 93.17146 117.5766 207.9785 69.1142 100.6931 280.5327 174.1304 81.8699 91.58625 209.6115 38.91425 316.0051 345.8668 -9999 -9999 -9999 -9999 -9999 -9999 -9999 -9999 -9999 -9999 -9999 -9999 -9999 -9999 -9999 -9999 -9999 -9999 -9999 -9999 -9999 -9999 -9999 -9999 -9999 
-9999 -9999 -9999 -9999 -9999 -9999 -9999 -9999 -9999 -9999 -9999 -9999 -9999 -9999 -9999 -9999 -9999 -9999 -9999 -9999 -9999 -9999 -9999 -9999 -9999 -9999 -9999 -9999 -9999 -9999 278.9726 231.4831 204.5672 106.2202 86.82017 90 240.9735 237.5288 321.946 102.5379 56.08257 313.884 258.6901 302.9796 331.6658 68.47099 30.57923 356.9958 268.0694 60.27301 359.5626 261.4692 264.2894 257.0054 221.6981 277.125 282.4309 214.3748 22.2367 60.52411 16.55707 256.3865 274.947 157.2559 57.39541 325.6965 17.02052 270.5787 129.3405 325.4548 97.78514 344.7158 46.53224 99.50677 85.25348 148.4382 1.52077 140.9061 31.8796 345.1529 69.0503 300.9637 127.2782 -9999 -9999 -9999 -9999 -9999 -9999 -9999 -9999 -9999 -9999 -9999 -9999 -9999 -9999 -9999 -9999 -9999 -9999 -9999 -9999 -9999 -9999 -9999 -9999 -9999 
-9999 -9999 -9999 -9999 -9999 -9999 -9999 -9999 -9999 -9999 -9999 -9999 -9999 -9999 -9999 -9999 -9999 -9999 -9999 -9999 -9999 -9999 -9999 -9999 -9999 -9999 -9999 -9999 -9999 23.19859 275.6673 244.0412 119.3577 100.4077 21.55194 68.45902 287.3005 229.3987 226.6847 192.7243 64.23067 329.4703 240.6758 235.1455 88.68005 275.1381 345.4655 330.0073 327.8776 241.0736 171.8699 28.20749 333.3026 24.02651 0.3410423 313.8065 0 268.5083 241.0421 11.66877 28.8774 81.36287 337.6634 200.1326 355.4261 25.01689 286.049 63.43495 135.7588 293.782 354.5309 47.51381 96.32625 159.9548 96.78557 263.7742 176.6335 118.6861 204.0944 33.93273 86.17117 147.0948 341.5651 -9999 -9999 -9999 -9999 -9999 -9999 -9999 -9999 -9999 -9999 -9999 -9999 -9999 -9999 -9999 -9999 -9999 -9999 -9999 -9999 -9999 -9999 -9999 -9999 -9999 
-9999 -9999 -9999 -9999 -9999 -9999 -9999 -9999 -9999 -9999 -9999 -9999 -9999 -9999 -9999 -9999 -9999 -9999 -9999 -9999 -9999 -9999 -9999 -9999 -9999 -9999 -9999 -9999 -9999 180 237.6334 333.4349 109.2307 38.31068 259.4792 40.5251 300.9637 233.1301 138.7986 105.8785 149.0362 185.0796 14.74356 122.2547 190.4516 234.9638 73.56583 157.4204 81.46923 281.7426 136.3322 98.1301 81.15592 91.70982 206.2077 104.8265 255.3432 222.2428 184.1309 133.7241 195.9211 111.4534 242.7004 74.18591 337.0772 308.6598 348.6901 118.3008 124.1939 103.2269 235.0975 147.1256 100.7253 346.3786 32.90524 291.621 142.0165 323.2759 355.1325 36.48708 41.03208 120.5792 -9999 -9999 -9999 -9999 -9999 -9999 -9999 -9999 -9999 -9999 -9999 -9999 -9999 -9999 -9999 -9999 -9999 -9999 -9999 -9999 -9999 -9999 -9999 -9999 -9999 -9999 
-9999 -9999 -9999 -9999 -9999 -9999 -9999 -9999 -9999 -9999 -9999 -9999 -9999 -9999 -9999 -9999 -9999 -9999 -9999 -9999 -9999 -9999 -9999 -9999 -9999 -9999 -9999 -9999 -9999 101.3099 26.56505 254.3205 351.8699 235.4516 280.3048 339.239 175.1792 254.1161 76.35474 244.2307 330.7672 23.19859 186.4287 278.7002 285.5142 116.6392 261.6071 310.7411 276.2118 78.5975 65.32314 202.9086 74.78957 277.125 316.4144 57.40288 297.1598 225 212.296 242.7529 154.5583 179.2559 161.8869 315.5116 184.1931 157.762 2.544804 92.29061 261.8699 346.185 353.0947 103.9829 313.2511 357.2028 180.6161 299.5779 60.25512 84.60474 178.1255 114.3657 37.40536 151.0736 -9999 -9999 -9999 -9999 -9999 -9999 -9999 -9999 -9999 -9999 -9999 -9999 -9999 -9999 -9999 -9999 -9999 -9999 -9999 -9999 -9999 -9999 -9999 -9999 -9999 -9999 
-9999 -9999 -9999 -9999 -9999 -9999 -9999 -9999 -9999 -9999 -9999 -9999 -9999 -9999 -9999 -9999 -9999 -9999 -9999 -9999 -9999 -9999 -9999 -9999 -9999 -9999 -9999 -9999 -9999 -9999 105.9454 241.8214 99.8193 258.6901 45 236.6259 45 259.992 326.85 260.2382 56.11304 22.89055 231.3402 352.025 96.95296 323.1301 170.4011 105.3409 23.37287 316.1935 237.4665 332.1492 357.8459 243.589 353.0095 253.5954 134.8724 219.7226 45.46082 32.59258 161.565 102.9074 14.98163 13.92096 190.8403 100.4915 115.9065 175.684 75.83783 220.9087 132.5529 81.08849 312.2836 73.30076 238.8547 321.254 293.1986 112.8905 103.7716 43.07482 130.9998 119.0546 -9999 -9999 -9999 -9999 -9999 -9999 -9999 -9999 -9999 -9999 -9999 -9999 -9999 -9999 -9999 -9999 -9999 -9999 -9999 -9999 -9999 -9999 -9999 -9999 -9999 -9999 
-9999 -9999 -9999 -9999 -9999 -9999 -9999 -9999 -9999 -9999 -9999 -9999 -9999 -9999 -9999 -9999 -9999 -9999 -9999 -9999 -9999 -9999 -9999 -9999 -9999 -9999 -9999 -9999 -9999 -9999 -9999 240.5725 218.211 292.0113 333.4349 247.5431 335.3362 101.1429 222.3758 309.6855 263.6598 62.52557 243.435 266.9335 17.59242 253.54 219.4839 338.4005 336.5549 190.5567 107.9736 265.4301 186.9245 328.5458 8.711437 232.9339 14.69811 23.19859 8.714733 70.31288 90.8814 332.6126 204.2278 191.9621 107.7713 181.8661 146.113 84.94275 51.56876 63.2332 198.9558 20.55605 82.87498 60.25512 131.4237 152.0477 10.55908 44.53608 32.49015 355.9282 306.8699 186.3402 -9999 -9999 -9999 -9999 -9999 -9999 -9999 -9999 -9999 -9999 -9999 -9999 -9999 -9999 -9999 -9999 -9999 -9999 -9999 -9999 -9999 -9999 -9999 -9999 -9999 -9999 
-9999 -9999 -9999 -9999 -9999 -9999 -9999 -9999 -9999 -9999 -9999 -9999 -9999 -9999 -9999 -9999 -9999 -9999 -9999 -9999 -9999 -9999 -9999 -9999 -9999 -9999 -9999 -9999 -9999 -9999 339.7751 180 32.47119 254.6237 282.1714 279.1624 185.3322 150.6607 270.9629 171.0851 114.8002 84.64417 330.611 249.0573 225.1276 252.8015 335.2897 276.7765 13.92353 279.9406 197.9424 212.9129 232.1105 146.8835 123.8435 173.0602 213.4507 235.07 137.9333 123.9185 103.721 293.7671 139.0283 282.6526 18.13808 312.8919 16.63095 201.2276 9.51602 128.6598 90 30.96376 117.2674 160.8121 264.3089 111.1825 110.3795 135 172.304 130.486 110.9245 -9999 -9999 -9999 -9999 -9999 -9999 -9999 -9999 -9999 -9999 -9999 -9999 -9999 -9999 -9999 -9999 -9999 -9999 -9999 -9999 -9999 -9999 -9999 -9999 -9999 -9999 -9999 
-9999 -9999 -9999 -9999 -9999 -9999 -9999 -9999 -9999 -9999 -9999 -9999 -9999 -9999 -9999 -9999 -9999 -9999 -9999 -9999 -9999 -9999 -9999 -9999 -9999 -9999 -9999 -9999 -9999 309.8056 54.46232 102.9946 12.99462 145.823 345.129 241.2388 156.8014 71.131 205.292 70.06747 311.5526 98.1301 317.386 220.9144 273.8654 187.4885 258.2649 130.1372 195.5241 274.7304 328.3393 214.1145 224.3693 350.6214 108.4012 226.8823 196.8214 81.67976 236.8968 59.87568 93.22453 113.7026 111.656 191.744 180.372 158.9077 155.1098 219.9043 286.2324 117.3863 317.5202 276.2156 107.0154 268.2643 45 119.3806 138.0471 256.5348 90.78483 94.76364 128.0189 -9999 -9999 -9999 -9999 -9999 -9999 -9999 -9999 -9999 -9999 -9999 -9999 -9999 -9999 -9999 -9999 -9999 -9999 -9999 -9999 -9999 -9999 -9999 -9999 -9999 -9999 -9999 
-9999 -9999 -9999 -9999 -9999 -9999 -9999 -9999 -9999 -9999 -9999 -9999 -9999 -9999 -9999 -9999 -9999 -9999 -9999 -9999 -9999 -9999 -9999 -9999 -9999 -9999 -9999 -9999 302.9052 248.1986 357.7094 341.5651 334.29 328.2986 130.5588 173.991 168.8305 263.4742 237.6334 120.9638 357.9174 61.14434 39.80557 246.1247 81.49129 38.21103 125.5837 166.3287 100.5915 277.5795 27.93714 170.9605 200.1886 163.6624 31.13031 235.4103 251.9267 195.1101 208.5629 248.8059 289.1511 258.6374 102.9946 114.7329 255.9638 75.19162 268.5204 65.00543 107.0108 69.95152 99.87784 111.0674 125.8195 66.03751 40.30132 118.9458 241.742 55.61966 210.9638 68.19859 -9999 -9999 -9999 -9999 -9999 -9999 -9999 -9999 -9999 -9999 -9999 -9999 -9999 -9999 -9999 -9999 -9999 -9999 -9999 -9999 -9999 -9999 -9999 -9999 -9999 -9999 -9999 -9999 
-9999 -9999 -9999 -9999 -9999 -9999 -9999 -9999 -9999 -9999 -9999 -9999 -9999 -9999 -9999 -9999 -9999 -9999 -9999 -9999 -9999 -9999 -9999 -9999 -9999 -9999 -9999 135 302.4712 315 284.7436 281.3099 212.9052 14.93142 222.3575 265.9555 283.6901 141.0885 295.4633 225 78.46538 30.11373 99.6599 263.7965 225.6474 261.3359 37.92748 175.6365 310.6013 262.875 335.7722 311.5914 7.337437 187.7305 0.2689923 80.47851 13.97233 16.28765 134.5304 79.17924 28.55139 136.9967 147.1549 87.06249 233.5308 152.9545 103.5704 351.2926 218.6364 132.0298 139.2589 88.22853 253.0092 271.9306 60.12401 20.59233 337.2917 332.0079 121.0875 185.1944 -9999 -9999 -9999 -9999 -9999 -9999 -9999 -9999 -9999 -9999 -9999 -9999 -9999 -9999 -9999 -9999 -9999 -9999 -9999 -9999 -9999 -9999 -9999 -9999 -9999 -9999 -9999 -9999 
-9999 -9999 -9999 -9999 -9999 -9999 -9999 -9999 -9999 -9999 -9999 -9999 -9999 -9999 -9999 -9999 -9999 -9999 -9999 -9999 -9999 -9999 -9999 -9999 -9999 -9999 -9999 153.435 329.0363 11.30993 282.5288 298.6105 246.8014 210.2173 336.9745 354.4174 157.6416 288.4349 296.9753 313.9584 30.21727 345.4655 19.8407 356.0548 264.8056 283.4797 142.864 100.1678 331.5044 170.9292 297.807 278.221 36.8567 130.2364 344.8989 338.2465 316.8741 297.0506 306.573 68.19859 196.4254 77.38068 236.8598 34.33965 103.1092 135.9548 332.0205 74.09861 42.36757 0.7015459 108.6767 342.3924 6.736011 100.8894 81.1828 310.3645 141.3402 160.1148 100.4915 298.3008 -9999 -9999 -9999 -9999 -9999 -9999 -9999 -9999 -9999 -9999 -9999 -9999 -9999 -9999 -9999 -9999 -9999 -9999 -9999 -9999 -9999 -9999 -9999 -9999 -9999 -9999 -9999 -9999 
-9999 -9999 -9999 -9999 -9999 -9999 -9999 -9999 -9999 -9999 -9999 -9999 -9999 -9999 -9999 -9999 -9999 -9999 -9999 -9999 -9999 -9999 -9999 -9999 -9999 -9999 329.0363 291.3706 333.4349 315 309.2894 302.9052 286.5571 34.79603 279.7342 47.97802 234.4623 32.90524 200.2976 278.4711 130.8335 337.4161 47.67543 33.69007 310.8151 263.1739 355.2755 282.0568 277.3826 38.77804 188.6575 270.8952 47.02137 6.340192 76.07904 303.643 51.58194 221.9187 342.0386 296.3916 65.1735 326.9371 351.9081 291.5879 45.67404 287.468 125.7539 99.20559 304.492 340.3462 53.9171 116.1088 233.7727 200.6063 206.3368 335.0081 101.961 226.8087 157.3801 -9999 -9999 -9999 -9999 -9999 -9999 -9999 -9999 -9999 -9999 -9999 -9999 -9999 -9999 -9999 -9999 -9999 -9999 -9999 -9999 -9999 -9999 -9999 -9999 -9999 -9999 -9999 -9999 -9999 
-9999 -9999 -9999 -9999 -9999 -9999 -9999 -9999 -9999 -9999 -9999 -9999 -9999 -9999 -9999 -9999 -9999 -9999 -9999 -9999 -9999 -9999 -9999 -9999 -9999 67.61987 302.0054 15.25512 278.9726 319.0856 318.2705 79.01935 270.7742 25.34618 216.7644 42.76883 35.34011 330.2551 277.5946 1.397181 236.5601 99.18884 93.51655 120.4655 30.96376 287.4805 302.5382 90 329.5742 315.7489 57.72435 267.0892 28.4019 198.0121 204.3411 1.760799 214.1861 286.9821 268.5312 17.92033 130.7963 224.5061 218.4136 325.3199 297.3499 59.55357 89.07893 30.96376 193.8724 88.53934 104.6399 272.153 334.6538 141.2192 58.27065 130.1831 65.18581 113.3768 315 -9999 -9999 -9999 -9999 -9999 -9999 -9999 -9999 -9999 -9999 -9999 -9999 -9999 -9999 -9999 -9999 -9999 -9999 -9999 -9999 -9999 -9999 -9999 -9999 -9999 -9999 -9999 -9999 -9999 
-9999 -9999 -9999 -9999 -9999 -9999 -9999 -9999 -9999 -9999 -9999 -9999 -9999 -9999 -9999 -9999 -9999 -9999 -9999 -9999 -9999 -9999 -9999 -9999 -9999 340.0169 327.8043 333.4349 56.30993 294.444 325.6197 351.4692 70.51387 23.70265 261.0274 69.44395 292.4569 251.565 18.43495 336.541 330.7808 354.1736 332.5072 72.64597 65.07153 17.85032 295.3129 63.71859 71.01237 117.5528 212.9492 312.117 234.0801 176.7258 214.081 55.70493 275.9171 56.9356 350.2812 223.4691 353.1572 69.6061 57.90741 73.85566 23.83874 27.8241 217.7145 132.7735 43.85424 239.6474 94.35697 212.7639 85.40411 103.457 87.59403 113.4986 330.4612 64.98311 268.2643 -9999 -9999 -9999 -9999 -9999 -9999 -9999 -9999 -9999 -9999 -9999 -9999 -9999 -9999 -9999 -9999 -9999 -9999 -9999 -9999 -9999 -9999 -9999 -9999 -9999 -9999 -9999 -9999 -9999 
-9999 -9999 -9999 -9999 -9999 -9999 -9999 -9999 -9999 -9999 -9999 -9999 -9999 -9999 -9999 -9999 -9999 -9999 -9999 -9999 -9999 -9999 -9999 -9999 -9999 296.5651 288.4349 330.9454 308.6598 277.8533 213.9298 3.945186 253.8427 269.2361 264.144 290.4623 33.11134 260.6553 289.6538 26.56505 272.5562 306.5184 25.76933 313.9584 61.58734 341.7333 258.0658 109.44 303.2177 75.25644 297.8062 227.6026 299.5828 237.4968 149.1865 355.8502 299.8703 9.462322 271.8863 151.6144 117.6067 70.20113 280.6812 358.3634 51.67171 239.6499 199.7989 263.2204 232.2243 51.75357 196.5992 73.53999 45.93409 43.15239 148.7863 79.65836 86.2686 349.992 -9999 -9999 -9999 -9999 -9999 -9999 -9999 -9999 -9999 -9999 -9999 -9999 -9999 -9999 -9999 -9999 -9999 -9999 -9999 -9999 -9999 -9999 -9999 -9999 -9999 -9999 -9999 -9999 -9999 -9999 
-9999 -9999 -9999 -9999 -9999 -9999 -9999 -9999 -9999 -9999 -9999 -9999 -9999 -9999 -9999 -9999 -9999 -9999 -9999 -9999 -9999 -9999 -9999 18.43495 310.0303 320.3558 299.2488 318.9909 24.22775 0 25.70995 304.3543 19.98311 299.5779 287.2096 6.146626 67.52057 42.53718 218.2902 284.7436 239.3814 225 46.27303 86.51673 350.5377 59.74356 37.66562 61.10358 151.7984 336.0375 245.9062 135.6889 294.8142 102.5744 186.6404 243.7137 261.9409 236.5948 270.8932 125.148 84.299 194.6888 54.50119 122.8644 63.2827 11.66279 150.8431 284.8863 213.6901 128.2966 245.8127 311.4965 68.15508 338.3959 241.9908 5.572198 63.43495 108.435 -9999 -9999 -9999 -9999 -9999 -9999 -9999 -9999 -9999 -9999 -9999 -9999 -9999 -9999 -9999 -9999 -9999 -9999 -9999 -9999 -9999 -9999 -9999 -9999 -9999 -9999 -9999 -9999 -9999 -9999 
-9999 -9999 -9999 -9999 -9999 -9999 -9999 -9999 -9999 -9999 -9999 -9999 -9999 -9999 -9999 -9999 -9999 -9999 -9999 -9999 -9999 -9999 -9999 16.69924 306.0274 295.0169 287.9279 274.2679 42.58049 308.97 336.2505 56.97613 230.1944 210.9638 273.0128 55.30485 324.6599 305.3401 350.7067 303.9063 71.56505 351.573 234.5223 313.9391 280.5735 169.5923 196.3649 220.2205 230.3199 112.5839 151.3895 275.0636 319.4846 201.656 173.7365 199.4256 289.0577 121.1453 15.87284 90.73264 261.4223 133.108 309.3889 251.0101 179.1449 42.58534 46.92196 251.9802 350.0958 61.72796 89.80708 266.9953 85.47904 130.0729 110.2249 6.709837 287.071 96.84277 -9999 -9999 -9999 -9999 -9999 -9999 -9999 -9999 -9999 -9999 -9999 -9999 -9999 -9999 -9999 -9999 -9999 -9999 -9999 -9999 -9999 -9999 -9999 -9999 -9999 -9999 -9999 -9999 -9999 -9999 
-9999 -9999 -9999 -9999 -9999 -9999 -9999 -9999 -9999 -9999 -9999 -9999 -9999 -9999 -9999 -9999 -9999 -9999 -9999 -9999 -9999 -9999 -9999 303.2317 322.4314 271.8476 33.88696 23.55226 294.7751 255.3791 5.420595 74.60445 28.7398 287.5256 223.6196 271.4321 216.6743 265.9366 275.4576 188.4798 311.6335 298.1237 294.8516 58.02584 289.9831 16.38954 171.6897 153.5437 322.5596 78.54842 150.9031 297.646 242.6844 42.01854 313.5679 234.6503 135.1508 142.5121 223.3112 312.2343 320.9246 142.4474 154.0325 266.5279 68.658 54.47546 150.4948 186.009 131.4754 132.6627 79.94911 202.4221 11.22416 24.22775 115.4633 88.83086 113.587 262.4054 -9999 -9999 -9999 -9999 -9999 -9999 -9999 -9999 -9999 -9999 -9999 -9999 -9999 -9999 -9999 -9999 -9999 -9999 -9999 -9999 -9999 -9999 -9999 -9999 -9999 -9999 -9999 -9999 -9999 -9999 
-9999 -9999 -9999 -9999 -9999 -9999 -9999 -9999 -9999 -9999 -9999 -9999 -9999 -9999 -9999 -9999 -9999 -9999 -9999 -9999 -9999 -9999 -9999 279.7824 278.1301 324.7276 181.9749 175.8151 298.54 294.0755 346.1593 354.8056 305.0182 303.6901 51.58194 165.9638 239.9314 14.70355 15.16446 311.6822 0.6437457 279.9042 136.127 79.99202 291.0375 297.3402 263.5834 233.2128 296.2587 31.34594 159.1022 331.5445 249.1022 327.926 107.5256 309.8173 276.6632 355.4978 80.87222 83.25271 163.4889 121.9887 208.2791 57.49601 111.8014 73.19003 43.61964 234.4425 130.5474 185.7106 68.86018 251.2001 332.4472 213.2844 255.2964 295.4976 10.40771 -9999 -9999 -9999 -9999 -9999 -9999 -9999 -9999 -9999 -9999 -9999 -9999 -9999 -9999 -9999 -9999 -9999 -9999 -9999 -9999 -9999 -9999 -9999 -9999 -9999 -9999 -9999 -9999 -9999 -9999 -9999 
-9999 -9999 -9999 -9999 -9999 -9999 -9999 -9999 -9999 -9999 -9999 -9999 -9999 -9999 -9999 -9999 -9999 -9999 -9999 -9999 -9999 -9999 295.0169 292.3801 295.3462 253.6105 334.6538 265.4261 267.594 7.853313 24.14554 87.58049 334.44 352.6942 62.74467 293.4429 282.8043 270.5116 66.35677 307.4215 232.2143 191.853 144.7824 93.2397 116.565 236.853 77.00539 250.7225 231.9112 98.82208 251.0264 328.9492 309.8056 304.0662 231.2825 283.1479 286.8482 247.4718 45.39154 38.4802 123.4952 310.4636 18.36738 229.4556 356.3086 36.8699 64.82648 326.3099 53.56914 115.0426 150.8607 175.7946 141.8898 181.6718 45 24.14554 145.0806 -9999 -9999 -9999 -9999 -9999 -9999 -9999 -9999 -9999 -9999 -9999 -9999 -9999 -9999 -9999 -9999 -9999 -9999 -9999 -9999 -9999 -9999 -9999 -9999 -9999 -9999 -9999 -9999 -9999 -9999 -9999 
-9999 -9999 -9999 -9999 -9999 -9999 -9999 -9999 -9999 -9999 -9999 -9999 -9999 -9999 -9999 -9999 -9999 -9999 -9999 -9999 -9999 -9999 288.4349 300.4258 332.8503 8.130102 242.2415 291.2277 248.7724 239.311 212.4712 142.1772 314.2361 106.1573 53.02724 348.4952 0 273.1134 71.36884 300.8466 196.321 107.1896 161.1209 10.33655 201.0121 281.5752 294.0343 7.480886 272.9225 280.3048 170.9097 147.5288 122.5439 264.0725 17.20956 288.4349 166.543 118.1511 100.4207 160.0169 215.7383 286.5788 321.8091 154.949 219.5597 145.751 133.3309 246.3998 140.2443 266.0698 195.6949 171.9571 205.0169 91.78991 233.1301 179.3097 -9999 -9999 -9999 -9999 -9999 -9999 -9999 -9999 -9999 -9999 -9999 -9999 -9999 -9999 -9999 -9999 -9999 -9999 -9999 -9999 -9999 -9999 -9999 -9999 -9999 -9999 -9999 -9999 -9999 -9999 -9999 -9999 
-9999 -9999 -9999 -9999 -9999 -9999 -9999 -9999 -9999 -9999 -9999 -9999 -9999 -9999 -9999 -9999 -9999 -9999 -9999 351.0274 232.125 284.9314 243.435 326.5922 136.2454 254.7449 270 33.02387 226.3639 272.6026 202.5206 77.39984 276.736 196.0736 140.1944 91.71836 279.5543 60.69492 92.81556 103.1726 151.8868 114.9048 166.139 205.8803 313.8983 314.3795 306.4355 216.142 206.8473 212.7749 14.76262 5.440332 204.1907 164.1264 106.1892 190.1492 336.3768 326.1411 45.50258 7.125016 100.1621 241.4915 143.5659 132.7974 317.2906 73.13992 18.43495 94.76364 34.15969 276.4896 251.565 183.764 154.9164 290.3232 77.47119 214.5625 -9999 -9999 -9999 -9999 -9999 -9999 -9999 -9999 -9999 -9999 -9999 -9999 -9999 -9999 -9999 -9999 -9999 -9999 -9999 -9999 -9999 -9999 -9999 -9999 -9999 -9999 -9999 -9999 -9999 -9999 -9999 -9999 
-9999 -9999 -9999 -9999 -9999 -9999 -9999 -9999 -9999 -9999 -9999 -9999 -9999 -9999 -9999 -9999 -9999 -9999 164.7449 45 355.6013 256.3287 312.2737 321.789 34.07719 278.1301 132.8789 296.5651 289.6538 243.9246 53.36589 121.8425 202.4569 109.9037 278.5308 275.4403 336.2505 69.22775 68.33956 72.43973 108.7258 91.90387 287.1363 257.3976 226.1233 356.0818 239.6608 110.9125 54.24611 19.94238 55.59734 234.7004 57.20047 319.5978 288.9704 187.5525 108.5387 256.0667 157.9921 332.3201 63.43495 4.248455 32.48963 85.51122 168.4248 151.2429 188.5777 147.3167 303.7607 83.47491 169.2971 312.8447 291.0375 110.0043 188.7462 233.1301 -9999 -9999 -9999 -9999 -9999 -9999 -9999 -9999 -9999 -9999 -9999 -9999 -9999 -9999 -9999 -9999 -9999 -9999 -9999 -9999 -9999 -9999 -9999 -9999 -9999 -9999 -9999 -9999 -9999 -9999 -9999 -9999 
-9999 -9999 -9999 -9999 -9999 -9999 -9999 -9999 -9999 -9999 -9999 -9999 -9999 -9999 -9999 -9999 -9999 -9999 323.5308 281.3099 320.7106 268.0251 284.0363 313.2643 63.43495 291.1613 350.1222 37.47618 350.4171 57.17918 90.30315 112.751 249.6769 10.51605 209.0546 60.78075 280.1755 83.39005 107.6733 70.82099 228.9452 155.0715 18.10692 357.2125 170.0419 305.1755 335.3232 220.2364 94.31062 259.6057 179.6021 309.2894 90 299.1676 333.4349 284.6888 180.6555 250.3716 308.7639 119.9488 115.0052 300.7355 342.1746 129.2894 32.33494 77.94504 90.27949 234.3171 89.24187 26.36995 83.54118 200.3205 282.8043 77.6375 180 77.00539 -9999 -9999 -9999 -9999 -9999 -9999 -9999 -9999 -9999 -9999 -9999 -9999 -9999 -9999 -9999 -9999 -9999 -9999 -9999 -9999 -9999 -9999 -9999 -9999 -9999 -9999 -9999 -9999 -9999 -9999 -9999 -9999 
-9999 -9999 -9999 -9999 -9999 -9999 -9999 -9999 -9999 -9999 -9999 -9999 -9999 -9999 -9999 -9999 -9999 -9999 258.6901 225 210.9638 52.12502 289.5367 306.8699 148.2405 131.8202 170.9605 306.0851 176.0206 94.17043 144.9476 192.9946 226.8677 234.7824 55.1915 244.9831 282.6311 104.4308 178.6678 147.875 133.8065 277.3058 96.65921 263.5169 349.9721 39.37325 36.11934 291.095 89.70618 245.556 279.4623 154.2495 113.8387 14.39359 315 299.4942 316.0858 318.1798 30.34703 189.3099 67.92056 344.8713 151.4121 133.8618 189.6888 22.4582 117.9103 124.7652 197.488 98.69796 98.02724 29.38061 45 201.2505 87.08916 -9999 -9999 -9999 -9999 -9999 -9999 -9999 -9999 -9999 -9999 -9999 -9999 -9999 -9999 -9999 -9999 -9999 -9999 -9999 -9999 -9999 -9999 -9999 -9999 -9999 -9999 -9999 -9999 -9999 -9999 -9999 -9999 -9999 
-9999 -9999 -9999 -9999 -9999 -9999 -9999 -9999 -9999 -9999 -9999 -9999 -9999 -9999 -9999 -9999 -9999 -9999 173.6598 303.6901 326.3099 270 136.1017 153.0042 309.6442 243.435 272.4896 349.0193 254.0546 51.09586 117.204 198.9246 153.8532 255.9638 124.0662 182.1476 185.2249 196.9275 163.1416 193.627 70.55997 268.4162 233.427 174.3803 50.12819 159.3138 85.94955 241.6992 216.2538 130.7636 286.1892 249.444 92.94405 69.12605 228.6745 349.1436 297.5133 52.49586 283.6612 236.3099 267.8184 280.8403 67.6468 56.30993 175.9555 81.60708 63.22116 70.38578 249.9439 250.0268 209.1546 150.0685 341.5651 27.75854 43.66778 -9999 -9999 -9999 -9999 -9999 -9999 -9999 -9999 -9999 -9999 -9999 -9999 -9999 -9999 -9999 -9999 -9999 -9999 -9999 -9999 -9999 -9999 -9999 -9999 -9999 -9999 -9999 -9999 -9999 -9999 -9999 -9999 -9999 
-9999 -9999 -9999 -9999 -9999 -9999 -9999 -9999 -9999 -9999 -9999 -9999 -9999 -9999 -9999 -9999 -9999 74.0546 180 266.1859 59.99508 161.565 35.53768 221.1859 289.3008 226.0708 257.6335 29.29136 168.0239 118.7398 119.4759 121.9081 217.5041 218.0888 216.5568 104.0362 31.58382 337.6199 300.9637 329.8399 75.80145 230.9315 244.4766 67.1055 355.5251 272.0989 117.5252 315.4815 134.1893 231.5463 287.0378 172.4291 128.8534 357.9546 41.96952 96.49077 167.6532 235.1687 309.6233 311.7776 105.2208 325.8855 95.04018 236.7251 119.5388 119.9006 318.2155 182.9455 253.0725 155.6063 118.2117 178.4276 263.2902 15.46122 92.48956 -9999 -9999 -9999 -9999 -9999 -9999 -9999 -9999 -9999 -9999 -9999 -9999 -9999 -9999 -9999 -9999 -9999 -9999 -9999 -9999 -9999 -9999 -9999 -9999 -9999 -9999 -9999 -9999 -9999 -9999 -9999 -9999 -9999 
-9999 -9999 -9999 -9999 -9999 -9999 -9999 -9999 -9999 -9999 -9999 -9999 -9999 -9999 -9999 -9999 277.3058 165.9638 336.8014 307.4054 167.0054 317.2906 261.8699 298.54 64.44003 149.7436 214.6635 161.6515 301.2827 187.6507 214.1499 331.607 352.9987 296.7424 281.0342 263.6598 235.9111 73.39302 17.30053 350.2724 198.6102 71.21675 65.40021 142.3264 133.7054 50.24714 256.0322 231.9563 322.9435 26.27421 22.89055 204.9548 133.0326 194.9816 168.4862 256.1735 60.58092 307.1653 356.8058 204.7343 237.121 307.3332 189.211 76.42957 184.0402 243.2085 342.5766 292.9012 95.62463 141.6085 104.5628 190.7131 157.9321 144.4623 -9999 -9999 -9999 -9999 -9999 -9999 -9999 -9999 -9999 -9999 -9999 -9999 -9999 -9999 -9999 -9999 -9999 -9999 -9999 -9999 -9999 -9999 -9999 -9999 -9999 -9999 -9999 -9999 -9999 -9999 -9999 -9999 -9999 -9999 
-9999 -9999 -9999 -9999 -9999 -9999 -9999 -9999 -9999 -9999 -9999 -9999 -9999 -9999 -9999 -9999 278.4089 104.5345 246.8014 315 184.7636 227.7263 85.23636 12.99462 99.77322 0 271.3322 106.2476 39.28941 40.00626 276.1886 322.5494 26.27421 25.29202 337.0511 351.0274 74.74488 0.7440592 298.6862 316.0512 351.0851 236.3099 261.4913 166.4768 49.03341 112.762 91.08092 303.4427 1.33222 156.1247 265.4401 316.7357 113.7908 228.5035 197.1027 101.5806 8.365886 343.7203 117.7777 146.3099 212.7352 143.6106 113.3919 83.44984 351.6686 62.08426 282.4649 220.8023 77.75216 323.8806 90.6296 76.82745 294.7751 56.30993 -9999 -9999 -9999 -9999 -9999 -9999 -9999 -9999 -9999 -9999 -9999 -9999 -9999 -9999 -9999 -9999 -9999 -9999 -9999 -9999 -9999 -9999 -9999 -9999 -9999 -9999 -9999 -9999 -9999 -9999 -9999 -9999 -9999 -9999 
-9999 -9999 -9999 -9999 -9999 -9999 -9999 -9999 -9999 -9999 -9999 -9999 -9999 -9999 -9999 -9999 283.5704 248.1986 266.4237 24.04422 -1 299.7449 266.8202 323.3659 26.18272 329.7083 240.5528 249.3256 14.62087 299.5388 277.3524 344.3578 200.8978 64.87218 354.9869 339.6768 16.2602 37.87498 241.9755 252.7283 82.87498 284.8265 301.1337 157.2035 219.8056 309.015 72.57456 237.5755 284.0363 334.6538 255.6821 331.6208 315 77.92786 262.304 308.3399 188.8773 272.0536 67.65011 318.4559 226.6847 337.4427 236.3099 199.7989 343.3008 190.5327 175.6013 215.5377 91.62232 113.4468 114.7629 84.47246 60.64225 -9999 -9999 -9999 -9999 -9999 -9999 -9999 -9999 -9999 -9999 -9999 -9999 -9999 -9999 -9999 -9999 -9999 -9999 -9999 -9999 -9999 -9999 -9999 -9999 -9999 -9999 -9999 -9999 -9999 -9999 -9999 -9999 -9999 -9999 -9999 
-9999 -9999 -9999 -9999 -9999 -9999 -9999 -9999 -9999 -9999 -9999 -9999 -9999 -9999 -9999 98.61565 274.7079 278.6732 329.0363 135 354.8056 305.2176 0 315.7957 307.7527 99.34467 296.1685 284.3493 84.80557 255.9638 262.0731 246.9296 222.3974 296.5651 87.95459 41.00909 46.90915 283.9125 341.131 276.3402 46.4688 54.46232 273.3186 262.7757 272.7702 58.74729 76.58382 16.8584 355.8554 263.8845 56.69969 151.3558 235.8772 318.9909 153.435 273.2643 38.87506 198.3461 275.7106 48.34682 92.00565 91.44412 91.39718 165.3236 341.3527 283.8697 235.0453 136.9946 137.5548 26.69153 265.8554 31.6075 37.40536 -9999 -9999 -9999 -9999 -9999 -9999 -9999 -9999 -9999 -9999 -9999 -9999 -9999 -9999 -9999 -9999 -9999 -9999 -9999 -9999 -9999 -9999 -9999 -9999 -9999 -9999 -9999 -9999 -9999 -9999 -9999 -9999 -9999 -9999 -9999 
-9999 -9999 -9999 -9999 -9999 -9999 -9999 -9999 -9999 -9999 -9999 -9999 -9999 -9999 -9999 278.1301 289.44 299.0546 288.4349 339.2278 0 286.5571 316.6366 351.9858 298.9336 61.60125 8.130102 229.2142 306.4164 353.991 110.3764 265.6955 313.977 308.7965 111.9296 11.92932 91.97494 315 31.6075 328.1906 278.2714 287.6411 276.024 27.39537 279.6121 253.9627 284.1508 236.0197 31.39027 261.8699 114.9577 177.2409 75.87828 203.0782 333.0121 338.1247 263.6862 285.4532 292.0348 265.0972 14.7678 75.77187 46.83577 20.39912 112.8868 24.19585 155.0952 146.0409 82.60164 92.02136 136.8476 135 104.0362 -9999 -9999 -9999 -9999 -9999 -9999 -9999 -9999 -9999 -9999 -9999 -9999 -9999 -9999 -9999 -9999 -9999 -9999 -9999 -9999 -9999 -9999 -9999 -9999 -9999 -9999 -9999 -9999 -9999 -9999 -9999 -9999 -9999 -9999 -9999 
-9999 -9999 -9999 -9999 -9999 -9999 -9999 -9999 -9999 -9999 -9999 -9999 -9999 -9999 -9999 -9999 116.0296 284.1985 258.6901 53.74616 353.1572 334.9831 301.95 281.168 42.37233 90 60.84545 77.00539 19.32318 48.27049 299.5779 256.139 300.489 223.4657 101.6593 3.270488 83.65981 290.5014 62.35402 341.2114 49.69492 273.5936 349.7246 287.8189 56.6633 8.434864 48.0287 107.8869 74.82709 277.3058 48.40644 140.4403 90.54565 241.5439 216.6279 250.2584 117.0937 316.6135 286.8398 140.7803 254.2281 158.4156 31.72936 187.7634 38.75163 77.08218 61.30171 188.3374 97.12502 272.5638 59.69732 306.8699 -9999 -9999 -9999 -9999 -9999 -9999 -9999 -9999 -9999 -9999 -9999 -9999 -9999 -9999 -9999 -9999 -9999 -9999 -9999 -9999 -9999 -9999 -9999 -9999 -9999 -9999 -9999 -9999 -9999 -9999 -9999 -9999 -9999 -9999 -9999 -9999 
-9999 -9999 -9999 -9999 -9999 -9999 -9999 -9999 -9999 -9999 -9999 -9999 -9999 -9999 -9999 42.1376 67.38013 297.1213 277.125 304.8753 4.763642 306.8699 312.7395 47.97023 167.8475 311.5891 284.1391 68.78203 39.93638 50.19443 318.3019 304.6952 277.2061 175.7462 63.77803 104.7436 44.58482 17.44719 19.88516 95.02908 74.46671 299.9816 316.7899 84.47246 170.0958 132.6722 273.8917 49.03771 118.8162 292.6199 147.3954 159.0687 333.4867 156.6036 121.2615 158.9732 135.4658 228.1048 220.3549 153.1938 156.5477 162.7185 196.9275 173.3431 108.435 258.147 344.3205 312.2737 198.435 204.6769 177.2208 169.992 -9999 -9999 -9999 -9999 -9999 -9999 -9999 -9999 -9999 -9999 -9999 -9999 -9999 -9999 -9999 -9999 -9999 -9999 -9999 -9999 -9999 -9999 -9999 -9999 -9999 -9999 -9999 -9999 -9999 -9999 -9999 -9999 -9999 -9999 -9999 -9999 
-9999 -9999 -9999 -9999 -9999 -9999 -9999 -9999 -9999 -9999 -9999 -9999 -9999 -9999 -9999 337.6199 55.88553 298.1416 292.0679 289.0256 307.1467 284.0363 331.6388 217.321 345.2564 332.0629 281.489 14.19855 137.4471 341.5651 332.8503 269.4543 289.5024 117.1497 1.353192 43.24659 359.5993 86.06277 102.9946 215.2867 39.03389 283.7428 49.44738 197.6223 102.308 253.7398 144.4623 52.43141 18.5985 253.6375 32.77488 148.6713 128.9399 147.1715 314.6049 11.63101 286.9519 63.83009 316.3234 56.58062 190.8068 138.332 91.7801 14.30028 342.5881 17.44719 271.1017 96.91122 299.0546 328.707 63.43495 -9999 -9999 -9999 -9999 -9999 -9999 -9999 -9999 -9999 -9999 -9999 -9999 -9999 -9999 -9999 -9999 -9999 -9999 -9999 -9999 -9999 -9999 -9999 -9999 -9999 -9999 -9999 -9999 -9999 -9999 -9999 -9999 -9999 -9999 -9999 -9999 -9999 
-9999 -9999 -9999 -9999 -9999 -9999 -9999 -9999 -9999 -9999 -9999 -9999 -9999 -9999 -9999 318.5763 312.9546 282.1714 215.1342 332.5256 221.9872 296.9802 265.2099 292.9566 130.6302 293.6353 286.336 24.24168 65.46227 332.5256 193.3999 347.3073 325.214 232.386 183.9005 112.2176 170.242 78.25436 271.4688 331.981 180 293.5948 241.7826 157.8336 133.1221 353.2464 252.646 236.5601 257.1712 74.60445 48.36646 174.8718 118.7643 131.3086 4.844 123.2875 197.2171 116.9802 178.3952 152.8417 253.393 97.04332 48.39337 99.88799 170.2724 280.9338 111.0375 202.4794 91.7357 81.11934 35.53768 -9999 -9999 -9999 -9999 -9999 -9999 -9999 -9999 -9999 -9999 -9999 -9999 -9999 -9999 -9999 -9999 -9999 -9999 -9999 -9999 -9999 -9999 -9999 -9999 -9999 -9999 -9999 -9999 -9999 -9999 -9999 -9999 -9999 -9999 -9999 -9999 -9999 
-9999 -9999 -9999 -9999 -9999 -9999 -9999 -9999 -9999 -9999 -9999 -9999 -9999 -9999 -9999 -9999 304.992 12.09476 260.3112 140.8263 250.821 292.0419 290.8545 281.9761 39.06847 318.3355 115.7581 143.5308 167.4211 28.42121 170.4171 306.7808 162.0127 272.6838 211.0237 223.4518 223.768 64.89543 72.73419 331.2602 106.017 74.35775 237.2251 261.1582 299.7449 336.2505 331.6992 244.8552 148.5479 0.7848246 191.018 147.2914 70.20113 37.40536 293.4047 227.3859 233.1301 181.1017 23.87528 229.4581 261.0274 321.953 358.2643 199.4861 145.7458 194.5804 168.5788 327.2648 204.7751 51.00901 82.87498 -9999 -9999 -9999 -9999 -9999 -9999 -9999 -9999 -9999 -9999 -9999 -9999 -9999 -9999 -9999 -9999 -9999 -9999 -9999 -9999 -9999 -9999 -9999 -9999 -9999 -9999 -9999 -9999 -9999 -9999 -9999 -9999 -9999 -9999 -9999 -9999 -9999 
-9999 -9999 -9999 -9999 -9999 -9999 -9999 -9999 -9999 -9999 -9999 -9999 -9999 -9999 -9999 -9999 258.0984 302.4712 248.5523 120.4034 222.337 188.2525 277.9833 268.1913 274.1446 99.46232 132.6141 192.308 202.751 80.70669 260.2724 272.2906 275.9415 114.6085 287.5256 76.20619 23.19859 88.04749 265.7242 163.5847 109.3348 142.7119 347.3807 126.0274 129.5597 265.1355 181.6366 276.7456 261.2188 288.4349 83.34557 58.24052 315.5509 65.37643 212.0054 174.1554 225.5995 127.1467 114.1455 126.4509 277.3524 100.4915 336.2505 139.6001 90 141.1155 227.6838 85.6013 75.25644 246.5014 45 -9999 -9999 -9999 -9999 -9999 -9999 -9999 -9999 -9999 -9999 -9999 -9999 -9999 -9999 -9999 -9999 -9999 -9999 -9999 -9999 -9999 -9999 -9999 -9999 -9999 -9999 -9999 -9999 -9999 -9999 -9999 -9999 -9999 -9999 -9999 -9999 -9999 
-9999 -9999 -9999 -9999 -9999 -9999 -9999 -9999 -9999 -9999 -9999 -9999 -9999 -9999 -9999 -9999 267.2737 249.6769 180.8069 215.2176 246.8014 340.4976 246.1247 211.4902 174.1737 280.732 178.1524 97.34122 107.9044 120.0686 285.0184 194.0362 294.5437 192.5789 20.89777 299.9488 257.0822 101.5806 34.6655 199.5367 178.9584 208.0447 201.7211 311.6981 171.5911 141.9112 342.7185 334.5024 247.8737 344.9315 247.786 282.7057 13.55376 54.15697 71.56505 335.4328 266.3715 187.4314 111.0375 2.098906 260.5377 20.55605 16.18921 2.579148 119.4759 109.9831 73.42121 166.5043 -9999 164.0546 -9999 -9999 -9999 -9999 -9999 -9999 -9999 -9999 -9999 -9999 -9999 -9999 -9999 -9999 -9999 -9999 -9999 -9999 -9999 -9999 -9999 -9999 -9999 -9999 -9999 -9999 -9999 -9999 -9999 -9999 -9999 -9999 -9999 -9999 -9999 -9999 -9999 -9999 
-9999 -9999 -9999 -9999 -9999 -9999 -9999 -9999 -9999 -9999 -9999 -9999 -9999 -9999 -9999 -9999 280.6197 345.9637 5.552971 180 283.134 170.1017 152.387 196.8214 106.4888 136.8012 278.6226 74.68204 184.6107 178.3153 290.8545 341.9853 353.1209 47.72631 189.7133 270.3845 43.59425 281.0105 71.89624 149.1013 131.9059 272.7263 203.0394 320.7928 225 311.6822 340.821 111.1613 210.8107 283.1725 8.017093 244.2775 70.69976 238.7324 50.58724 84.28941 150.5863 45 47.29061 263.4537 67.32866 78.57881 286.9275 113.7495 88.5312 68.34053 72.03086 277.4809 102.2251 183.0128 -9999 -9999 -9999 -9999 -9999 -9999 -9999 -9999 -9999 -9999 -9999 -9999 -9999 -9999 -9999 -9999 -9999 -9999 -9999 -9999 -9999 -9999 -9999 -9999 -9999 -9999 -9999 -9999 -9999 -9999 -9999 -9999 -9999 -9999 -9999 -9999 -9999 -9999 
-9999 -9999 -9999 -9999 -9999 -9999 -9999 -9999 -9999 -9999 -9999 -9999 -9999 -9999 -9999 -9999 -9999 205.2011 210.9638 243.435 299.6301 262.1467 213.1113 227.8624 104.2547 68.4679 59.0089 184.7429 204.1455 331.4293 329.0363 352.1583 144.4623 24.98404 258.4654 258.6901 199.1746 130.4078 168.1589 149.0362 42.22979 315.7902 10.96787 220.2921 147.9946 340.4633 161.565 237.9499 228.3797 89.32597 120.5102 76.08826 233.3448 194.2039 4.085617 238.6377 313.0694 224.231 275.4982 280.3048 115.821 252.0611 167.0054 125.3276 177.0892 19.59228 49.3987 176.9059 235.3048 330.9454 -9999 -9999 -9999 -9999 -9999 -9999 -9999 -9999 -9999 -9999 -9999 -9999 -9999 -9999 -9999 -9999 -9999 -9999 -9999 -9999 -9999 -9999 -9999 -9999 -9999 -9999 -9999 -9999 -9999 -9999 -9999 -9999 -9999 -9999 -9999 -9999 -9999 -9999 
-9999 -9999 -9999 -9999 -9999 -9999 -9999 -9999 -9999 -9999 -9999 -9999 -9999 -9999 -9999 -9999 -9999 -9999 30.96376 270 264.2374 278.9511 261.9888 288.8315 158.0968 133.8309 130.4622 259.1597 175.5328 346.9384 307.9621 274.2999 117.8241 249.2939 322.9269 256.1951 115.3462 305.8584 179.7805 261.1761 73.00615 271.0051 199.44 267.5805 123.2317 268.6468 175.9555 158.7948 149.6764 53.7853 317.2348 313.4089 304.5127 57.01148 137.3859 26.36542 149.1723 259.3732 91.78991 249.9439 165.0686 150.5241 104.9314 227.0952 66.71764 96.34019 249.5672 0.8550974 212.2604 97.30576 -9999 -9999 -9999 -9999 -9999 -9999 -9999 -9999 -9999 -9999 -9999 -9999 -9999 -9999 -9999 -9999 -9999 -9999 -9999 -9999 -9999 -9999 -9999 -9999 -9999 -9999 -9999 -9999 -9999 -9999 -9999 -9999 -9999 -9999 -9999 -9999 -9999 -9999 
-9999 -9999 -9999 -9999 -9999 -9999 -9999 -9999 -9999 -9999 -9999 -9999 -9999 -9999 -9999 -9999 -9999 -9999 -9999 275.7106 130.6013 168.9298 182.3278 259.4027 209.2193 146.6468 181.7427 295.0169 52.38379 244.7989 241.7984 122.2604 183.145 281.7805 330.1909 205.7347 258.1517 53.56089 11.46669 233.6156 171.4547 287.7004 240.9454 204.444 269.0906 256.5348 235.6849 204.6769 296.0296 280.561 266.3389 66.87482 315.7108 274.6001 152.3222 35.84425 260.7492 353.3456 139.1039 168.2955 110.0952 92.6542 243.6873 42.10424 183.2397 74.0546 41.09951 71.56505 302.6192 116.565 -9999 -9999 -9999 -9999 -9999 -9999 -9999 -9999 -9999 -9999 -9999 -9999 -9999 -9999 -9999 -9999 -9999 -9999 -9999 -9999 -9999 -9999 -9999 -9999 -9999 -9999 -9999 -9999 -9999 -9999 -9999 -9999 -9999 -9999 -9999 -9999 -9999 -9999 
-9999 -9999 -9999 -9999 -9999 -9999 -9999 -9999 -9999 -9999 -9999 -9999 -9999 -9999 -9999 -9999 -9999 -9999 -9999 266.1859 121.9307 323.2072 143.2894 151.1892 309.8827 344.4759 72.95097 291.6309 95.31851 317.2605 132.4632 84.85585 316.0353 343.0092 240.5241 312.416 197.5846 204.444 350.9524 16.14434 263.0634 261.5525 196.3895 130.1792 246.2237 158.8387 327.0948 233.5308 312.9362 333.944 137.6117 210.2385 300.2564 8.692202 319.431 142.8533 312.3821 329.3162 310.541 114.0071 214.0229 39.45468 63.09312 4.939216 172.0731 126.3844 106.9908 208.3008 62.10273 -9999 -9999 -9999 -9999 -9999 -9999 -9999 -9999 -9999 -9999 -9999 -9999 -9999 -9999 -9999 -9999 -9999 -9999 -9999 -9999 -9999 -9999 -9999 -9999 -9999 -9999 -9999 -9999 -9999 -9999 -9999 -9999 -9999 -9999 -9999 -9999 -9999 -9999 -9999 
-9999 -9999 -9999 -9999 -9999 -9999 -9999 -9999 -9999 -9999 -9999 -9999 -9999 -9999 -9999 -9999 -9999 -9999 -9999 -9999 135 166.7809 256.4717 276.7098 265.9717 138.1221 227.8624 250.3777 110.556 249.2278 184.5861 140.856 232.3785 130.7374 187.4314 107.0079 302.5741 89.36481 276.9905 190.3048 290.9711 139.9937 183.8141 190.9228 329.9314 344.4275 6.340192 348.4763 232.6668 158.1986 319.1849 38.11827 31.65623 220.2364 49.3987 240.7247 248.4287 311.6458 25.06746 20.37643 301.6075 14.18429 94.15965 112.4428 50.04245 93.39971 102.0948 165.5792 241.3895 -9999 -9999 -9999 -9999 -9999 -9999 -9999 -9999 -9999 -9999 -9999 -9999 -9999 -9999 -9999 -9999 -9999 -9999 -9999 -9999 -9999 -9999 -9999 -9999 -9999 -9999 -9999 -9999 -9999 -9999 -9999 -9999 -9999 -9999 -9999 -9999 -9999 -9999 -9999 
-9999 -9999 -9999 -9999 -9999 -9999 -9999 -9999 -9999 -9999 -9999 -9999 -9999 -9999 -9999 -9999 -9999 -9999 -9999 -9999 158.1986 291.666 262.9716 252.1497 239.5345 301.3994 255.1137 187.5947 265.7858 293.416 124.6952 44.41537 246.5799 86.3255 240.1799 166.5348 165.1065 188.5308 270.9844 145.6849 126.0851 123.3106 332.6844 223.8309 253.7059 252.8015 215.6764 263.3675 266.2954 213.1113 211.6097 51.06179 44.15747 323.6396 110.556 160.4362 106.2253 331.1235 272.5428 26.65852 45 111.7022 141.953 165.8378 85.73211 18.43495 230.0796 241.1134 146.7683 -9999 -9999 -9999 -9999 -9999 -9999 -9999 -9999 -9999 -9999 -9999 -9999 -9999 -9999 -9999 -9999 -9999 -9999 -9999 -9999 -9999 -9999 -9999 -9999 -9999 -9999 -9999 -9999 -9999 -9999 -9999 -9999 -9999 -9999 -9999 -9999 -9999 -9999 -9999 
-9999 -9999 -9999 -9999 -9999 -9999 -9999 -9999 -9999 -9999 -9999 -9999 -9999 -9999 -9999 -9999 -9999 -9999 -9999 -9999 185.7106 253.6949 161.565 289.5367 177.7454 188.1301 274.9697 117.7032 229.1596 173.1572 114.6236 256.1453 301.4296 97.29864 252.8596 208.0725 179.4128 55.18052 126.1258 277.005 321.0333 258.6901 176.4965 328.2405 122.3807 222.9174 127.3039 341.8698 281.6664 40.48601 38.11827 281.8763 256.7261 337.772 93.46018 67.69806 20.17946 210.9638 238.3487 118.54 78.12868 88.17317 190.999 53.63245 198.9967 264.8056 98.97263 288.4349 -9999 -9999 -9999 -9999 -9999 -9999 -9999 -9999 -9999 -9999 -9999 -9999 -9999 -9999 -9999 -9999 -9999 -9999 -9999 -9999 -9999 -9999 -9999 -9999 -9999 -9999 -9999 -9999 -9999 -9999 -9999 -9999 -9999 -9999 -9999 -9999 -9999 -9999 -9999 -9999 
-9999 -9999 -9999 -9999 -9999 -9999 -9999 -9999 -9999 -9999 -9999 -9999 -9999 -9999 -9999 -9999 -9999 -9999 -9999 -9999 -9999 284.8265 303.2317 180.4282 304.9275 276.3402 132.5805 114.6559 249.9739 187.125 251.565 205.5139 111.1269 206.6477 264.7188 111.5014 65.85446 335.7849 106.5044 234.0534 71.87814 243.435 276.3402 11.30993 289.29 298.9154 258.8571 193.9125 290.4099 341.7346 279.2726 345.1916 39.62901 202.179 9.369385 280.5208 11.69829 175.9082 313.4792 321.3086 344.2814 76.83528 66.63306 195.1372 111.5014 90 146.9293 28.20163 -9999 -9999 -9999 -9999 -9999 -9999 -9999 -9999 -9999 -9999 -9999 -9999 -9999 -9999 -9999 -9999 -9999 -9999 -9999 -9999 -9999 -9999 -9999 -9999 -9999 -9999 -9999 -9999 -9999 -9999 -9999 -9999 -9999 -9999 -9999 -9999 -9999 -9999 -9999 -9999 
-9999 -9999 -9999 -9999 -9999 -9999 -9999 -9999 -9999 -9999 -9999 -9999 -9999 -9999 -9999 -9999 -9999 -9999 -9999 -9999 -9999 155.8209 329.5742 111.8858 283.5948 330.5928 173.4854 104.3764 144.2879 251.565 338.8683 274.8991 169.0772 278.1301 277.6242 320.2471 36.3045 274.1538 30.96376 82.14669 325.008 75.96375 337.3801 230.9469 86.28471 318.2397 68.79077 3.814075 301.1964 181.806 203.2632 223.8712 156.9385 191.6593 302.0209 175.6489 117.8973 54.63272 108.435 67.9321 156.8633 226.6304 103.8261 240.8192 41.69814 48.22452 81.8699 221.5318 -9999 -9999 -9999 -9999 -9999 -9999 -9999 -9999 -9999 -9999 -9999 -9999 -9999 -9999 -9999 -9999 -9999 -9999 -9999 -9999 -9999 -9999 -9999 -9999 -9999 -9999 -9999 -9999 -9999 -9999 -9999 -9999 -9999 -9999 -9999 -9999 -9999 -9999 -9999 -9999 
-9999 -9999 -9999 -9999 -9999 -9999 -9999 -9999 -9999 -9999 -9999 -9999 -9999 -9999 -9999 -9999 -9999 -9999 -9999 -9999 266.6335 223.1118 14.47029 116.565 280.0691 284.4208 96.34019 124.9721 191.7251 329.0363 51.00901 81.38435 315 338.3852 130.8554 10.69651 266.4604 330.0049 342.0309 59.32272 303.8453 20.37643 254.2914 250.9065 135 228.8141 319.7636 273.9909 352.614 84.94831 250.3622 72.08677 336.8735 290.3277 152.6909 348.6581 343.6697 11.99335 274.6001 107.0367 1.747465 90.38197 102.5844 271.4466 57.75003 205.2011 283.6713 86.18593 -9999 -9999 -9999 -9999 -9999 -9999 -9999 -9999 -9999 -9999 -9999 -9999 -9999 -9999 -9999 -9999 -9999 -9999 -9999 -9999 -9999 -9999 -9999 -9999 -9999 -9999 -9999 -9999 -9999 -9999 -9999 -9999 -9999 -9999 -9999 -9999 -9999 -9999 -9999 -9999 
-9999 -9999 -9999 -9999 -9999 -9999 -9999 -9999 -9999 -9999 -9999 -9999 -9999 -9999 -9999 -9999 -9999 -9999 -9999 -9999 261.8699 255.9638 154.179 286.0323 50.71059 236.0937 266.5936 40.53284 4.267893 259.9309 102.9946 306.8699 280.7995 100.5392 270.5989 189.211 81.65611 261.9164 263.8845 157.8336 234.7524 28.77981 275.1944 105.505 322.7652 245.6589 229.2707 75.7083 303.6901 359.0608 339.6186 277.9776 165.9935 10.17551 35.53768 355.2364 131.9163 113.7998 342.4744 67.80738 66.96317 47.31957 65.19981 71.2627 199.0577 220.486 74.42746 -9999 -9999 -9999 -9999 -9999 -9999 -9999 -9999 -9999 -9999 -9999 -9999 -9999 -9999 -9999 -9999 -9999 -9999 -9999 -9999 -9999 -9999 -9999 -9999 -9999 -9999 -9999 -9999 -9999 -9999 -9999 -9999 -9999 -9999 -9999 -9999 -9999 -9999 -9999 -9999 -9999 
-9999 -9999 -9999 -9999 -9999 -9999 -9999 -9999 -9999 -9999 -9999 -9999 -9999 -9999 -9999 -9999 -9999 -9999 -9999 -9999 276.953 270 164.3578 111.0375 164.0546 258.6901 271.4688 38.19574 114.0151 88.66778 29.82709 311.9471 255.7355 313.0079 15.39555 308.7965 303.3664 36.46923 285.0184 7.52382 257.9052 141.8817 303.6901 284.5695 310.6013 339.4655 78.45203 41.15755 118.8108 207.7766 267.589 81.55247 222.625 352.6504 101.557 279.2177 199.2626 325.9541 143.76 281.8396 339.1791 256.7595 152.6909 260.4333 62.27594 163.6731 0 -9999 -9999 -9999 -9999 -9999 -9999 -9999 -9999 -9999 -9999 -9999 -9999 -9999 -9999 -9999 -9999 -9999 -9999 -9999 -9999 -9999 -9999 -9999 -9999 -9999 -9999 -9999 -9999 -9999 -9999 -9999 -9999 -9999 -9999 -9999 -9999 -9999 -9999 -9999 -9999 -9999 
-9999 -9999 -9999 -9999 -9999 -9999 -9999 -9999 -9999 -9999 -9999 -9999 -9999 -9999 -9999 -9999 -9999 -9999 -9999 -9999 263.3675 169.1145 296.5651 257.4712 278.6157 286.8214 278.1301 270.8551 20.2892 128.3456 274.2538 82.9716 38.29016 6.215636 41.63354 45 288.4349 6.340192 313.7546 247.6199 173.047 219.1737 339.7024 246.5644 307.1083 269.7582 108.35 209.6499 320.1173 51.82475 314.8181 125.3899 198.0272 186.6555 171.3475 2.70222 221.5151 303.5824 292.604 185.2288 320.5943 138.2705 248.4986 330.1859 349.2869 206.1468 152.5256 -9999 -9999 -9999 -9999 -9999 -9999 -9999 -9999 -9999 -9999 -9999 -9999 -9999 -9999 -9999 -9999 -9999 -9999 -9999 -9999 -9999 -9999 -9999 -9999 -9999 -9999 -9999 -9999 -9999 -9999 -9999 -9999 -9999 -9999 -9999 -9999 -9999 -9999 -9999 -9999 -9999 
-9999 -9999 -9999 -9999 -9999 -9999 -9999 -9999 -9999 -9999 -9999 -9999 -9999 -9999 -9999 -9999 -9999 -9999 -9999 -9999 256.4296 205.0169 204.1455 273.0128 200.556 79.21571 7.495858 318.9452 121.373 315 111.9745 310.9858 342.0836 241.3895 220.8151 64.17901 30.25644 291.9296 45 131.9872 214.5923 282.9465 115.5234 251.0296 289.1351 311.5083 65.82185 117.7267 318.6463 163.0124 130.3912 100.8139 349.3579 301.3201 160.8641 214.4844 219.189 234.0356 285.9139 253.2134 15.52411 275.9913 311.0091 209.1808 182.2906 294.7751 -9999 -9999 -9999 -9999 -9999 -9999 -9999 -9999 -9999 -9999 -9999 -9999 -9999 -9999 -9999 -9999 -9999 -9999 -9999 -9999 -9999 -9999 -9999 -9999 -9999 -9999 -9999 -9999 -9999 -9999 -9999 -9999 -9999 -9999 -9999 -9999 -9999 -9999 -9999 -9999 -9999 -9999 
-9999 -9999 -9999 -9999 -9999 -9999 -9999 -9999 -9999 -9999 -9999 -9999 -9999 -9999 -9999 -9999 -9999 -9999 -9999 -9999 152.354 244.4155 90.80693 282.9946 343.6862 189.5829 316.5482 13.21275 6.842773 91.7357 163.0725 165.3791 196.8214 165.5792 187.9072 257.0054 209.0546 221.6822 132.2737 216.4164 173.3675 160.2011 326.3099 208.6105 256.6697 59.94653 90.90938 237.938 188.9726 170.0182 37.1237 128.9275 143.1035 194.25 45 214.0278 300.0461 257.0054 171.1054 56.36024 271.8267 324.3276 126.8608 113.6294 114.7751 200.8978 -9999 -9999 -9999 -9999 -9999 -9999 -9999 -9999 -9999 -9999 -9999 -9999 -9999 -9999 -9999 -9999 -9999 -9999 -9999 -9999 -9999 -9999 -9999 -9999 -9999 -9999 -9999 -9999 -9999 -9999 -9999 -9999 -9999 -9999 -9999 -9999 -9999 -9999 -9999 -9999 -9999 -9999 
-9999 -9999 -9999 -9999 -9999 -9999 -9999 -9999 -9999 -9999 -9999 -9999 -9999 -9999 -9999 -9999 -9999 -9999 -9999 -9999 254.7449 98.97263 239.0362 297.1213 273.6914 260.665 326.8336 343.2497 12.01148 205.641 173.6598 200.3764 244.0256 221.1859 236.5922 69.10223 163.1237 281.5752 187.4314 75.34325 199.7468 286.1443 202.1095 210.9638 278.8493 61.82141 77.89795 132.9174 268.8525 21.65233 259.5727 228.1221 161.2295 222.337 301.1303 42.78035 259.7819 204.7319 24.35301 244.6538 69.59979 177.4684 22.49369 126.1193 144.1624 -9999 -9999 -9999 -9999 -9999 -9999 -9999 -9999 -9999 -9999 -9999 -9999 -9999 -9999 -9999 -9999 -9999 -9999 -9999 -9999 -9999 -9999 -9999 -9999 -9999 -9999 -9999 -9999 -9999 -9999 -9999 -9999 -9999 -9999 -9999 -9999 -9999 -9999 -9999 -9999 -9999 -9999 -9999 
-9999 -9999 -9999 -9999 -9999 -9999 -9999 -9999 -9999 -9999 -9999 -9999 -9999 -9999 -9999 -9999 -9999 -9999 -9999 -9999 158.1986 249.1555 265.6013 291.5014 49.3987 246.8014 315 191.8215 240.0685 90 133.1524 283.1725 306.1194 180 192.4259 192.2648 235.8855 265.7321 118.3008 70.9744 270 218.7581 296.5651 285.2551 319.6355 235.8313 123.8351 341.8201 227.0096 180.6662 163.6105 147.0948 255.5297 290.4328 338.1986 260.5753 20.09987 142.8533 281.1649 290.4803 227.1484 62.61398 210.9937 139.3987 81.02737 -9999 -9999 -9999 -9999 -9999 -9999 -9999 -9999 -9999 -9999 -9999 -9999 -9999 -9999 -9999 -9999 -9999 -9999 -9999 -9999 -9999 -9999 -9999 -9999 -9999 -9999 -9999 -9999 -9999 -9999 -9999 -9999 -9999 -9999 -9999 -9999 -9999 -9999 -9999 -9999 -9999 -9999 -9999 
-9999 -9999 -9999 -9999 -9999 -9999 -9999 -9999 -9999 -9999 -9999 -9999 -9999 -9999 -9999 -9999 -9999 -9999 -9999 -9999 261.8699 109.6538 187.7157 142.7652 280.8044 244.7989 217.304 226.7899 214.5625 56.97613 184.0856 241.2602 215.5377 260.3948 304.992 161.565 274.3987 152.354 129.9204 120.9638 276.1702 261.4692 265.6013 250.8664 168.5305 166.1303 14.74356 95.93417 286.5994 13.90612 87.51044 358.2045 331.3895 68.58999 1.123303 321.7098 245.3906 68.06901 267.9876 137.8479 101.9761 0.1472896 108.1038 11.30993 -9999 -9999 -9999 -9999 -9999 -9999 -9999 -9999 -9999 -9999 -9999 -9999 -9999 -9999 -9999 -9999 -9999 -9999 -9999 -9999 -9999 -9999 -9999 -9999 -9999 -9999 -9999 -9999 -9999 -9999 -9999 -9999 -9999 -9999 -9999 -9999 -9999 -9999 -9999 -9999 -9999 -9999 -9999 -9999 
-9999 -9999 -9999 -9999 -9999 -9999 -9999 -9999 -9999 -9999 -9999 -9999 -9999 -9999 -9999 -9999 -9999 -9999 -9999 -9999 61.69925 272.7263 307.4762 174.2894 59.03624 184.6355 235.3048 293.9625 240.7086 156.0375 202.3801 248.9625 237.9946 23.19859 2.29061 158.1986 189.211 222.8789 88.02506 230.7106 267.8789 233.7462 258.2317 239.9314 50.02407 51.18583 92.81556 158.334 185.3009 167.3529 169.5085 225.9341 201.6951 248.9196 45.80241 250.5455 31.4262 122.9835 314.6032 195.4569 96.87683 182.867 252.532 4.573921 -9999 -9999 -9999 -9999 -9999 -9999 -9999 -9999 -9999 -9999 -9999 -9999 -9999 -9999 -9999 -9999 -9999 -9999 -9999 -9999 -9999 -9999 -9999 -9999 -9999 -9999 -9999 -9999 -9999 -9999 -9999 -9999 -9999 -9999 -9999 -9999 -9999 -9999 -9999 -9999 -9999 -9999 -9999 -9999 
-9999 -9999 -9999 -9999 -9999 -9999 -9999 -9999 -9999 -9999 -9999 -9999 -9999 -9999 -9999 -9999 -9999 -9999 -9999 -9999 -9999 126.0274 246.3312 176.6891 144.8658 208.7398 188.7462 249.5672 260.5377 150.5241 246.1613 268.1524 277.696 151.3895 160.2011 248.9625 88.66778 192.3808 119.5214 257.0054 219.6442 179.0906 296.1469 205.1448 80.65533 154.5367 151.46 71.00335 214.2157 122.0118 242.9691 41.63354 19.32318 262.6262 69.28146 278.0933 292.3544 65.9245 136.1398 209.5145 124.9025 320.0091 87.77295 71.56505 -9999 -9999 -9999 -9999 -9999 -9999 -9999 -9999 -9999 -9999 -9999 -9999 -9999 -9999 -9999 -9999 -9999 -9999 -9999 -9999 -9999 -9999 -9999 -9999 -9999 -9999 -9999 -9999 -9999 -9999 -9999 -9999 -9999 -9999 -9999 -9999 -9999 -9999 -9999 -9999 -9999 -9999 -9999 -9999 
-9999 -9999 -9999 -9999 -9999 -9999 -9999 -9999 -9999 -9999 -9999 -9999 -9999 -9999 -9999 -9999 -9999 -9999 -9999 -9999 -9999 -9999 311.4237 247.3801 172.9987 319.3987 291.8014 260.9097 132.417 288.4349 35.90972 334.7989 273.8141 230.3558 139.5739 194.5345 180 149.6209 286.294 243.435 265.4261 153.7999 163.1237 246.5571 207.5528 112.983 37.64762 50.50041 178.7811 151.9275 232.7478 195.2551 254.4759 194.7436 290.3362 289.5694 250.3462 327.028 88.08038 56.33687 297.5408 153.059 0.4925017 277.3058 -9999 -9999 -9999 -9999 -9999 -9999 -9999 -9999 -9999 -9999 -9999 -9999 -9999 -9999 -9999 -9999 -9999 -9999 -9999 -9999 -9999 -9999 -9999 -9999 -9999 -9999 -9999 -9999 -9999 -9999 -9999 -9999 -9999 -9999 -9999 -9999 -9999 -9999 -9999 -9999 -9999 -9999 -9999 -9999 
-9999 -9999 -9999 -9999 -9999 -9999 -9999 -9999 -9999 -9999 -9999 -9999 -9999 -9999 -9999 -9999 -9999 -9999 -9999 -9999 -9999 -9999 -9999 249.7069 228.9452 147.5288 210.9638 237.1491 6.604836 292.7824 52.98331 278.8806 347.0054 150.9454 146.7683 216.8699 38.04704 235.6197 123.8708 272.8156 216.6071 175.6013 240.3501 299.6237 80.13419 254.9137 119.5778 255.3027 71.56505 327.9671 295.641 359.5018 334.7468 96.50243 295.2648 289.8594 249.8728 172.3168 44.16362 335.0261 287.7058 79.24203 122.2425 -9999 -9999 -9999 -9999 -9999 -9999 -9999 -9999 -9999 -9999 -9999 -9999 -9999 -9999 -9999 -9999 -9999 -9999 -9999 -9999 -9999 -9999 -9999 -9999 -9999 -9999 -9999 -9999 -9999 -9999 -9999 -9999 -9999 -9999 -9999 -9999 -9999 -9999 -9999 -9999 -9999 -9999 -9999 -9999 -9999 
-9999 -9999 -9999 -9999 -9999 -9999 -9999 -9999 -9999 -9999 -9999 -9999 -9999 -9999 -9999 -9999 -9999 -9999 -9999 -9999 -9999 -9999 -9999 295.1148 154.44 275.7106 169.3803 287.5924 279.7824 244.44 160.3014 275.4403 136.7357 151.6992 18.43495 82.87498 109.29 230.7106 323.3257 152.7447 157.6199 210.5297 217.4053 176.2686 140.553 255.5988 101.3099 27.47443 238.4957 350.48 254.6148 144.2933 131.5318 203.7495 29.99761 167.8285 209.7376 50.66687 94.09985 271.6195 91.35419 332.6761 52.12502 -9999 -9999 -9999 -9999 -9999 -9999 -9999 -9999 -9999 -9999 -9999 -9999 -9999 -9999 -9999 -9999 -9999 -9999 -9999 -9999 -9999 -9999 -9999 -9999 -9999 -9999 -9999 -9999 -9999 -9999 -9999 -9999 -9999 -9999 -9999 -9999 -9999 -9999 -9999 -9999 -9999 -9999 -9999 -9999 -9999 
-9999 -9999 -9999 -9999 -9999 -9999 -9999 -9999 -9999 -9999 -9999 -9999 -9999 -9999 -9999 -9999 -9999 -9999 -9999 -9999 -9999 -9999 -9999 -9999 254.1481 17.35402 150.5928 337.5431 196.1134 163.6351 230.5722 218.991 144.1302 176.1859 213.6901 285.0184 328.3925 300.9637 130.2364 215.5377 164.5388 190.7843 117.2553 122.6609 83.15723 73.44293 7.275005 45 85.23636 231.8428 203.7027 113.8988 180.3898 126.9571 215.9877 125.5377 220.1848 313.5206 144.8658 52.08517 292.0917 76.80687 -9999 -9999 -9999 -9999 -9999 -9999 -9999 -9999 -9999 -9999 -9999 -9999 -9999 -9999 -9999 -9999 -9999 -9999 -9999 -9999 -9999 -9999 -9999 -9999 -9999 -9999 -9999 -9999 -9999 -9999 -9999 -9999 -9999 -9999 -9999 -9999 -9999 -9999 -9999 -9999 -9999 -9999 -9999 -9999 -9999 -9999 
-9999 -9999 -9999 -9999 -9999 -9999 -9999 -9999 -9999 -9999 -9999 -9999 -9999 -9999 -9999 -9999 -9999 -9999 -9999 -9999 -9999 -9999 -9999 -9999 217.725 253.426 319.0283 309.8056 345.5792 205.0169 188.9726 214.4608 157.1664 176.4237 279.4623 248.5654 236.5922 252.4076 119.3577 178.727 174.4725 244.5367 142.8153 242.1027 143.8807 123.6901 213.559 225 278.7462 58.06932 57.99462 206.834 132.5634 316.9525 335.0876 65.64939 299.994 106.0064 133.1524 267.9084 139.8304 -9999 -9999 -9999 -9999 -9999 -9999 -9999 -9999 -9999 -9999 -9999 -9999 -9999 -9999 -9999 -9999 -9999 -9999 -9999 -9999 -9999 -9999 -9999 -9999 -9999 -9999 -9999 -9999 -9999 -9999 -9999 -9999 -9999 -9999 -9999 -9999 -9999 -9999 -9999 -9999 -9999 -9999 -9999 -9999 -9999 -9999 -9999 
-9999 -9999 -9999 -9999 -9999 -9999 -9999 -9999 -9999 -9999 -9999 -9999 -9999 -9999 -9999 -9999 -9999 -9999 -9999 -9999 -9999 -9999 -9999 -9999 -9999 215.0958 220.3195 36.11934 264.0939 143.7462 191.3099 61.58734 148.0919 216.0274 315 303.1113 152.2415 225 111.8014 81.32683 206.0754 216.1193 280.6197 126.4692 130.2364 147.8043 112.3801 196.3895 297.5252 11.97613 71.76399 124.2157 95.41187 324.9262 181.2293 130.0415 276.6395 56.66822 259.5258 1.869129 331.6992 -9999 -9999 -9999 -9999 -9999 -9999 -9999 -9999 -9999 -9999 -9999 -9999 -9999 -9999 -9999 -9999 -9999 -9999 -9999 -9999 -9999 -9999 -9999 -9999 -9999 -9999 -9999 -9999 -9999 -9999 -9999 -9999 -9999 -9999 -9999 -9999 -9999 -9999 -9999 -9999 -9999 -9999 -9999 -9999 -9999 -9999 -9999 
-9999 -9999 -9999 -9999 -9999 -9999 -9999 -9999 -9999 -9999 -9999 -9999 -9999 -9999 -9999 -9999 -9999 -9999 -9999 -9999 -9999 -9999 -9999 -9999 -9999 173.2902 177.5105 219.7462 183.0128 123.1976 178.3634 236.8887 244.179 326.7251 345.5792 272.0214 111.3706 172.1847 137.1211 119.7449 193.5704 156.4477 204.6468 200.2249 132.3974 72.47443 37.87498 116.565 244.44 248.1986 34.31509 21.27497 45 130.0303 1.134422 246.584 175.6237 57.75753 -9999 187.8691 -9999 -9999 -9999 -9999 -9999 -9999 -9999 -9999 -9999 -9999 -9999 -9999 -9999 -9999 -9999 -9999 -9999 -9999 -9999 -9999 -9999 -9999 -9999 -9999 -9999 -9999 -9999 -9999 -9999 -9999 -9999 -9999 -9999 -9999 -9999 -9999 -9999 -9999 -9999 -9999 -9999 -9999 -9999 -9999 -9999 -9999 -9999 -9999 
-9999 -9999 -9999 -9999 -9999 -9999 -9999 -9999 -9999 -9999 -9999 -9999 -9999 -9999 -9999 -9999 -9999 -9999 -9999 -9999 -9999 -9999 -9999 -9999 -9999 -9999 -9999 241.6992 155.556 244.5024 199.7989 255.9638 325.7131 302.7352 156.8014 274.9697 122.0054 152.354 137.6026 154.9831 206.565 298.6105 312.2073 96.5198 349.5085 108.435 12.33909 1.59114 29.74488 210.7097 185.7824 198.435 49.22818 310.2364 192.7575 189.1624 52.18854 21.45996 -9999 -9999 -9999 -9999 -9999 -9999 -9999 -9999 -9999 -9999 -9999 -9999 -9999 -9999 -9999 -9999 -9999 -9999 -9999 -9999 -9999 -9999 -9999 -9999 -9999 -9999 -9999 -9999 -9999 -9999 -9999 -9999 -9999 -9999 -9999 -9999 -9999 -9999 -9999 -9999 -9999 -9999 -9999 -9999 -9999 -9999 -9999 -9999 -9999 -9999 
-9999 -9999 -9999 -9999 -9999 -9999 -9999 -9999 -9999 -9999 -9999 -9999 -9999 -9999 -9999 -9999 -9999 -9999 -9999 -9999 -9999 -9999 -9999 -9999 -9999 -9999 -9999 -9999 -9999 251.565 249.6236 35.39479 195.2551 225 153.435 203.1986 211.7595 144.4623 69.44395 111.8014 225 111.0375 209.1808 182.4895 209.9696 197.7839 358.0251 226.6366 273.8141 252.5973 75.06858 -9999 -9999 -9999 -9999 -9999 -9999 -9999 -9999 -9999 -9999 -9999 -9999 -9999 -9999 -9999 -9999 -9999 -9999 -9999 -9999 -9999 -9999 -9999 -9999 -9999 -9999 -9999 -9999 -9999 -9999 -9999 -9999 -9999 -9999 -9999 -9999 -9999 -9999 -9999 -9999 -9999 -9999 -9999 -9999 -9999 -9999 -9999 -9999 -9999 -9999 -9999 -9999 -9999 -9999 -9999 -9999 -9999 
-9999 -9999 -9999 -9999 -9999 -9999 -9999 -9999 -9999 -9999 -9999 -9999 -9999 -9999 -9999 -9999 -9999 -9999 -9999 -9999 -9999 -9999 -9999 -9999 -9999 -9999 -9999 -9999 -9999 -9999 180 335.556 199.1556 69.44395 217.4053 266.8202 353.3456 183.1798 60.9454 9.057888 351.6561 171.8699 62.78389 198.435 153.435 224.1186 190.7131 168.6901 144.1503 -9999 -9999 -9999 -9999 -9999 -9999 -9999 -9999 -9999 -9999 -9999 -9999 -9999 -9999 -9999 -9999 -9999 -9999 -9999 -9999 -9999 -9999 -9999 -9999 -9999 -9999 -9999 -9999 -9999 -9999 -9999 -9999 -9999 -9999 -9999 -9999 -9999 -9999 -9999 -9999 -9999 -9999 -9999 -9999 -9999 -9999 -9999 -9999 -9999 -9999 -9999 -9999 -9999 -9999 -9999 -9999 -9999 -9999 -9999 
-9999 -9999 -9999 -9999 -9999 -9999 -9999 -9999 -9999 -9999 -9999 -9999 -9999 -9999 -9999 -9999 -9999 -9999 -9999 -9999 -9999 -9999 -9999 -9999 -9999 -9999 -9999 -9999 -9999 -9999 -9999 -9999 -9999 -9999 204.8938 216.6743 64.98311 63.43495 197.9494 181.6683 289.8552 161.565 12.83882 351.6561 176.6335 125.1342 156.8014 -9999 -9999 -9999 -9999 -9999 -9999 -9999 -9999 -9999 -9999 -9999 -9999 -9999 -9999 -9999 -9999 -9999 -9999 -9999 -9999 -9999 -9999 -9999 -9999 -9999 -9999 -9999 -9999 -9999 -9999 -9999 -9999 -9999 -9999 -9999 -9999 -9999 -9999 -9999 -9999 -9999 -9999 -9999 -9999 -9999 -9999 -9999 -9999 -9999 -9999 -9999 -9999 -9999 -9999 -9999 -9999 -9999 -9999 -9999 -9999 -9999 
-9999 -9999 -9999 -9999 -9999 -9999 -9999 -9999 -9999 -9999 -9999 -9999 -9999 -9999 -9999 -9999 -9999 -9999 -9999 -9999 -9999 -9999 -9999 -9999 -9999 -9999 -9999 -9999 -9999 -9999 -9999 -9999 -9999 -9999 -9999 -9999 190.9228 235.6197 23.57471 6.952958 233.6156 79.82449 15.25512 315.9765 73.67696 -9999 -9999 -9999 -9999 -9999 -9999 -9999 -9999 -9999 -9999 -9999 -9999 -9999 -9999 -9999 -9999 -9999 -9999 -9999 -9999 -9999 -9999 -9999 -9999 -9999 -9999 -9999 -9999 -9999 -9999 -9999 -9999 -9999 -9999 -9999 -9999 -9999 -9999 -9999 -9999 -9999 -9999 -9999 -9999 -9999 -9999 -9999 -9999 -9999 -9999 -9999 -9999 -9999 -9999 -9999 -9999 -9999 -9999 -9999 -9999 -9999 -9999 -9999 
-9999 -9999 -9999 -9999 -9999 -9999 -9999 -9999 -9999 -9999 -9999 -9999 -9999 -9999 -9999 -9999 -9999 -9999 -9999 -9999 -9999 -9999 -9999 -9999 -9999 -9999 -9999 -9999 -9999 -9999 -9999 -9999 -9999 -9999 -9999 -9999 -9999 -9999 206.822 50.19443 198.5691 187.573 164.5778 159.7751 -9999 -9999 -9999 -9999 -9999 -9999 -9999 -9999 -9999 -9999 -9999 -9999 -9999 -9999 -9999 -9999 -9999 -9999 -9999 -9999 -9999 -9999 -9999 -9999 -9999 -9999 -9999 -9999 -9999 -9999 -9999 -9999 -9999 -9999 -9999 -9999 -9999 -9999 -9999 -9999 -9999 -9999 -9999 -9999 -9999 -9999 -9999 -9999 -9999 -9999 -9999 -9999 -9999 -9999 -9999 -9999 -9999 -9999 -9999 -9999 -9999 -9999 -9999 -9999 
-9999 -9999 -9999 -9999 -9999 -9999 -9999 -9999 -9999 -9999 -9999 -9999 -9999 -9999 -9999 -9999 -9999 -9999 -9999 -9999 -9999 -9999 -9999 -9999 -9999 -9999 -9999 -9999 -9999 -9999 -9999 -9999 -9999 -9999 -9999 -9999 -9999 -9999 -9999 -9999 -9999 -9999 -9999 -9999 -9999 -9999 -9999 -9999 -9999 -9999 -9999 -9999 -9999 -9999 -9999 -9999 -9999 -9999 -9999 -9999 -9999 -9999 -9999 -9999 -9999 -9999 -9999 -9999 -9999 -9999 -9999 -9999 -9999 -9999 -9999 -9999 -9999 -9999 -9999 -9999 -9999 -9999 -9999 -9999 -9999 -9999 -9999 -9999 -9999 -9999 -9999 -9999 -9999 -9999 -9999 -9999 -9999 -9999 -9999 -9999 -9999 -9999 -9999 -9999 -9999 -9999 -9999 -9999 
-9999 -9999 -9999 -9999 -9999 -9999 -9999 -9999 -9999 -9999 -9999 -9999 -9999 -9999 -9999 -9999 -9999 -9999 -9999 -9999 -9999 -9999 -9999 -9999 -9999 -9999 -9999 -9999 -9999 -9999 -9999 -9999 -9999 -9999 -9999 -9999 -9999 -9999 -9999 -9999 -9999 -9999 -9999 -9999 -9999 -9999 -9999 -9999 -9999 -9999 -9999 -9999 -9999 -9999 -9999 -9999 -9999 -9999 -9999 -9999 -9999 -9999 -9999 -9999 -9999 -9999 -9999 -9999 -9999 -9999 -9999 -9999 -9999 -9999 -9999 -9999 -9999 -9999 -9999 -9999 -9999 -9999 -9999 -9999 -9999 -9999 -9999 -9999 -9999 -9999 -9999 -9999 -9999 -9999 -9999 -9999 -9999 -9999 -9999 -9999 -9999 -9999 -9999 -9999 -9999 -9999 -9999 -9999 
-9999 -9999 -9999 -9999 -9999 -9999 -9999 -9999 -9999 -9999 -9999 -9999 -9999 -9999 -9999 -9999 -9999 -9999 -9999 -9999 -9999 -9999 -9999 -9999 -9999 -9999 -9999 -9999 -9999 -9999 -9999 -9999 -9999 -9999 -9999 -9999 -9999 -9999 -9999 -9999 -9999 -9999 -9999 -9999 -9999 -9999 -9999 -9999 -9999 -9999 -9999 -9999 -9999 -9999 -9999 -9999 -9999 -9999 -9999 -9999 -9999 -9999 -9999 -9999 -9999 -9999 -9999 -9999 -9999 -9999 -9999 -9999 -9999 -9999 -9999 -9999 -9999 -9999 -9999 -9999 -9999 -9999 -9999 -9999 -9999 -9999 -9999 -9999 -9999 -9999 -9999 -9999 -9999 -9999 -9999 -9999 -9999 -9999 -9999 -9999 -9999 -9999 -9999 -9999 -9999 -9999 -9999 -9999 
-9999 -9999 -9999 -9999 -9999 -9999 -9999 -9999 -9999 -9999 -9999 -9999 -9999 -9999 -9999 -9999 -9999 -9999 -9999 -9999 -9999 -9999 -9999 -9999 -9999 -9999 -9999 -9999 -9999 -9999 -9999 -9999 -9999 -9999 -9999 -9999 -9999 -9999 -9999 -9999 -9999 -9999 -9999 -9999 -9999 -9999 -9999 -9999 -9999 -9999 -9999 -9999 -9999 -9999 -9999 -9999 -9999 -9999 -9999 -9999 -9999 -9999 -9999 -9999 -9999 -9999 -9999 -9999 -9999 -9999 -9999 -9999 -9999 -9999 -9999 -9999 -9999 -9999 -9999 -9999 -9999 -9999 -9999 -9999 -9999 -9999 -9999 -9999 -9999 -9999 -9999 -9999 -9999 -9999 -9999 -9999 -9999 -9999 -9999 -9999 -9999 -9999 -9999 -9999 -9999 -9999 -9999 -9999 
-9999 -9999 -9999 -9999 -9999 -9999 -9999 -9999 -9999 -9999 -9999 -9999 -9999 -9999 -9999 -9999 -9999 -9999 -9999 -9999 -9999 -9999 -9999 -9999 -9999 -9999 -9999 -9999 -9999 -9999 -9999 -9999 -9999 -9999 -9999 -9999 -9999 -9999 -9999 -9999 -9999 -9999 -9999 -9999 -9999 -9999 -9999 -9999 -9999 -9999 -9999 -9999 -9999 -9999 -9999 -9999 -9999 -9999 -9999 -9999 -9999 -9999 -9999 -9999 -9999 -9999 -9999 -9999 -9999 -9999 -9999 -9999 -9999 -9999 -9999 -9999 -9999 -9999 -9999 -9999 -9999 -9999 -9999 -9999 -9999 -9999 -9999 -9999 -9999 -9999 -9999 -9999 -9999 -9999 -9999 -9999 -9999 -9999 -9999 -9999 -9999 -9999 -9999 -9999 -9999 -9999 -9999 -9999 
-9999 -9999 -9999 -9999 -9999 -9999 -9999 -9999 -9999 -9999 -9999 -9999 -9999 -9999 -9999 -9999 -9999 -9999 -9999 -9999 -9999 -9999 -9999 -9999 -9999 -9999 -9999 -9999 -9999 -9999 -9999 -9999 -9999 -9999 -9999 -9999 -9999 -9999 -9999 -9999 -9999 -9999 -9999 -9999 -9999 -9999 -9999 -9999 -9999 -9999 -9999 -9999 -9999 -9999 -9999 -9999 -9999 -9999 -9999 -9999 -9999 -9999 -9999 -9999 -9999 -9999 -9999 -9999 -9999 -9999 -9999 -9999 -9999 -9999 -9999 -9999 -9999 -9999 -9999 -9999 -9999 -9999 -9999 -9999 -9999 -9999 -9999 -9999 -9999 -9999 -9999 -9999 -9999 -9999 -9999 -9999 -9999 -9999 -9999 -9999 -9999 -9999 -9999 -9999 -9999 -9999 -9999 -9999 
-9999 -9999 -9999 -9999 -9999 -9999 -9999 -9999 -9999 -9999 -9999 -9999 -9999 -9999 -9999 -9999 -9999 -9999 -9999 -9999 -9999 -9999 -9999 -9999 -9999 -9999 -9999 -9999 -9999 -9999 -9999 -9999 -9999 -9999 -9999 -9999 -9999 -9999 -9999 -9999 -9999 -9999 -9999 -9999 -9999 -9999 -9999 -9999 -9999 -9999 -9999 -9999 -9999 -9999 -9999 -9999 -9999 -9999 -9999 -9999 -9999 -9999 -9999 -9999 -9999 -9999 -9999 -9999 -9999 -9999 -9999 -9999 -9999 -9999 -9999 -9999 -9999 -9999 -9999 -9999 -9999 -9999 -9999 -9999 -9999 -9999 -9999 -9999 -9999 -9999 -9999 -9999 -9999 -9999 -9999 -9999 -9999 -9999 -9999 -9999 -9999 -9999 -9999 -9999 -9999 -9999 -9999 -9999 
-9999 -9999 -9999 -9999 -9999 -9999 -9999 -9999 -9999 -9999 -9999 -9999 -9999 -9999 -9999 -9999 -9999 -9999 -9999 -9999 -9999 -9999 -9999 -9999 -9999 -9999 -9999 -9999 -9999 -9999 -9999 -9999 -9999 -9999 -9999 -9999 -9999 -9999 -9999 -9999 -9999 -9999 -9999 -9999 -9999 -9999 -9999 -9999 -9999 -9999 -9999 -9999 -9999 -9999 -9999 -9999 -9999 -9999 -9999 -9999 -9999 -9999 -9999 -9999 -9999 -9999 -9999 -9999 -9999 -9999 -9999 -9999 -9999 -9999 -9999 -9999 -9999 -9999 -9999 -9999 -9999 -9999 -9999 -9999 -9999 -9999 -9999 -9999 -9999 -9999 -9999 -9999 -9999 -9999 -9999 -9999 -9999 -9999 -9999 -9999 -9999 -9999 -9999 -9999 -9999 -9999 -9999 -9999 
-9999 -9999 -9999 -9999 -9999 -9999 -9999 -9999 -9999 -9999 -9999 -9999 -9999 -9999 -9999 -9999 -9999 -9999 -9999 -9999 -9999 -9999 -9999 -9999 -9999 -9999 -9999 -9999 -9999 -9999 -9999 -9999 -9999 -9999 -9999 -9999 -9999 -9999 -9999 -9999 -9999 -9999 -9999 -9999 -9999 -9999 -9999 -9999 -9999 -9999 -9999 -9999 -9999 -9999 -9999 -9999 -9999 -9999 -9999 -9999 -9999 -9999 -9999 -9999 -9999 -9999 -9999 -9999 -9999 -9999 -9999 -9999 -9999 -9999 -9999 -9999 -9999 -9999 -9999 -9999 -9999 -9999 -9999 -9999 -9999 -9999 -9999 -9999 -9999 -9999 -9999 -9999 -9999 -9999 -9999 -9999 -9999 -9999 -9999 -9999 -9999 -9999 -9999 -9999 -9999 -9999 -9999 -9999 
-9999 -9999 -9999 -9999 -9999 -9999 -9999 -9999 -9999 -9999 -9999 -9999 -9999 -9999 -9999 -9999 -9999 -9999 -9999 -9999 -9999 -9999 -9999 -9999 -9999 -9999 -9999 -9999 -9999 -9999 -9999 -9999 -9999 -9999 -9999 -9999 -9999 -9999 -9999 -9999 -9999 -9999 -9999 -9999 -9999 -9999 -9999 -9999 -9999 -9999 -9999 -9999 -9999 -9999 -9999 -9999 -9999 -9999 -9999 -9999 -9999 -9999 -9999 -9999 -9999 -9999 -9999 -9999 -9999 -9999 -9999 -9999 -9999 -9999 -9999 -9999 -9999 -9999 -9999 -9999 -9999 -9999 -9999 -9999 -9999 -9999 -9999 -9999 -9999 -9999 -9999 -9999 -9999 -9999 -9999 -9999 -9999 -9999 -9999 -9999 -9999 -9999 -9999 -9999 -9999 -9999 -9999 -9999 
-9999 -9999 -9999 -9999 -9999 -9999 -9999 -9999 -9999 -9999 -9999 -9999 -9999 -9999 -9999 -9999 -9999 -9999 -9999 -9999 -9999 -9999 -9999 -9999 -9999 -9999 -9999 -9999 -9999 -9999 -9999 -9999 -9999 -9999 -9999 -9999 -9999 -9999 -9999 -9999 -9999 -9999 -9999 -9999 -9999 -9999 -9999 -9999 -9999 -9999 -9999 -9999 -9999 -9999 -9999 -9999 -9999 -9999 -9999 -9999 -9999 -9999 -9999 -9999 -9999 -9999 -9999 -9999 -9999 -9999 -9999 -9999 -9999 -9999 -9999 -9999 -9999 -9999 -9999 -9999 -9999 -9999 -9999 -9999 -9999 -9999 -9999 -9999 -9999 -9999 -9999 -9999 -9999 -9999 -9999 -9999 -9999 -9999 -9999 -9999 -9999 -9999 -9999 -9999 -9999 -9999 -9999 -9999 
-9999 -9999 -9999 -9999 -9999 -9999 -9999 -9999 -9999 -9999 -9999 -9999 -9999 -9999 -9999 -9999 -9999 -9999 -9999 -9999 -9999 -9999 -9999 -9999 -9999 -9999 -9999 -9999 -9999 -9999 -9999 -9999 -9999 -9999 -9999 -9999 -9999 -9999 -9999 -9999 -9999 -9999 -9999 -9999 -9999 -9999 -9999 -9999 -9999 -9999 -9999 -9999 -9999 -9999 -9999 -9999 -9999 -9999 -9999 -9999 -9999 -9999 -9999 -9999 -9999 -9999 -9999 -9999 -9999 -9999 -9999 -9999 -9999 -9999 -9999 -9999 -9999 -9999 -9999 -9999 -9999 -9999 -9999 -9999 -9999 -9999 -9999 -9999 -9999 -9999 -9999 -9999 -9999 -9999 -9999 -9999 -9999 -9999 -9999 -9999 -9999 -9999 -9999 -9999 -9999 -9999 -9999 -9999 
-9999 -9999 -9999 -9999 -9999 -9999 -9999 -9999 -9999 -9999 -9999 -9999 -9999 -9999 -9999 -9999 -9999 -9999 -9999 -9999 -9999 -9999 -9999 -9999 -9999 -9999 -9999 -9999 -9999 -9999 -9999 -9999 -9999 -9999 -9999 -9999 -9999 -9999 -9999 -9999 -9999 -9999 -9999 -9999 -9999 -9999 -9999 -9999 -9999 -9999 -9999 -9999 -9999 -9999 -9999 -9999 -9999 -9999 -9999 -9999 -9999 -9999 -9999 -9999 -9999 -9999 -9999 -9999 -9999 -9999 -9999 -9999 -9999 -9999 -9999 -9999 -9999 -9999 -9999 -9999 -9999 -9999 -9999 -9999 -9999 -9999 -9999 -9999 -9999 -9999 -9999 -9999 -9999 -9999 -9999 -9999 -9999 -9999 -9999 -9999 -9999 -9999 -9999 -9999 -9999 -9999 -9999 -9999 
-9999 -9999 -9999 -9999 -9999 -9999 -9999 -9999 -9999 -9999 -9999 -9999 -9999 -9999 -9999 -9999 -9999 -9999 -9999 -9999 -9999 -9999 -9999 -9999 -9999 -9999 -9999 -9999 -9999 -9999 -9999 -9999 -9999 -9999 -9999 -9999 -9999 -9999 -9999 -9999 -9999 -9999 -9999 -9999 -9999 -9999 -9999 -9999 -9999 -9999 -9999 -9999 -9999 -9999 -9999 -9999 -9999 -9999 -9999 -9999 -9999 -9999 -9999 -9999 -9999 -9999 -9999 -9999 -9999 -9999 -9999 -9999 -9999 -9999 -9999 -9999 -9999 -9999 -9999 -9999 -9999 -9999 -9999 -9999 -9999 -9999 -9999 -9999 -9999 -9999 -9999 -9999 -9999 -9999 -9999 -9999 -9999 -9999 -9999 -9999 -9999 -9999 -9999 -9999 -9999 -9999 -9999 -9999 
-9999 -9999 -9999 -9999 -9999 -9999 -9999 -9999 -9999 -9999 -9999 -9999 -9999 -9999 -9999 -9999 -9999 -9999 -9999 -9999 -9999 -9999 -9999 -9999 -9999 -9999 -9999 -9999 -9999 -9999 -9999 -9999 -9999 -9999 -9999 -9999 -9999 -9999 -9999 -9999 -9999 -9999 -9999 -9999 -9999 -9999 -9999 -9999 -9999 -9999 -9999 -9999 -9999 -9999 -9999 -9999 -9999 -9999 -9999 -9999 -9999 -9999 -9999 -9999 -9999 -9999 -9999 -9999 -9999 -9999 -9999 -9999 -9999 -9999 -9999 -9999 -9999 -9999 -9999 -9999 -9999 -9999 -9999 -9999 -9999 -9999 -9999 -9999 -9999 -9999 -9999 -9999 -9999 -9999 -9999 -9999 -9999 -9999 -9999 -9999 -9999 -9999 -9999 -9999 -9999 -9999 -9999 -9999 
-9999 -9999 -9999 -9999 -9999 -9999 -9999 -9999 -9999 -9999 -9999 -9999 -9999 -9999 -9999 -9999 -9999 -9999 -9999 -9999 -9999 -9999 -9999 -9999 -9999 -9999 -9999 -9999 -9999 -9999 -9999 -9999 -9999 -9999 -9999 -9999 -9999 -9999 -9999 -9999 -9999 -9999 -9999 -9999 -9999 -9999 -9999 -9999 -9999 -9999 -9999 -9999 -9999 -9999 -9999 -9999 -9999 -9999 -9999 -9999 -9999 -9999 -9999 -9999 -9999 -9999 -9999 -9999 -9999 -9999 -9999 -9999 -9999 -9999 -9999 -9999 -9999 -9999 -9999 -9999 -9999 -9999 -9999 -9999 -9999 -9999 -9999 -9999 -9999 -9999 -9999 -9999 -9999 -9999 -9999 -9999 -9999 -9999 -9999 -9999 -9999 -9999 -9999 -9999 -9999 -9999 -9999 -9999 
-9999 -9999 -9999 -9999 -9999 -9999 -9999 -9999 -9999 -9999 -9999 -9999 -9999 -9999 -9999 -9999 -9999 -9999 -9999 -9999 -9999 -9999 -9999 -9999 -9999 -9999 -9999 -9999 -9999 -9999 -9999 -9999 -9999 -9999 -9999 -9999 -9999 -9999 -9999 -9999 -9999 -9999 -9999 -9999 -9999 -9999 -9999 -9999 -9999 -9999 -9999 -9999 -9999 -9999 -9999 -9999 -9999 -9999 -9999 -9999 -9999 -9999 -9999 -9999 -9999 -9999 -9999 -9999 -9999 -9999 -9999 -9999 -9999 -9999 -9999 -9999 -9999 -9999 -9999 -9999 -9999 -9999 -9999 -9999 -9999 -9999 -9999 -9999 -9999 -9999 -9999 -9999 -9999 -9999 -9999 -9999 -9999 -9999 -9999 -9999 -9999 -9999 -9999 -9999 -9999 -9999 -9999 -9999 
