# Supplementary material for: SDMtoolbox 2.0: the next generation Python-based GIS toolkit for landscape genetic, biogeographic and species distribution model analyses
Source: PeerJ. 2017 Dec 5;5:e4095. doi: 10.7717/peerj.4095 (PMC5721907; doi:10.7717/peerj.4095)
Supplement: Supplemental Information 4 [file peerj-05-4095-s004.zip › example_data/MaxEnt_modeling/Climate/bio_9.asc.xml]

<?xml version="1.0" encoding="UTF-8"?>
<metadata xml:lang="en"><Esri><CreaDate>20140406</CreaDate><CreaTime>21310200</CreaTime><ArcGISFormat>1.0</ArcGISFormat><SyncOnce>TRUE</SyncOnce><DataProperties><lineage><Process ToolSource="c:\program files (x86)\arcgis\desktop10.1\ArcToolbox\Toolboxes\Data Management Tools.tbx\DefineProjection" Date="20140406" Time="213102">DefineProjection "D:\GIS_Toolboxes\_SDMtoolbox\SDM_toolbox_ArcMap_V2\current\separate items\example_data\MaxEnt_modeling\Climate\bio_9.asc" GEOGCS['GCS_WGS_1984',DATUM['D_WGS_1984',SPHEROID['WGS_1984',6378137.0,298.257223563]],PRIMEM['Greenwich',0.0],UNIT['Degree',0.0174532925199433]]</Process></lineage></DataProperties></Esri></metadata>
