# Supplementary material for: SDMtoolbox 2.0: the next generation Python-based GIS toolkit for landscape genetic, biogeographic and species distribution model analyses
Source: PeerJ. 2017 Dec 5;5:e4095. doi: 10.7717/peerj.4095 (PMC5721907; doi:10.7717/peerj.4095)
Supplement: Supplemental Information 4 [file peerj-05-4095-s004.zip › example_data/MaxEnt_modeling/occurrence_points.csv]

species	Longitude	Latitude
Furcifer_oustaleti	43.5885	-22.832
Furcifer_oustaleti	43.6667	-23.35
Furcifer_oustaleti	43.7667	-23.55
Furcifer_oustaleti	44.0167	-18.0667
Furcifer_oustaleti	44.153733	-23.525183
Furcifer_oustaleti	44.3333	-21.4333
Furcifer_oustaleti	44.3333	-19.0333
Furcifer_oustaleti	44.4667	-16.7333
Furcifer_oustaleti	44.504333	-22.741833
Furcifer_oustaleti	44.6167	-18.6667
Furcifer_oustaleti	44.623717	-25.10415
Furcifer_oustaleti	44.67222	-20.075
Furcifer_oustaleti	44.71889	-18.70861
Furcifer_oustaleti	44.72	-22.88
Furcifer_oustaleti	44.84167	-22.45833
Furcifer_oustaleti	44.86028	-18.78444
Furcifer_oustaleti	44.9167	-17.8167
Furcifer_oustaleti	45.126766	-22.58405
Furcifer_oustaleti	45.271833	-16.017633
Furcifer_oustaleti	45.347	-16.472
Furcifer_oustaleti	45.356983	-18.24645
Furcifer_oustaleti	45.4	-22.55
Furcifer_oustaleti	45.45	-18.283333
Furcifer_oustaleti	45.4667	-19.5167
Furcifer_oustaleti	45.508333	-16.125
Furcifer_oustaleti	45.6235	-23.977367
Furcifer_oustaleti	45.753083	-17.43595
Furcifer_oustaleti	45.8667	-16
Furcifer_oustaleti	45.941666	-18.491666
Furcifer_oustaleti	46.0833	-25.1667
Furcifer_oustaleti	46.266667	-17.216667
Furcifer_oustaleti	46.35	-16.58
Furcifer_oustaleti	46.415667	-19.578583
Furcifer_oustaleti	46.5333	-21.1167
Furcifer_oustaleti	46.566666	-21.95
Furcifer_oustaleti	46.6333	-16.1
Furcifer_oustaleti	46.76667	-25.06667
Furcifer_oustaleti	46.7925	-16.335
Furcifer_oustaleti	46.80167	-16.66667
Furcifer_oustaleti	46.8333	-16.95
Furcifer_oustaleti	46.9079	-16.28575
Furcifer_oustaleti	46.9333	-17.5833
Furcifer_oustaleti	46.9503	-16.66667
Furcifer_oustaleti	46.96666667	-16.13333333
Furcifer_oustaleti	46.9833	-22.525
Furcifer_oustaleti	46.9833	-24.95
Furcifer_oustaleti	47.038633	-16.38285
Furcifer_oustaleti	47.10499	-16.19107
Furcifer_oustaleti	47.183333	-16.425
Furcifer_oustaleti	47.25	-20.5167
Furcifer_oustaleti	47.32027	-22.81972
Furcifer_oustaleti	47.358333	-18.766666
Furcifer_oustaleti	47.436083	-16.6393
Furcifer_oustaleti	47.566666	-15.766666
Furcifer_oustaleti	47.616666	-16.091666
Furcifer_oustaleti	47.96278	-14.32972
Furcifer_oustaleti	48.209333	-16.086666
Furcifer_oustaleti	48.226366	-14.850783
Furcifer_oustaleti	48.266666	-13.883333
Furcifer_oustaleti	48.283333	-14.066666
Furcifer_oustaleti	48.366667	-14.816667
Furcifer_oustaleti	48.45	-13.63
Furcifer_oustaleti	48.5	-17.5
Furcifer_oustaleti	48.533333	-14.591666
Furcifer_oustaleti	48.55444	-13.93944
Furcifer_oustaleti	48.569266	-13.71178
Furcifer_oustaleti	48.61683	-14.0235
Furcifer_oustaleti	49.05	-12.866667
Furcifer_oustaleti	49.126886	-12.933605
Furcifer_oustaleti	49.2	-12.4833
Furcifer_oustaleti	49.28404	-12.26759
Furcifer_oustaleti	49.3664	-12.4055
Furcifer_oustaleti	49.3833	-17.6167
Furcifer_oustaleti	49.5	-12.833333
Furcifer_oustaleti	49.5167	-14.3667
Furcifer_oustaleti	49.58333	-13.083333
Furcifer_oustaleti	49.6167	-14.6333
Furcifer_oustaleti	49.833333	-13.25
Furcifer_oustaleti	49.866667	-13.491667
Furcifer_oustaleti	50.15	-14.25
Furcifer_pardalis	46.26666667	-17.21666667
Furcifer_pardalis	47.91528	-14.30917
Furcifer_pardalis	47.92131	-13.91252
Furcifer_pardalis	48.1667	-13.3
Furcifer_pardalis	48.20639	-15.05322
Furcifer_pardalis	48.25	-13.9
Furcifer_pardalis	48.27588	-13.35061
Furcifer_pardalis	48.366666	-13.766666
Furcifer_pardalis	48.43333	-13.96167
Furcifer_pardalis	48.45	-13.63
Furcifer_pardalis	48.55444	-13.93944
Furcifer_pardalis	48.655066	-13.7212
Furcifer_pardalis	48.746417	-13.800717
Furcifer_pardalis	48.76167	-14.04222
Furcifer_pardalis	48.819817	-13.865533
Furcifer_pardalis	48.905883	-13.926
Furcifer_pardalis	49.126886	-12.933605
Furcifer_pardalis	49.1637	-12.6365
Furcifer_pardalis	49.166666	-12.538333
Furcifer_pardalis	49.1667	-12.2167
Furcifer_pardalis	49.2307	-18.5897
Furcifer_pardalis	49.28404	-12.26759
Furcifer_pardalis	49.3664	-12.4055
Furcifer_pardalis	49.3833	-18.1667
Furcifer_pardalis	49.4	-16.908333
Furcifer_pardalis	49.47597	-17.8151
Furcifer_pardalis	49.478056	-14.576111
Furcifer_pardalis	49.5	-12.833333
Furcifer_pardalis	49.505	-14.755
Furcifer_pardalis	49.6167	-14.6333
Furcifer_pardalis	49.6167	-15.5667
Furcifer_pardalis	49.6203	-15.2057
Furcifer_pardalis	49.66728608	-14.4575901
Furcifer_pardalis	49.718333	-13.437611
Furcifer_pardalis	49.72443	-16.74956
Furcifer_pardalis	49.733333	-14.566666
Furcifer_pardalis	49.7667	-16.1667
Furcifer_pardalis	49.7743	-16.66556
Furcifer_pardalis	49.7846	-16.4299
Furcifer_pardalis	49.8	-14.466666
Furcifer_pardalis	49.8353	-13.445583
Furcifer_pardalis	49.8659	-13.5327
Furcifer_pardalis	49.95	-15.3333
Furcifer_pardalis	49.998556	-13.622889
Furcifer_pardalis	50.15	-14.25
Furcifer_pardalis	50.233333	-15.308333
