# Supplementary material for: SDMtoolbox 2.0: the next generation Python-based GIS toolkit for landscape genetic, biogeographic and species distribution model analyses
Source: PeerJ. 2017 Dec 5;5:e4095. doi: 10.7717/peerj.4095 (PMC5721907; doi:10.7717/peerj.4095)
Supplement: Supplemental Information 4 [file peerj-05-4095-s004.zip › example_data/SDM_analyses/background_selection_via_bias_files/bio_1.asc.xml]

<?xml version="1.0"?>
<!--<!DOCTYPE metadata SYSTEM "http://www.esri.com/metadata/esriprof80.dtd">-->
<metadata xml:lang="en"><Esri><MetaID>{9B44E001-EA53-4491-A516-50E95A57A2A7}</MetaID><CreaDate>20090702</CreaDate><CreaTime>12124200</CreaTime><SyncOnce>TRUE</SyncOnce></Esri><idinfo><citation><citeinfo><onlink Sync="TRUE">\\BIO-YODER-760\C\Documents and Settings\jb246\Desktop\bio_30s_esri\bio\MaxEnt_Mdg\bio_0.asc</onlink></citeinfo></citation></idinfo><distInfo><distributor><distorTran><onLineSrc><linkage Sync="TRUE">file://\\BIO-YODER-760\C\Documents and Settings\jb246\Desktop\bio_30s_esri\bio\MaxEnt_Mdg\bio_0.asc</linkage><protocol Sync="TRUE">Local Area Network</protocol></onLineSrc></distorTran></distributor></distInfo><dataqual><lineage><procstep><procdesc Sync="TRUE">Dataset moved.</procdesc><srcused Sync="TRUE">C:\Documents and Settings\jb246\Desktop\bio_30s_esri\bio\bio_0.asc</srcused><procdate Sync="TRUE">20090702</procdate><proctime Sync="TRUE">12124200</proctime></procstep></lineage></dataqual></metadata>
