# Supplementary material for: SDMtoolbox 2.0: the next generation Python-based GIS toolkit for landscape genetic, biogeographic and species distribution model analyses
Source: PeerJ. 2017 Dec 5;5:e4095. doi: 10.7717/peerj.4095 (PMC5721907; doi:10.7717/peerj.4095)
Supplement: Supplemental Information 4 [file peerj-05-4095-s004.zip › example_data/SDM_analyses/background_selection_via_bias_files/madagascar_coord_bias_file_for_maxent.asc.xml]

<?xml version="1.0" encoding="UTF-8"?>
<metadata xml:lang="en"><Esri><CreaDate>20130707</CreaDate><CreaTime>13410600</CreaTime><ArcGISFormat>1.0</ArcGISFormat><SyncOnce>TRUE</SyncOnce><DataProperties><itemProps><itemLocation><linkage Sync="TRUE">file://\\JASONLBROWN\D$\GIS_Toolboxes\_SDMtoolbox\SDM_toolbox_ArcMap_V2\example_data\Maxent_analyses\correcting_lat_PAs\madagascar_coord_bias_file_for_maxent.asc</linkage><protocol Sync="TRUE">Local Area Network</protocol></itemLocation></itemProps><copyHistory><copy source="D:\GIS_Toolboxes\_SDMtoolbox\SDM_toolbox_ArcMap_V2\example_data\Maxent_analyses\madagascar_coord_bias_file_for_maxent.asc" dest="\\JASONLBROWN\D$\GIS_Toolboxes\_SDMtoolbox\SDM_toolbox_ArcMap_V2\example_data\Maxent_analyses\correcting_lat_PAs\madagascar_coord_bias_file_for_maxent.asc" date="20130707" time="13410600"></copy></copyHistory></DataProperties></Esri></metadata>
