# Supplementary material for: SDMtoolbox 2.0: the next generation Python-based GIS toolkit for landscape genetic, biogeographic and species distribution model analyses
Source: PeerJ. 2017 Dec 5;5:e4095. doi: 10.7717/peerj.4095 (PMC5721907; doi:10.7717/peerj.4095)
Supplement: Supplemental Information 4 [file peerj-05-4095-s004.zip › example_data/SDM_analyses/correcting_lat_BPs/soultion2/raster_climate_data_WGS_84/bio_12/log]

201307071623   0     0     0Jason D:\GIS_Toolboxes\_SDMtoolbox\SDM_toolbox_ArcMap_V2\example_data\Maxent_analyses\correcting_lat_PAs\soultion2\raster_climate_data
