# Supplementary material for: SDMtoolbox 2.0: the next generation Python-based GIS toolkit for landscape genetic, biogeographic and species distribution model analyses
Source: PeerJ. 2017 Dec 5;5:e4095. doi: 10.7717/peerj.4095 (PMC5721907; doi:10.7717/peerj.4095)
Supplement: Supplemental Information 4 [file peerj-05-4095-s004.zip › example_data/SDM_analyses/correcting_lat_BPs/soultion2/raster_climate_data_WGS_84/bio_12/metadata.xml]

<?xml version="1.0" encoding="UTF-8"?>
<metadata xml:lang="en"><Esri><CreaDate>20130707</CreaDate><CreaTime>16230300</CreaTime><ArcGISFormat>1.0</ArcGISFormat><SyncOnce>TRUE</SyncOnce><DataProperties><lineage><Process ToolSource="c:\program files (x86)\arcgis\desktop10.1\ArcToolbox\Toolboxes\Conversion Tools.tbx\ASCIIToRaster" Date="20130707" Time="162303">ASCIIToRaster D:/GIS_Toolboxes/_SDMtoolbox/SDM_toolbox_ArcMap_V2/example_data/Maxent_analyses/correcting_lat_PAs/soultion2/climate_data_WGS_84/bio_12.asc D:\GIS_Toolboxes\_SDMtoolbox\SDM_toolbox_ArcMap_V2\example_data\Maxent_analyses\correcting_lat_PAs\soultion2\raster_climate_data_WGS_84\bio_12 FLOAT</Process><Process ToolSource="c:\program files (x86)\arcgis\desktop10.1\ArcToolbox\Toolboxes\Data Management Tools.tbx\DefineProjection" Date="20130707" Time="162419">DefineProjection D:\GIS_Toolboxes\_SDMtoolbox\SDM_toolbox_ArcMap_V2\example_data\Maxent_analyses\correcting_lat_PAs\soultion2\raster_climate_data_WGS_84\bio_12 GEOGCS['GCS_WGS_1984',DATUM['D_WGS_1984',SPHEROID['WGS_1984',6378137.0,298.257223563]],PRIMEM['Greenwich',0.0],UNIT['Degree',0.0174532925199433]]</Process></lineage></DataProperties></Esri></metadata>
